# Supplementary material for: Cartilage Targets of Knee Osteoarthritis Shared by Both Genders
Source: Int J Mol Sci. 2021 Jan 8;22(2):569. doi: 10.3390/ijms22020569 (PMC7827374; doi:10.3390/ijms22020569)
Supplement: Supplementary file 1 [file ijms-22-00569-s001.zip]

Archive with 6 entries (6 files):
- Supplementary table S1.xlsx
- supplementary table S2.xlsx
- supplementary table S3.xlsx
- supplementary table S4.xlsx
- supplementary table S5.xlsx
- supplementary table S6.xlsx
