# Supplementary material for: Cartilage Targets of Knee Osteoarthritis Shared by Both Genders
Source: Int J Mol Sci. 2021 Jan 8;22(2):569. doi: 10.3390/ijms22020569 (PMC7827374; doi:10.3390/ijms22020569)
Supplement: Supplementary file 1 [file ijms-22-00569-s001.zip › Supplementary table S1.xlsx]

## Sheet: Sheet1
	plate form	GEO accession number	Sample name	tissue	sex	age	Overall alignment rate
1	GPL18573	GSM3130554	normal_06	cartilage	F	27	0.9577
2	GPL11154	GSM3130531	Normal_Cart_2_2	cartilage	F	35	0.6575
3	GPL18573	GSM3130551	normal_03	cartilage	F	39	0.962
4	GPL18573	GSM3130552	normal_04	cartilage	F	52	0.9617
5	GPL11154	GSM3130532	Normal_Cart_3_3	cartilage	F	57	0.8086
1	GPL18573	GSM3130559	OA_01, OA grade 4	cartilage	F	52	0.9659
2	GPL18573	GSM3130560	OA_02, OA grade 4	cartilage	F	57	0.9678
3	GPL11154	GSM3130542	OA_Cart_4_10, OA grade 4	cartilage	F	62	0.658
4	GPL18573	GSM3130561	OA_03, OA grade 4	cartilage	F	67	0.9646
5	GPL11154	GSM3130545	OA_Cart_7_2, OA grade 4	cartilage	F	68	0.6274
6	GPL18573	GSM3130566	OA_08, OA grade 4	cartilage	F	69	0.967
7	GPL11154	GSM3130543	OA_Cart_5_5, OA grade 4	cartilage	F	69	0.9245
8	GPL18573	GSM3130567	OA_09, OA grade 4	cartilage	F	71	0.9647
9	GPL18573	GSM3130568	OA_10, OA grade 4	cartilage	F	71	0.9657
10	GPL11154	GSM3130539	OA_Cart_1_7, OA grade 4	cartilage	F	75	0.6273
11	GPL11154	GSM3130541	OA_Cart_3_9, OA grade 4	cartilage	F	82	0.7507
1	GPL18573	GSM3130557	normal_09	cartilage	M	18	0.9631
2	GPL11154	GSM3130534	Normal_Cart_5_5	cartilage	M	18	0.7138
3	GPL11154	GSM3130536	Normal_Cart_7_3	cartilage	M	20	0.7931
4	GPL11154	GSM3130533	Normal_Cart_4_4	cartilage	M	26	0.7769
5	GPL11154	GSM3130535	Normal_Cart_6_6	cartilage	M	28	0.7094
6	GPL18573	GSM3130550	normal_02	cartilage	M	31	0.9647
7	GPL18573	GSM3130555	normal_07	cartilage	M	33	0.9615
8	GPL18573	GSM3130553	normal_05	cartilage	M	34	0.9643
9	GPL11154	GSM3130537	Normal_Cart_9_7	cartilage	M	34	0.7242
10	GPL11154	GSM3130538	Normal_Cart_10_8	cartilage	M	44	0.7448
11	GPL18573	GSM3130558	normal_10	cartilage	M	46	0.9602
12	GPL18573	GSM3130556	normal_08	cartilage	M	56	0.9621
13	GPL18573	GSM3130549	normal_01	cartilage	M	61	0.9631
1	GPL18573	GSM3130563	OA_05, OA grade 4	cartilage	M	51	0.9659
2	GPL18573	GSM3130562	OA_04, OA grade 4	cartilage	M	60	0.969
3	GPL18573	GSM3130565	OA_07, OA grade 4	cartilage	M	62	0.9648
4	GPL11154	GSM3130546	OA_Cart_8_5, OA grade 4	cartilage	M	66	0.689
5	GPL11154	GSM3130547	OA_Cart_9_6, OA grade 4	cartilage	M	66	0.8527
6	GPL18573	GSM3130564	OA_06, OA grade 4	cartilage	M	67	0.9682
7	GPL11154	GSM3130548	OA_Cart_10_9, OA grade 4	cartilage	M	68	0.721
8	GPL11154	GSM3130544	OA_Cart_6_1, OA grade 4	cartilage	M	70	0.7609
9	GPL11154	GSM3130540	OA_Cart_2_8, OA grade 4	cartilage	M	71	0.5923
