# Supplementary material for: Cartilage Targets of Knee Osteoarthritis Shared by Both Genders
Source: Int J Mol Sci. 2021 Jan 8;22(2):569. doi: 10.3390/ijms22020569 (PMC7827374; doi:10.3390/ijms22020569)
Supplement: Supplementary file 1 [file ijms-22-00569-s001.zip › supplementary table S2.xlsx]

## Sheet: Galaxy86-(limma_on_data_44,_dat
ENTREZID	SYMBOL	GENENAME	logFC	AveExpr	t	P.Value	adj.P.Val
1154	CISH	cytokine inducible SH2 containing protein	-3.38854	4.2237	-7.5815	1.32993e-09	1.69043e-05
133	ADM	adrenomedullin	-4.88995	6.2958	-7.55972	1.42568e-09	1.69043e-05
7071	KLF10	Kruppel like factor 10	-2.64897	6.60219	-6.84442	1.42625e-08	0.00011274
29923	HILPDA	hypoxia inducible lipid droplet associated	-3.86672	6.81068	-6.61433	3.01108e-08	0.000178512
1649	DDIT3	DNA damage inducible transcript 3	-2.74779	4.11692	-6.49453	4.44688e-08	0.000210907
3426	CFI	complement factor I	3.30444	3.13964	6.29375	8.5555e-08	0.000338142
3725	JUN	Jun proto-oncogene, AP-1 transcription factor subunit	-3.38297	6.71246	-5.96828	2.47391e-07	0.000838091
4616	GADD45B	growth arrest and DNA damage inducible beta	-2.97184	6.9102	-5.70813	5.77679e-07	0.00171239
51129	ANGPTL4	angiopoietin like 4	-3.65549	6.93918	-5.64296	7.14209e-07	0.00188186
8553	BHLHE40	basic helix-loop-helix family member e40	-2.86923	9.07491	-5.54006	9.98062e-07	0.00236681
2114	ETS2	ETS proto-oncogene 2, transcription factor	-2.27585	6.88996	-5.45684	1.30776e-06	0.00281929
6513	SLC2A1	solute carrier family 2 member 1	-2.55195	6.89201	-5.39789	1.58331e-06	0.00312888
467	ATF3	activating transcription factor 3	-3.72794	3.03835	-5.32981	1.97399e-06	0.00360087
81849	ST6GALNAC5	ST6 N-acetylgalactosaminide alpha-2,6-sialyltransferase 5	4.13405	2.41662	5.25336	2.52768e-06	0.00428152
5209	PFKFB3	6-phosphofructo-2-kinase/fructose-2,6-biphosphatase 3	-2.47879	8.94579	-5.17583	3.24631e-06	0.00513219
6695	SPOCK1	SPARC (osteonectin), cwcv and kazal like domains proteoglycan 1	2.85654	4.72555	5.12249	3.85509e-06	0.00571373
54541	DDIT4	DNA damage inducible transcript 4	-3.61482	8.56341	-5.05155	4.84293e-06	0.00670408
105371934	LOC105371934	uncharacterized LOC105371934	-3.29491	0.194531	-5.03614	5.0887e-06	0.00670408
83667	SESN2	sestrin 2	-2.80753	3.52806	-4.56667	2.26547e-05	0.0282262
9966	TNFSF15	TNF superfamily member 15	4.12535	0.32243	4.55094	2.38055e-05	0.0282262
102724428	SIK1B	salt inducible kinase 1B (putative)	-3.5963	0.277675	-4.51015	2.70568e-05	0.0305536
7422	VEGFA	vascular endothelial growth factor A	-2.75526	9.23044	-4.36711	4.22952e-05	0.0455904
1026	CDKN1A	cyclin dependent kinase inhibitor 1A	-2.96873	5.03736	-4.31278	5.00643e-05	0.0516185
374872	PEAK3	PEAK family member 3	-2.77009	1.13519	-4.24373	6.19768e-05	0.0612383
3280	HES1	hes family bHLH transcription factor 1	-2.87668	6.25787	-4.22232	6.6205e-05	0.0627995
11040	PIM2	Pim-2 proto-oncogene, serine/threonine kinase	-2.23642	2.86025	-4.13908	8.54781e-05	0.0738513
165631	PARP15	poly(ADP-ribose) polymerase family member 15	3.04819	0.129325	4.1266	8.8805e-05	0.0738513
4647	MYO7A	myosin VIIA	-2.65562	3.0007	-4.12283	8.9833e-05	0.0738513
147015	DHRS13	dehydrogenase/reductase 13	-2.18092	2.87451	-4.12109	9.03132e-05	0.0738513
1000	CDH2	cadherin 2	3.64327	-0.743809	4.10046	9.61907e-05	0.0755376
23764	MAFF	MAF bZIP transcription factor F	-3.10071	3.88317	-4.09185	9.87461e-05	0.0755376
100151683	RNU4ATAC	RNA, U4atac small nuclear (U12-dependent splicing)	-3.18143	-0.212324	-4.03987	0.000115663	0.0825363
51537	MTFP1	mitochondrial fission process 1	-2.27732	2.59108	-4.0354	0.000117242	0.0825363
55893	ZNF395	zinc finger protein 395	-1.99265	7.70044	-4.03234	0.000118337	0.0825363
9592	IER2	immediate early response 2	-2.42572	5.55412	-4.01334	0.000125355	0.0849334
3099	HK2	hexokinase 2	-2.51055	6.42242	-3.97627	0.000140227	0.0923709
10631	POSTN	periostin	5.25811	3.86602	3.93133	0.000166242	0.106548
100616158	MIR4505	microRNA 4505	-3.26279	-0.960372	-3.8878	0.000182985	0.114193
10140	TOB1	transducer of ERBB2, 1	-2.53671	6.09078	-3.83458	0.000214527	0.130443
2891	GRIA2	glutamate ionotropic receptor AMPA type subunit 2	3.76503	1.65951	3.81619	0.000226641	0.134364
6515	SLC2A3	solute carrier family 2 member 3	-2.3522	5.42532	-3.79558	0.000240928	0.13935
131578	LRRC15	leucine rich repeat containing 15	4.09232	2.51528	3.77759	0.000254243	0.14355
284306	ZNF547	zinc finger protein 547	2.65684	-0.337154	3.70185	0.000317838	0.171498
1844	DUSP2	dual specificity phosphatase 2	-3.81682	-0.0399352	-3.69299	0.000326299	0.171498
100129940	LOC100129940	uncharacterized LOC100129940	3.38503	0.24282	3.6898	0.00032931	0.171498
1277	COL1A1	collagen type I alpha 1 chain	3.79124	7.00142	3.69235	0.000332668	0.171498
1999	ELF3	E74 like ETS transcription factor 3	-3.45223	1.85302	-3.65595	0.000363685	0.180455
7070	THY1	Thy-1 cell surface antigen	3.06418	3.61399	3.65445	0.000365263	0.180455
54206	ERRFI1	ERBB receptor feedback inhibitor 1	-2.27374	9.21804	-3.60539	0.000421499	0.203988
101954264	RNVU1-4	RNA, variant U1 small nuclear 4	-2.99057	-1.45199	-3.58843	0.000442813	0.210017
54210	TREM1	triggering receptor expressed on myeloid cells 1	3.73166	1.77492	3.5749	0.000460673	0.213186
259266	ASPM	abnormal spindle microtubule assembly	3.56115	0.855074	3.56411	0.000475251	0.213186
85450	ITPRIP	inositol 1,4,5-trisphosphate receptor interacting protein	-2.45782	5.69565	-3.56318	0.000476464	0.213186
101927824	LOC101927824	translation initiation factor IF-2-like	-2.28314	2.17706	-3.54704	0.000499246	0.217859
100130460	CAND1.11	uncharacterized LOC100130460	-2.98682	0.113611	-3.53504	0.000516875	0.217859
60370	AVPI1	arginine vasopressin induced 1	-2.32826	4.57793	-3.53185	0.000521649	0.217859
91133	L3MBTL4	L3MBTL4, histone methyl-lysine binding protein	-2.2524	3.3627	-3.53038	0.000523873	0.217859
80243	PREX2	phosphatidylinositol-3,4,5-trisphosphate dependent Rac exchange factor 2	2.58618	2.95255	3.5196	0.000540406	0.217859
54749	EPDR1	ependymin related 1	2.36077	1.8994	3.51856	0.000542028	0.217859
79365	BHLHE41	basic helix-loop-helix family member e41	-2.2391	8.04781	-3.45333	0.000653659	0.258348
401565	FAM166A	family with sequence similarity 166 member A	-2.73484	0.729525	-3.44089	0.000677316	0.263309
415116	PIM3	Pim-3 proto-oncogene, serine/threonine kinase	-1.9319	6.1092	-3.42255	0.000713679	0.271326
64651	CSRNP1	cysteine and serine rich nuclear protein 1	-2.82689	5.18266	-3.41905	0.000720821	0.271326
10991	SLC38A3	solute carrier family 38 member 3	-2.45329	5.70881	-3.40828	0.000743249	0.275397
401138	AMTN	amelotin	4.50679	1.28093	3.38879	0.000787687	0.287373
8061	FOSL1	FOS like 1, AP-1 transcription factor subunit	-3.03102	2.00094	-3.37378	0.000819701	0.288616
101928176	LINC01411	long intergenic non-protein coding RNA 1411	3.33405	-1.36005	3.37182	0.000824323	0.288616
105379029	NA	NA	-2.64944	-1.08456	-3.37038	0.000827608	0.288616
84706	GPT2	glutamic--pyruvic transaminase 2	-1.88611	5.47692	-3.34867	0.000879947	0.302421
51278	IER5	immediate early response 5	-2.21357	5.83208	-3.23274	0.0012173	0.397017
552	AVPR1A	arginine vasopressin receptor 1A	-3.7553	1.73456	-3.23021	0.00122679	0.397017
23645	PPP1R15A	protein phosphatase 1 regulatory subunit 15A	-2.13632	5.29653	-3.22801	0.00123339	0.397017
7058	THBS2	thrombospondin 2	2.10377	6.16827	3.22709	0.00123654	0.397017
101409256	LOC101409256	cell division cycle 42 pseudogene	2.49823	-0.803036	3.22641	0.0012389	0.397017
84957	RELT	RELT, TNF receptor	-2.2105	3.62416	-3.20842	0.00130221	0.409341
8676	STX11	syntaxin 11	-2.20498	2.68085	-3.20433	0.00131703	0.409341
4653	MYOC	myocilin	-3.68211	3.77103	-3.20135	0.00133364	0.409341
100873939	LNX1-AS1	LNX1 antisense RNA 1	2.83846	-1.29859	3.19635	0.0013464	0.409341
1890	TYMP	thymidine phosphorylase	1.9507	2.7966	3.17536	0.00142664	0.423047
27253	PCDH17	protocadherin 17	-3.18398	0.941008	-3.17527	0.00142716	0.423047
1755	DMBT1	deleted in malignant brain tumors 1	2.81794	0.177259	3.14611	0.00154608	0.45264
79836	LONRF3	LON peptidase N-terminal domain and ring finger 3	-2.29341	2.92051	-3.13292	0.00160293	0.463559
400940	LOC400940	uncharacterized LOC400940	2.95778	0.379931	3.1228	0.00164797	0.469254
157638	FAM84B	family with sequence similarity 84 member B	-1.94541	3.06063	-3.11964	0.0016622	0.469254
7130	TNFAIP6	TNF alpha induced protein 6	3.0284	3.83395	3.10985	0.00170732	0.476322
9052	GPRC5A	G protein-coupled receptor class C group 5 member A	-2.23803	4.97504	-3.09578	0.00177389	0.489139
101954267	RNVU1-15	RNA, variant U1 small nuclear 15	-3.23014	-0.59065	-3.08576	0.00182326	0.491792
3621	ING1	inhibitor of growth family member 1	-1.78925	5.4266	-3.08534	0.00182498	0.491792
2202	EFEMP1	EGF containing fibulin extracellular matrix protein 1	2.72945	6.27382	3.07296	0.00188738	0.502892
3050	HBZ	hemoglobin subunit zeta	-2.81746	-1.30701	-3.05346	0.00198971	0.524266
9249	DHRS3	dehydrogenase/reductase 3	-1.83892	6.73519	-3.04106	0.00205739	0.530385
56670	SUCNR1	succinate receptor 1	2.50483	-2.46497	3.04102	0.00205766	0.530385
6424	SFRP4	secreted frizzled related protein 4	3.49515	0.626839	3.03062	0.00211746	0.539929
55244	SLC47A1	solute carrier family 47 member 1	-2.04002	4.61185	-3.01257	0.00222141	0.560411
8140	SLC7A5	solute carrier family 7 member 5	-2.22347	4.48307	-3.00097	0.0022916	0.572031
3726	JUNB	JunB proto-oncogene, AP-1 transcription factor subunit	-1.91707	8.23477	-2.99003	0.00235977	0.582912
101927953	C5orf66-AS1	C5orf66 antisense RNA 1	-2.83698	-0.421671	-2.98426	0.00239657	0.585899
149647	FAM71A	family with sequence similarity 71 member A	-2.76585	-1.55792	-2.97043	0.00248664	0.596542
26830	RNU5D-1	RNA, U5D small nuclear 1	-2.79358	-0.567761	-2.96987	0.00249041	0.596542
101928433	LOC101928433	uncharacterized LOC101928433	-1.87865	2.52063	-2.95742	0.00257432	0.610474
441666	LOC441666	zinc finger protein 91 pseudogene	2.69912	0.871388	2.94499	0.00266086	0.620865
80215	RUNX1-IT1	RUNX1 intronic transcript 1	3.03413	0.413787	2.93545	0.00272941	0.620865
105376847	NA	NA	-2.42178	2.93332	-2.93493	0.00273273	0.620865
9572	NR1D1	nuclear receptor subfamily 1 group D member 1	-2.67546	7.16704	-2.93442	0.00273647	0.620865
2169	FABP2	fatty acid binding protein 2	2.59051	-1.8508	2.93269	0.00274904	0.620865
101954277	RNVU1-19	RNA, variant U1 small nuclear 19	-3.98303	0.42953	-2.92155	0.00283969	0.629574
10871	CD300C	CD300c molecule	2.62332	-0.535196	2.9203	0.0028407	0.629574
773	CACNA1A	calcium voltage-gated channel subunit alpha1 A	2.71662	1.04681	2.91371	0.00289068	0.633629
4355	MPP2	membrane palmitoylated protein 2	-1.80882	3.95449	-2.90867	0.00292932	0.633629
5914	RARA	retinoic acid receptor alpha	-2.42419	5.84678	-2.9074	0.00293916	0.633629
1960	EGR3	early growth response 3	-2.74037	3.28561	-2.89878	0.00300686	0.640897
51191	HERC5	HECT and RLD domain containing E3 ubiquitin protein ligase 5	-2.22652	3.0399	-2.89624	0.00302692	0.640897
644815	FAM83G	family with sequence similarity 83 member G	-2.49875	2.76674	-2.89129	0.0030666	0.643552
23768	FLRT2	fibronectin leucine rich transmembrane protein 2	3.29042	1.99776	2.88715	0.00310172	0.645212
100188947	HECTD2-AS1	HECTD2 antisense RNA 1	-2.2102	2.34523	-2.88019	0.00315738	0.646305
11067	DEPP1	DEPP1, autophagy regulator	-2.14857	7.94585	-2.87912	0.00316627	0.646305
7045	TGFBI	transforming growth factor beta induced	3.1097	6.41095	2.87959	0.00318874	0.646305
399823	FOXI2	forkhead box I2	-2.7761	0.978763	-2.82424	0.00365471	0.728913
23213	SULF1	sulfatase 1	1.92133	6.58086	2.82176	0.00367814	0.728913
4322	MMP13	matrix metallopeptidase 13	3.3608	2.50059	2.821	0.00368852	0.728913
10383	TUBB4B	tubulin beta 4B class IVb	-2.12675	5.35597	-2.81534	0.00374003	0.732985
100505536	ISM1-AS1	ISM1 antisense RNA 1	2.33354	3.30329	2.8009	0.00388269	0.73566
54880	BCOR	BCL6 corepressor	-1.75625	6.24034	-2.80016	0.00389007	0.73566
29887	SNX10	sorting nexin 10	2.75198	-0.256151	2.79806	0.00391157	0.73566
27289	RND1	Rho family GTPase 1	-3.98146	0.883926	-2.79771	0.00393119	0.73566
101927814	LOC101927814	uncharacterized LOC101927814	-2.28961	-1.5411	-2.79568	0.00393551	0.73566
399694	SHC4	SHC adaptor protein 4	2.70759	3.20761	2.79527	0.00393982	0.73566
105375039	NA	NA	-2.59392	2.65925	-2.7858	0.00403739	0.747989
100130894	VAC14-AS1	VAC14 antisense RNA 1	2.38893	-1.38832	2.76994	0.00420574	0.773139
3815	KIT	KIT proto-oncogene receptor tyrosine kinase	-2.89278	1.7116	-2.76252	0.00428744	0.782096
100128653	LOC100128653	uncharacterized LOC100128653	-2.06821	2.21512	-2.75019	0.00442471	0.800598
80350	LPAL2	lipoprotein(a) like 2, pseudogene	2.39728	-0.145779	2.74741	0.0044564	0.800598
6662	SOX9	SRY-box 9	-1.95588	8.65111	-2.74051	0.00453585	0.808746
8091	HMGA2	high mobility group AT-hook 2	2.73596	-0.0185065	2.735	0.00460049	0.814149
7133	TNFRSF1B	TNF receptor superfamily member 1B	-2.56504	1.85065	-2.72803	0.00468302	0.822616
3164	NR4A1	nuclear receptor subfamily 4 group A member 1	-2.52202	5.26402	-2.71663	0.00482119	0.840659
1075	CTSC	cathepsin C	2.18315	4.28425	2.69109	0.0051445	0.890486
7092	TLL1	tolloid like 1	2.87162	0.670298	2.68055	0.00528471	0.908127
3249	HPN	hepsin	-2.86375	-0.698702	-2.67255	0.00539266	0.920011
1734	DIO2	iodothyronine deiodinase 2	2.32218	5.64056	2.66092	0.00555226	0.936767
79853	TM4SF20	transmembrane 4 L six family member 20	2.56394	-1.35831	2.65871	0.00558346	0.936767
119437	CTAGE7P	CTAGE family member 7, pseudogene	1.97377	0.0168536	2.65225	0.00567476	0.936767
64129	TINAGL1	tubulointerstitial nephritis antigen like 1	-2.37201	1.77287	-2.65154	0.00568506	0.936767
1117	CHI3L2	chitinase 3 like 2	3.13935	9.7217	2.65341	0.00569724	0.936767
290	ANPEP	alanyl aminopeptidase, membrane	2.98539	2.43536	2.64869	0.00572789	0.936767
221662	RBM24	RNA binding motif protein 24	-2.57115	0.301138	-2.61301	0.00626155	1
10365	KLF2	Kruppel like factor 2	-2.0668	4.46044	-2.60265	0.00642528	1
5654	HTRA1	HtrA serine peptidase 1	2.10144	10.0768	2.60021	0.00646441	1
731220	RFX8	RFX family member 8, lacking RFX DNA binding domain	2.72738	-1.10557	2.59129	0.00661024	1
28959	TMEM176B	transmembrane protein 176B	3.20096	0.844205	2.58785	0.0066731	1
735	C9	complement C9	2.43489	-1.15766	2.58453	0.00672143	1
9590	AKAP12	A-kinase anchoring protein 12	-1.76447	4.04521	-2.57822	0.00682733	1
5243	ABCB1	ATP binding cassette subfamily B member 1	-2.50274	0.548412	-2.56799	0.00700268	1
8013	NR4A3	nuclear receptor subfamily 4 group A member 3	-2.47302	2.91168	-2.56634	0.00703132	1
9473	THEMIS2	thymocyte selection associated family member 2	2.43468	0.614068	2.56359	0.00707929	1
340419	RSPO2	R-spondin 2	2.71494	4.68637	2.56241	0.007101	1
1582	CYP8B1	cytochrome P450 family 8 subfamily B member 1	2.25408	1.33102	2.56136	0.00711832	1
64127	NOD2	nucleotide binding oligomerization domain containing 2	-2.46192	1.93916	-2.55814	0.00717528	1
2675	GFRA2	GDNF family receptor alpha 2	2.40453	2.95545	2.55154	0.00729299	1
5874	RAB27B	RAB27B, member RAS oncogene family	2.60902	-1.18652	2.55039	0.00731402	1
338773	TMEM119	transmembrane protein 119	3.38316	0.215165	2.5447	0.00743248	1
338376	IFNE	interferon epsilon	2.34838	-0.629916	2.53776	0.00754452	1
7832	BTG2	BTG anti-proliferation factor 2	-2.19015	6.29229	-2.53111	0.00766871	1
10	NAT2	N-acetyltransferase 2	2.28963	-0.0704737	2.52159	0.00784967	1
4883	NPR3	natriuretic peptide receptor 3	2.99659	1.34969	2.50911	0.00809825	1
4854	NOTCH3	notch 3	2.78751	1.51062	2.50519	0.00817302	1
25789	TMEM59L	transmembrane protein 59 like	2.57455	-0.691316	2.50027	0.00827017	1
7122	CLDN5	claudin 5	-2.48567	0.81361	-2.48574	0.00856764	1
4783	NFIL3	nuclear factor, interleukin 3 regulated	-2.2278	5.02151	-2.47718	0.00874708	1
374393	FAM111B	family with sequence similarity 111 member B	2.2063	-0.172097	2.47189	0.00885999	1
100652988	LINC00702	long intergenic non-protein coding RNA 702	2.30137	-0.594122	2.46792	0.00894572	1
6578	SLCO2A1	solute carrier organic anion transporter family member 2A1	-2.51881	1.67988	-2.46774	0.00894999	1
693201	MIR616	microRNA 616	-2.79303	-0.507868	-2.46615	0.00898672	1
84707	BEX2	brain expressed X-linked 2	-2.69598	3.20895	-2.46015	0.00911706	1
3486	IGFBP3	insulin like growth factor binding protein 3	2.67895	2.70648	2.45956	0.00912995	1
26828	RNU5F-1	RNA, U5F small nuclear 1	-2.85028	-0.891723	-2.45355	0.00926579	1
100189324	TRI-TAT1-1	transfer RNA-Ile (TAT) 1-1	-2.41718	-1.01343	-2.44969	0.00934865	1
100847044	MIR5087	microRNA 5087	-2.74501	-1.2953	-2.44658	0.00942127	1
100132077	LOC100132077	uncharacterized LOC100132077	2.37679	-1.23729	2.43459	0.00969455	1
2355	FOSL2	FOS like 2, AP-1 transcription factor subunit	-1.93042	7.42055	-2.43345	0.00972094	1
399664	MEX3D	mex-3 RNA binding family member D	2.04758	1.24588	2.43224	0.00974912	1
343521	TCTEX1D4	Tctex1 domain containing 4	-2.52097	1.16998	-2.42901	0.00982581	1
3442	IFNA5	interferon alpha 5	2.30165	-1.47673	2.40981	0.0102874	1
112399	EGLN3	egl-9 family hypoxia inducible factor 3	-1.75242	5.68472	-2.40511	0.0104035	1
116729	PPP1R27	protein phosphatase 1 regulatory subunit 27	-2.45241	-1.88356	-2.40112	0.0105034	1
6664	SOX11	SRY-box 11	2.77579	1.89523	2.39948	0.0105482	1
2354	FOSB	FosB proto-oncogene, AP-1 transcription factor subunit	-2.89948	6.10528	-2.3946	0.0107228	1
8660	IRS2	insulin receptor substrate 2	-1.61169	4.94386	-2.39123	0.0107533	1
388125	C2CD4B	C2 calcium dependent domain containing 4B	-2.57468	-2.07508	-2.37465	0.0111867	1
339977	LRRC66	leucine rich repeat containing 66	1.66381	1.69535	2.36751	0.0113756	1
646962	HRCT1	histidine rich carboxyl terminus 1	2.21607	2.59114	2.36619	0.0114114	1
3371	TNC	tenascin C	2.76392	9.06876	2.36649	0.0114575	1
51655	RASD1	ras related dexamethasone induced 1	-2.0883	5.53553	-2.36325	0.011491	1
10397	NDRG1	N-myc downstream regulated 1	-1.58218	8.99086	-2.35944	0.0115948	1
5210	PFKFB4	6-phosphofructo-2-kinase/fructose-2,6-biphosphatase 4	-2.24386	3.93747	-2.35163	0.0118106	1
124222	PAQR4	progestin and adipoQ receptor family member 4	2.31299	-0.668211	2.35111	0.0118251	1
1446	CSN1S1	casein alpha s1	2.88242	-1.81131	2.34095	0.0121211	1
121006	FAM186A	family with sequence similarity 186 member A	2.08637	0.894189	2.33404	0.0123093	1
140766	ADAMTS14	ADAM metallopeptidase with thrombospondin type 1 motif 14	2.32002	1.32686	2.33335	0.0123295	1
388	RHOB	ras homolog family member B	-1.94607	7.65005	-2.33211	0.0123653	1
80726	IQCN	IQ motif containing N	-2.13773	3.35142	-2.32663	0.0125253	1
4929	NR4A2	nuclear receptor subfamily 4 group A member 2	-2.03364	5.55178	-2.32303	0.0126313	1
3783	KCNN4	potassium calcium-activated channel subfamily N member 4	2.2144	2.05096	2.31678	0.0128175	1
100189406	TRR-CCT4-1	transfer RNA-Arg (CCT) 4-1	-2.15343	-2.48884	-2.31243	0.0129481	1
116039	OSR2	odd-skipped related transciption factor 2	-1.6773	3.90709	-2.30915	0.0130476	1
105372015	NA	NA	-2.31831	-0.625617	-2.30247	0.0132528	1
102466743	MIR6822	microRNA 6822	-2.15989	-2.59895	-2.3023	0.0132579	1
6252	RTN1	reticulon 1	1.96562	0.23711	2.2918	0.0135856	1
101409257	EZR-AS1	EZR antisense RNA 1	-2.04928	-1.7506	-2.2905	0.0136266	1
2872	MKNK2	MAP kinase interacting serine/threonine kinase 2	-1.80868	6.16061	-2.28896	0.0136756	1
101929532	LOC101929532	uncharacterized LOC101929532	2.81554	-0.69522	2.28125	0.0139331	1
5999	RGS4	regulator of G protein signaling 4	2.48358	-1.53686	2.28026	0.0139559	1
101929319	LOC101929319	uncharacterized LOC101929319	2.33296	-1.54582	2.27022	0.0142829	1
55365	TMEM176A	transmembrane protein 176A	2.8314	0.184252	2.25772	0.0147141	1
105374378	LOC105374378	uncharacterized LOC105374378	-2.09062	0.541619	-2.25638	0.0147457	1
3790	KCNS3	potassium voltage-gated channel modifier subfamily S member 3	2.26436	0.211006	2.24909	0.0149955	1
133923	ZNF474	zinc finger protein 474	2.37079	-0.974575	2.23468	0.0155005	1
100505739	LINC01603	long intergenic non-protein coding RNA 1603	2.29971	-2.21182	2.23061	0.015645	1
79720	VPS37B	VPS37B, ESCRT-I subunit	-1.80918	4.57184	-2.23012	0.0156619	1
4745	NELL1	neural EGFL like 1	2.82397	-0.603184	2.22534	0.0158507	1
399715	LOC399715	uncharacterized LOC399715	-1.9419	3.42663	-2.21598	0.016176	1
8330	HIST1H2AK	histone cluster 1 H2A family member k	-2.04983	0.462625	-2.20793	0.0164755	1
91748	ELMSAN1	ELM2 and Myb/SANT domain containing 1	-1.58599	6.29703	-2.20536	0.016572	1
645840	TXNRD3NB	thioredoxin reductase 3 neighbor	2.14282	-1.58023	2.20251	0.01668	1
3662	IRF4	interferon regulatory factor 4	-2.73059	0.53955	-2.19801	0.0168641	1
100129617	LOC100129617	uncharacterized LOC100129617	-2.14995	-0.0191361	-2.19691	0.0168933	1
101929693	RARA-AS1	RARA antisense RNA 1	-2.07414	-1.23919	-2.19077	0.0171298	1
100820829	MYZAP	myocardial zonula adherens protein	-2.09594	1.1704	-2.18554	0.0173342	1
64333	ARHGAP9	Rho GTPase activating protein 9	2.27501	-0.432051	2.18351	0.0174145	1
105378146	LOC105378146	uncharacterized LOC105378146	2.46662	0.230179	2.18189	0.0174811	1
3765	KCNJ9	potassium voltage-gated channel subfamily J member 9	-1.79641	1.55879	-2.18019	0.0175449	1
116154	PHACTR3	phosphatase and actin regulator 3	2.13903	-1.62114	2.17572	0.0177229	1
6502	SKP2	S-phase kinase associated protein 2	1.48373	3.05392	2.17405	0.0177898	1
197021	LCTL	lactase like	2.14392	-0.132963	2.16209	0.0182756	1
23210	JMJD6	jumonji domain containing 6, arginine demethylase and lysine hydroxylase	-1.43157	5.44026	-2.16072	0.0183318	1
101954266	RNVU1-14	RNA, variant U1 small nuclear 14	-2.55837	0.194511	-2.16085	0.0183336	1
100506394	GAS6-DT	GAS6 divergent transcript	-1.87755	0.760438	-2.159	0.0184028	1
285335	SLC9C1	solute carrier family 9 member C1	1.93256	1.0763	2.1545	0.0185897	1
131873	COL6A6	collagen type VI alpha 6 chain	1.9269	0.751377	2.15376	0.0186206	1
84620	ST6GAL2	ST6 beta-galactoside alpha-2,6-sialyltransferase 2	2.70857	0.373194	2.15382	0.0186342	1
125228	FAM210A	family with sequence similarity 210 member A	-1.56288	4.9909	-2.14985	0.0187845	1
2353	FOS	Fos proto-oncogene, AP-1 transcription factor subunit	-2.23748	8.90382	-2.14821	0.0188542	1
407018	MIR27A	microRNA 27a	-2.3944	-1.03347	-2.14653	0.0189275	1
941	CD80	CD80 molecule	2.0728	-0.447694	2.14012	0.0191984	1
160622	GRASP	general receptor for phosphoinositides 1 associated scaffold protein	-1.96725	1.43814	-2.13979	0.0192124	1
1491	CTH	cystathionine gamma-lyase	-1.71431	3.83888	-2.12176	0.0200006	1
100505475	SYNE1-AS1	SYNE1 antisense RNA 1	-2.19819	-0.577813	-2.12115	0.0200284	1
23508	TTC9	tetratricopeptide repeat domain 9	1.96748	2.1404	2.12064	0.0200506	1
8614	STC2	stanniocalcin 2	-2.07844	8.45689	-2.11985	0.0200859	1
50615	IL21R	interleukin 21 receptor	2.1054	-0.56297	2.11552	0.0202802	1
7153	TOP2A	DNA topoisomerase II alpha	2.74489	0.813584	2.1044	0.0208127	1
4288	MKI67	marker of proliferation Ki-67	2.68648	0.853789	2.09765	0.02112	1
646588	LOC646588	uncharacterized LOC646588	-2.34942	3.36494	-2.09499	0.0212261	1
1278	COL1A2	collagen type I alpha 2 chain	2.20645	9.85945	2.07937	0.0219678	1
8507	ENC1	ectodermal-neural cortex 1	1.93899	2.85201	2.07594	0.0221326	1
9466	IL27RA	interleukin 27 receptor subunit alpha	1.72398	1.03848	2.07589	0.0221353	1
84624	FNDC1	fibronectin type III domain containing 1	2.07379	5.04881	2.07255	0.0222986	1
3043	HBB	hemoglobin subunit beta	3.87196	0.85435	2.08073	0.0224968	1
85027	SMIM3	small integral membrane protein 3	-1.87013	5.51355	-2.0665	0.0225963	1
11173	ADAMTS7	ADAM metallopeptidase with thrombospondin type 1 motif 7	2.08761	0.680568	2.06529	0.0226564	1
6617	SNAPC1	small nuclear RNA activating complex polypeptide 1	-1.459	5.8192	-2.06284	0.022778	1
407010	MIR23A	microRNA 23a	-2.39851	-0.660408	-2.05893	0.0229795	1
5179	PENK	proenkephalin	3.22058	1.00759	2.0617	0.0230023	1
101929340	LOC101929340	uncharacterized LOC101929340	1.81204	-0.658946	2.05703	0.0230695	1
90167	FRMD7	FERM domain containing 7	1.81109	0.920169	2.05531	0.0231562	1
6334	SCN8A	sodium voltage-gated channel alpha subunit 8	1.72497	1.01842	2.05442	0.0232013	1
55647	RAB20	RAB20, member RAS oncogene family	-1.75328	2.73926	-2.05276	0.0232854	1
79094	CHAC1	ChaC glutathione specific gamma-glutamylcyclotransferase 1	-1.84143	1.16643	-2.05262	0.0232927	1
664	BNIP3	BCL2 interacting protein 3	-1.81524	7.78298	-2.04953	0.02345	1
442898	MIR324	microRNA 324	-2.00344	-1.39542	-2.0436	0.0237553	1
100506725	LOC100506725	uncharacterized LOC100506725	2.00442	-2.38389	2.04198	0.0238395	1
81624	DIAPH3	diaphanous related formin 3	2.62276	-0.463418	2.04162	0.0238814	1
84727	SPSB2	splA/ryanodine receptor domain and SOCS box containing 2	-1.52159	2.65983	-2.04042	0.0239205	1
6004	RGS16	regulator of G protein signaling 16	-1.71341	5.56271	-2.03793	0.0240502	1
101928846	HIPK1-AS1	HIPK1 antisense RNA 1	-2.03142	0.864435	-2.03248	0.024337	1
10769	PLK2	polo like kinase 2	-2.40278	1.29276	-2.03018	0.0244654	1
101928927	NA	NA	-2.35892	-0.736029	-2.02941	0.0245045	1
63895	PIEZO2	piezo type mechanosensitive ion channel component 2	-1.90636	6.68845	-2.02219	0.0248859	1
3820	KLRB1	killer cell lectin like receptor B1	2.15212	-1.95698	2.02036	0.0249852	1
983	CDK1	cyclin dependent kinase 1	2.46605	-0.570333	2.01958	0.0250381	1
100033435	SNORD116-24	small nucleolar RNA, C/D box 116-24	2.01904	-2.19576	2.01684	0.0251754	1
206358	SLC36A1	solute carrier family 36 member 1	1.7885	2.19558	2.00957	0.0255738	1
2743	GLRB	glycine receptor beta	1.70476	2.00342	2.00914	0.0255974	1
10112	KIF20A	kinesin family member 20A	2.18122	0.32658	2.00863	0.025627	1
5277	PIGA	phosphatidylinositol glycan anchor biosynthesis class A	-1.69897	4.43053	-2.00674	0.0257299	1
9493	KIF23	kinesin family member 23	2.112	-0.103415	2.00282	0.0259489	1
3007	HIST1H1D	histone cluster 1 H1 family member d	-2.55117	-0.801307	-1.99931	0.026167	1
397	ARHGDIB	Rho GDP dissociation inhibitor beta	1.66037	3.68419	1.99488	0.0263949	1
131583	FAM43A	family with sequence similarity 43 member A	-1.9307	3.63897	-1.99464	0.0264087	1
26832	RNU5B-1	RNA, U5B small nuclear 1	-2.04141	0.277519	-1.99438	0.0264239	1
285740	PHACTR2-AS1	PHACTR2 antisense RNA 1	1.94815	-0.339973	1.99207	0.0265551	1
283446	MYO1H	myosin IH	1.86915	-0.00467776	1.99183	0.0265684	1
3948	LDHC	lactate dehydrogenase C	-2.28742	-0.0647257	-1.97686	0.027439	1
93463	LOC93463	uncharacterized LOC93463	1.81526	0.555434	1.9713	0.0277618	1
23580	CDC42EP4	CDC42 effector protein 4	-1.62815	5.29081	-1.97072	0.0277962	1
50486	G0S2	G0/G1 switch 2	-2.32705	2.74492	-1.97068	0.0278052	1
722	C4BPA	complement component 4 binding protein alpha	2.33794	1.37076	1.96716	0.0280152	1
221416	C6orf223	chromosome 6 open reading frame 223	-2.27845	-0.988899	-1.9665	0.0280523	1
6535	SLC6A8	solute carrier family 6 member 8	-1.53938	5.34379	-1.96539	0.0281138	1
5212	VIT	vitrin	-2.07409	6.01909	-1.96527	0.0281214	1
687	KLF9	Kruppel like factor 9	-1.65961	7.42366	-1.96377	0.0282106	1
11098	PRSS23	serine protease 23	1.78306	4.44958	1.9634	0.0282328	1
5063	PAK3	p21 (RAC1) activated kinase 3	-2.19781	1.00323	-1.96188	0.0283268	1
1942	EFNA1	ephrin A1	-1.925	4.62312	-1.95854	0.0285266	1
101927410	LOC101927410	uncharacterized LOC101927410	-2.30029	-0.0250955	-1.95718	0.0286151	1
890	CCNA2	cyclin A2	1.9008	0.559694	1.95513	0.0287338	1
342667	STAC2	SH3 and cysteine rich domain 2	-1.9245	4.06302	-1.95401	0.028802	1
5307	PITX1	paired like homeodomain 1	-1.80809	4.99757	-1.9533	0.0288452	1
201191	SAMD14	sterile alpha motif domain containing 14	1.66686	0.379402	1.95139	0.0289625	1
3988	LIPA	lipase A, lysosomal acid type	1.64203	2.89785	1.95109	0.0289809	1
80273	GRPEL1	GrpE like 1, mitochondrial	-1.43661	4.79805	-1.94691	0.0292388	1
25960	ADGRA2	adhesion G protein-coupled receptor A2	1.99209	1.81213	1.94561	0.0293198	1
348654	GEN1	GEN1, Holliday junction 5' flap endonuclease	1.94454	2.05577	1.94288	0.0294897	1
10089	KCNK7	potassium two pore domain channel subfamily K member 7	-1.959	-0.0428877	-1.93866	0.0297538	1
26254	OPTC	opticin	-1.79763	2.05151	-1.93598	0.0299229	1
1944	EFNA3	ephrin A3	-1.90826	0.445349	-1.92908	0.0303616	1
100287902	LGALS8-AS1	LGALS8 antisense RNA 1	-2.32754	-1.48355	-1.92389	0.030705	1
150622	LINC01105	long intergenic non-protein coding RNA 1105	2.06836	4.07571	1.91919	0.0310009	1
7316	UBC	ubiquitin C	-1.5284	9.80506	-1.91898	0.0310137	1
134548	SOWAHA	sosondowah ankyrin repeat domain family member A	-2.11369	-0.649723	-1.91305	0.0314037	1
7143	TNR	tenascin R	2.40442	-1.24087	1.91308	0.0314178	1
7474	WNT5A	Wnt family member 5A	2.62363	-0.182947	1.91341	0.0314353	1
1008	CDH10	cadherin 10	2.42076	-1.14525	1.91205	0.0314882	1
100506801	LOC100506801	uncharacterized LOC100506801	-2.01044	0.399919	-1.91135	0.0315145	1
3659	IRF1	interferon regulatory factor 1	-2.09185	3.75653	-1.91085	0.0315489	1
11130	ZWINT	ZW10 interacting kinetochore protein	1.95937	-0.175664	1.90929	0.0316509	1
50514	DEC1	deleted in esophageal cancer 1	2.66484	1.67732	1.90834	0.0317844	1
431705	ASTL	astacin like metalloendopeptidase	-2.44859	-0.433451	-1.90657	0.0318555	1
9833	MELK	maternal embryonic leucine zipper kinase	2.30616	-1.12972	1.90561	0.0319054	1
100132891	MSC-AS1	MSC antisense RNA 1	2.24947	-0.795695	1.90365	0.0320327	1
53354	PANK1	pantothenate kinase 1	2.00587	0.336213	1.89656	0.0325049	1
105378191	NA	NA	-1.91853	0.28528	-1.8934	0.0327193	1
643988	FNDC10	fibronectin type III domain containing 10	2.18116	-1.79694	1.88737	0.033137	1
4684	NCAM1	neural cell adhesion molecule 1	2.02514	2.91431	1.88656	0.0331892	1
8111	GPR68	G protein-coupled receptor 68	1.78841	1.79817	1.88506	0.0332924	1
105369660	NA	NA	-2.10215	1.35025	-1.88279	0.0334519	1
51673	TPPP3	tubulin polymerization promoting protein family member 3	2.28165	4.12001	1.8786	0.0337527	1
645191	LINGO3	leucine rich repeat and Ig domain containing 3	-2.28209	-0.9671	-1.87634	0.0339114	1
8989	TRPA1	transient receptor potential cation channel subfamily A member 1	2.32291	-1.37919	1.872	0.0342218	1
688	KLF5	Kruppel like factor 5	-1.67117	3.46755	-1.86992	0.0343546	1
64061	TSPYL2	TSPY like 2	-1.62055	7.23364	-1.86476	0.0347231	1
100874130	ENOX1-AS2	ENOX1 antisense RNA 2	2.03324	-1.59093	1.86379	0.0347938	1
9314	KLF4	Kruppel like factor 4	-1.48394	7.28543	-1.86131	0.0349711	1
140831	ZSWIM3	zinc finger SWIM-type containing 3	2.01709	0.505767	1.86041	0.0350372	1
23237	ARC	activity regulated cytoskeleton associated protein	-2.17509	-1.26969	-1.86017	0.0350591	1
100507381	KCNQ5-IT1	KCNQ5 intronic transcript 1	2.23833	1.96809	1.85339	0.0355567	1
1281	COL3A1	collagen type III alpha 1 chain	2.20997	12.3579	1.84952	0.03584	1
55106	SLFN12	schlafen family member 12	2.07286	0.334562	1.8439	0.0362503	1
26829	RNU5E-1	RNA, U5E small nuclear 1	-2.15951	0.653535	-1.83977	0.0365617	1
1054	CEBPG	CCAAT enhancer binding protein gamma	-1.51521	4.94794	-1.83777	0.0367062	1
3689	ITGB2	integrin subunit beta 2	2.41753	0.0856599	1.83554	0.0369096	1
196264	MPZL3	myelin protein zero like 3	1.69945	2.27985	1.8348	0.0369301	1
10267	RAMP1	receptor activity modifying protein 1	-1.87865	2.49124	-1.83417	0.0369783	1
10381	TUBB3	tubulin beta 3 class III	2.08487	0.0536696	1.83232	0.0371209	1
5163	PDK1	pyruvate dehydrogenase kinase 1	-1.62242	7.24298	-1.83138	0.0371896	1
4601	MXI1	MAX interactor 1, dimerization protein	-1.51008	6.63551	-1.83005	0.0372912	1
100498859	LINC00881	long intergenic non-protein coding RNA 881	-2.05419	-1.949	-1.82923	0.0373562	1
9455	HOMER2	homer scaffold protein 2	1.66449	2.94084	1.82725	0.0375049	1
3589	IL11	interleukin 11	2.75618	-0.544814	1.82312	0.0379997	1
693199	MIR614	microRNA 614	-2.28835	-0.432541	-1.82056	0.0380379	1
55267	PRR34	PRR34 long non-coding RNA	-2.04426	2.81276	-1.81999	0.0380668	1
80271	ITPKC	inositol-trisphosphate 3-kinase C	-1.76996	4.55963	-1.81978	0.038081	1
100873977	RBMS3-AS1	RBMS3 antisense RNA 1	-2.18688	-0.885345	-1.81939	0.0381198	1
100128590	SLC8A1-AS1	SLC8A1 antisense RNA 1	2.09572	-1.69566	1.81777	0.0382414	1
7272	TTK	TTK protein kinase	2.01899	-0.900827	1.8156	0.0384088	1
56704	JPH1	junctophilin 1	-1.92317	0.581377	-1.81162	0.0387191	1
3484	IGFBP1	insulin like growth factor binding protein 1	2.4684	-1.64319	1.81012	0.038893	1
1893	ECM1	extracellular matrix protein 1	1.6214	3.87042	1.8042	0.039307	1
54443	ANLN	anillin actin binding protein	2.12515	1.06942	1.80291	0.0394151	1
730227	LINC01136	long intergenic non-protein coding RNA 1136	-2.15861	-1.00512	-1.80042	0.0396164	1
5896	RAG1	recombination activating 1	1.91291	0.259168	1.79483	0.04006	1
7538	ZFP36	ZFP36 ring finger protein	-2.00783	6.7951	-1.79276	0.0402291	1
100132341	CLUHP3	clustered mitochondria homolog pseudogene 3	-1.72547	1.3503	-1.78839	0.0405841	1
100506385	LINC01426	long intergenic non-protein coding RNA 1426	1.62867	1.04743	1.78793	0.0406216	1
80034	CSRNP3	cysteine and serine rich nuclear protein 3	2.01522	1.04441	1.78789	0.0406271	1
10840	ALDH1L1	aldehyde dehydrogenase 1 family member L1	-1.85826	3.32466	-1.78677	0.0407173	1
51087	YBX2	Y-box binding protein 2	-2.07902	-2.13098	-1.78639	0.0407523	1
4986	OPRK1	opioid receptor kappa 1	-2.58138	-1.07454	-1.78685	0.0408238	1
100302650	BRE-AS1	BRE antisense RNA 1	-2.03793	0.0786047	-1.78548	0.0408257	1
9099	USP2	ubiquitin specific peptidase 2	-1.6566	2.35151	-1.78481	0.0408786	1
29107	NXT1	nuclear transport factor 2 like export factor 1	-1.41618	3.68596	-1.78053	0.0412319	1
25878	MXRA5	matrix remodeling associated 5	2.17971	7.26167	1.77967	0.0413155	1
407013	MIR24-2	microRNA 24-2	-2.00608	-1.52214	-1.77865	0.0413904	1
100302743	SNORA80B	small nucleolar RNA, H/ACA box 80B	-2.04048	-1.61048	-1.77812	0.0414353	1
101927250	NA	NA	1.8773	-2.39579	1.7774	0.0414931	1
440836	ODF3B	outer dense fiber of sperm tails 3B	1.72764	1.88032	1.77708	0.0415189	1
4327	MMP19	matrix metallopeptidase 19	2.29209	0.568631	1.77547	0.0416799	1
55355	HJURP	Holliday junction recognition protein	2.15292	-1.21487	1.77512	0.0416922	1
3976	LIF	LIF, interleukin 6 family cytokine	-2.63285	1.22781	-1.77361	0.0419632	1
105369311	NA	NA	-1.76673	1.76557	-1.7708	0.0420466	1
125206	SLC5A10	solute carrier family 5 member 10	-1.70048	1.4461	-1.77042	0.0420783	1
3763	KCNJ6	potassium voltage-gated channel subfamily J member 6	2.28378	-0.98015	1.76874	0.0422459	1
105373759	LOC105373759	uncharacterized LOC105373759	-1.97383	2.62162	-1.75965	0.042998	1
284578	MFSD4A-AS1	MFSD4A antisense RNA 1	-2.11578	-1.16783	-1.75338	0.0435454	1
692110	SNORD70	small nucleolar RNA, C/D box 70	-1.99605	-1.58949	-1.75311	0.0435637	1
1958	EGR1	early growth response 1	-1.90327	8.34215	-1.74863	0.0439528	1
100507156	LOC100507156	uncharacterized LOC100507156	-1.99903	3.01872	-1.74582	0.0442012	1
81607	NECTIN4	nectin cell adhesion molecule 4	2.1093	-0.426379	1.73783	0.044915	1
10865	ARID5A	AT-rich interaction domain 5A	-1.60917	4.10049	-1.73717	0.0449648	1
80758	PRR7	proline rich 7, synaptic	-1.59092	1.39946	-1.73668	0.0450086	1
27124	INPP5J	inositol polyphosphate-5-phosphatase J	-2.07297	-0.723908	-1.7364	0.04504	1
55561	CDC42BPG	CDC42 binding protein kinase gamma	-2.3092	-0.716834	-1.73465	0.0452308	1
56034	PDGFC	platelet derived growth factor C	1.59226	5.07508	1.73343	0.0452998	1
100507632	LINC00968	long intergenic non-protein coding RNA 968	2.18627	-1.38544	1.73341	0.0453189	1
5228	PGF	placental growth factor	-1.76974	2.89967	-1.72965	0.0456402	1
2903	GRIN2A	glutamate ionotropic receptor NMDA type subunit 2A	2.16848	2.07376	1.72739	0.0458607	1
101928446	LOC101928446	uncharacterized LOC101928446	1.86467	-0.307252	1.72353	0.0461971	1
6781	STC1	stanniocalcin 1	-2.36544	-0.225078	-1.72335	0.0462735	1
9407	TMPRSS11D	transmembrane serine protease 11D	1.94626	0.534226	1.71924	0.0465914	1
101927481	LINC01909	long intergenic non-protein coding RNA 1909	1.65947	-1.13811	1.71811	0.0466934	1
100158262	SCARNA9L	small Cajal body-specific RNA 9-like	-2.12689	-0.997185	-1.715	0.0469929	1
79160	LINC01711	long intergenic non-protein coding RNA 1711	1.93275	-1.34075	1.71272	0.047193	1
54567	DLL4	delta like canonical Notch ligand 4	-2.17367	-0.779165	-1.71042	0.0474247	1
4744	NEFH	neurofilament heavy	1.84296	0.959906	1.70837	0.0475982	1
3696	ITGB8	integrin subunit beta 8	2.07619	6.85632	1.70735	0.0477017	1
6385	SDC4	syndecan 4	-1.63284	6.63629	-1.70643	0.0477795	1
57018	CCNL1	cyclin L1	-1.68131	7.62011	-1.70306	0.0480967	1
147372	CCBE1	collagen and calcium binding EGF domains 1	2.2207	-1.32806	1.70211	0.0482146	1
160287	LDHAL6A	lactate dehydrogenase A like 6A	1.73428	0.350795	1.70059	0.0483302	1
9580	SOX13	SRY-box 13	-1.85202	2.11922	-1.6982	0.0485576	1
105372417	NA	NA	-1.85776	1.11782	-1.69257	0.0490955	1
10221	TRIB1	tribbles pseudokinase 1	-1.91758	3.77395	-1.69219	0.0491326	1
90007	MIDN	midnolin	-1.4931	5.16806	-1.69196	0.0491532	1
9709	HERPUD1	homocysteine inducible ER protein with ubiquitin like domain 1	-1.44181	7.51634	-1.69128	0.0492192	1
10268	RAMP3	receptor activity modifying protein 3	1.91546	1.91416	1.6906	0.049286	1
146909	KIF18B	kinesin family member 18B	2.22271	-1.45244	1.68899	0.0494723	1
29116	MYLIP	myosin regulatory light chain interacting protein	-1.43024	4.96763	-1.68769	0.0495651	1
7173	TPO	thyroid peroxidase	1.88739	-1.71015	1.68719	0.0496153	1
105378579	NA	NA	-2.03357	-0.734031	-1.68543	0.0497916	1
2302	FOXJ1	forkhead box J1	-2.09371	-2.23986	-1.6843	0.0499068	1
28968	SLC6A16	solute carrier family 6 member 16	-1.91358	2.50404	-1.68309	0.0500139	1
101927262	LOC101927262	melanoma-associated antigen C1-like	1.99011	-1.0865	1.68305	0.0500202	1
55859	BEX1	brain expressed X-linked 1	-2.46872	-0.38519	-1.68309	0.0501525	1
728780	ANKDD1B	ankyrin repeat and death domain containing 1B	1.64921	0.601872	1.68018	0.0502969	1
204010	RPSAP52	ribosomal protein SA pseudogene 52	2.05486	-2.00475	1.67948	0.0503736	1
5292	PIM1	Pim-1 proto-oncogene, serine/threonine kinase	-1.96941	2.72213	-1.67864	0.0504507	1
5880	RAC2	Rac family small GTPase 2	2.26247	-1.73891	1.67786	0.0505708	1
7234	TRU-TCA1-1	transfer RNA-SeC (TCA) 1-1	-2.05497	-2.0858	-1.67703	0.0506151	1
57480	PLEKHG1	pleckstrin homology and RhoGEF domain containing G1	1.73613	2.3556	1.67558	0.0507486	1
3772	KCNJ15	potassium voltage-gated channel subfamily J member 15	1.53584	3.00127	1.67348	0.0509558	1
286333	FAM225A	family with sequence similarity 225 member A	1.84751	-1.33586	1.67298	0.051007	1
650669	GAS6-AS1	GAS6 antisense RNA 1	-1.88837	-0.310786	-1.6612	0.0521862	1
101928940	LOC101928940	uncharacterized LOC101928940	2.07433	0.153077	1.66015	0.0523026	1
55783	CMTR2	cap methyltransferase 2	1.56516	3.28911	1.65386	0.0529292	1
10938	EHD1	EH domain containing 1	-1.62958	3.75077	-1.65009	0.0533158	1
8971	H1FX	H1 histone family member X	-1.49927	5.69774	-1.65006	0.0533192	1
94161	SNORD46	small nucleolar RNA, C/D box 46	-1.89938	-1.6043	-1.64685	0.0536513	1
80319	CXXC4	CXXC finger protein 4	-1.60551	1.80089	-1.64679	0.0536559	1
64857	PLEKHG2	pleckstrin homology and RhoGEF domain containing G2	-1.65874	4.42193	-1.64644	0.0536925	1
84915	FAM222A	family with sequence similarity 222 member A	-1.88568	2.43897	-1.64495	0.0538477	1
83540	NUF2	NDC80 kinetochore complex component NUF2	2.00969	-1.55929	1.63869	0.054506	1
114898	C1QTNF2	C1q and TNF related 2	1.90966	0.949414	1.63606	0.0547766	1
3727	JUND	JunD proto-oncogene, AP-1 transcription factor subunit	-1.83625	7.44992	-1.63314	0.055082	1
89884	LHX4	LIM homeobox 4	1.79272	-0.198849	1.63106	0.0553013	1
84913	ATOH8	atonal bHLH transcription factor 8	-1.66337	6.05363	-1.62944	0.0554733	1
2706	GJB2	gap junction protein beta 2	2.40533	-0.451442	1.62761	0.0558218	1
1009	CDH11	cadherin 11	2.26469	3.6726	1.62566	0.0559548	1
1647	GADD45A	growth arrest and DNA damage inducible alpha	-1.56391	5.40715	-1.62038	0.0564424	1
79706	PRKRIP1	PRKR interacting protein 1	-1.79845	-0.737111	-1.61399	0.0571336	1
4318	MMP9	matrix metallopeptidase 9	2.71707	-0.998069	1.61912	0.0571409	1
285513	GPRIN3	GPRIN family member 3	1.7624	0.8638	1.61295	0.0572469	1
2916	GRM6	glutamate metabotropic receptor 6	1.72583	0.42316	1.61278	0.057265	1
102465879	MIR8085	microRNA 8085	-1.84847	-2.3577	-1.61261	0.0572856	1
53918	PELO	pelota mRNA surveillance and ribosome rescue factor	-1.34397	5.61437	-1.61227	0.0573205	1
3491	CYR61	cysteine rich angiogenic inducer 61	1.76995	7.88889	1.61036	0.05753	1
57082	KNL1	kinetochore scaffold 1	2.04153	0.493508	1.61034	0.0575462	1
54112	GPR88	G protein-coupled receptor 88	1.81289	4.72818	1.60894	0.0576852	1
101927245	LOC101927245	vegetative cell wall protein gp1-like	-1.83823	-0.403918	-1.60438	0.0581875	1
2070	EYA4	EYA transcriptional coactivator and phosphatase 4	2.06541	-0.153077	1.60222	0.058445	1
221710	SMIM13	small integral membrane protein 13	1.46237	2.38099	1.59838	0.0588521	1
79953	SYNDIG1	synapse differentiation inducing 1	1.8612	1.70396	1.59553	0.0591727	1
101927260	NA	NA	1.92404	-0.0969371	1.58969	0.0598314	1
3759	KCNJ2	potassium voltage-gated channel subfamily J member 2	1.99311	-0.877958	1.58932	0.059879	1
105379046	NA	NA	-1.96131	-1.38034	-1.58915	0.0598957	1
80342	TRAF3IP3	TRAF3 interacting protein 3	1.89106	-0.477797	1.57741	0.0612304	1
29950	SERTAD1	SERTA domain containing 1	-1.55917	4.15486	-1.5734	0.0616896	1
440503	PLIN5	perilipin 5	-2.57779	-0.88631	-1.57673	0.0617646	1
150468	CKAP2L	cytoskeleton associated protein 2 like	1.91098	-0.798354	1.57217	0.0618369	1
400604	TOB1-AS1	TOB1 antisense RNA 1	-1.77683	0.027122	-1.57158	0.0619011	1
4311	MME	membrane metalloendopeptidase	2.3926	-0.565523	1.56902	0.0624207	1
105371935	NA	NA	1.83142	-2.17169	1.56582	0.0625742	1
401097	C3orf80	chromosome 3 open reading frame 80	1.82401	-1.83927	1.56364	0.0628293	1
102723481	LINC02206	long intergenic non-protein coding RNA 2206	-1.82243	-2.23261	-1.55991	0.0632683	1
283383	ADGRD1	adhesion G protein-coupled receptor D1	-2.00044	1.5868	-1.55979	0.0632972	1
57471	ERMN	ermin	1.80369	-1.19914	1.55596	0.0637366	1
259232	NALCN	sodium leak channel, non-selective	2.01081	-1.00234	1.55575	0.0637786	1
5139	PDE3A	phosphodiesterase 3A	1.70116	1.5998	1.55501	0.0638485	1
81848	SPRY4	sprouty RTK signaling antagonist 4	-1.52879	4.57835	-1.55311	0.0640746	1
80149	ZC3H12A	zinc finger CCCH-type containing 12A	-1.55253	3.44257	-1.5528	0.0641116	1
701	BUB1B	BUB1 mitotic checkpoint serine/threonine kinase B	2.14169	-1.63965	1.5518	0.0642885	1
105370045	NA	NA	-1.98495	-1.64064	-1.55136	0.0642979	1
5187	PER1	period circadian regulator 1	-1.67125	7.80899	-1.5505	0.0643872	1
100170765	ERICH4	glutamate rich 4	-1.9693	-2.22837	-1.54626	0.0649091	1
101927730	LOC101927730	uncharacterized LOC101927730	-1.89173	-1.26428	-1.54402	0.0651728	1
257144	GCSAM	germinal center associated signaling and motility	1.87434	1.92256	1.54362	0.0652194	1
100379661	GRIK1-AS2	GRIK1 antisense RNA 2	1.79922	-2.00542	1.5392	0.0657535	1
387032	ZKSCAN4	zinc finger with KRAB and SCAN domains 4	1.45681	2.27876	1.53806	0.0658916	1
5733	PTGER3	prostaglandin E receptor 3	2.17766	1.83828	1.53661	0.0661522	1
285016	ALKAL2	ALK and LTK ligand 2	1.81956	-0.511931	1.53228	0.0666025	1
26785	SNORD63	small nucleolar RNA, C/D box 63	-1.787	-0.496086	-1.52776	0.0671601	1
54566	EPB41L4B	erythrocyte membrane protein band 4.1 like 4B	-2.11644	-0.585171	-1.52283	0.0678325	1
101928103	LOC101928103	uncharacterized LOC101928103	1.69754	0.458865	1.51919	0.0682277	1
79674	VEPH1	ventricular zone expressed PH domain containing 1	1.59401	0.780401	1.516	0.0686291	1
56944	OLFML3	olfactomedin like 3	1.77025	3.14797	1.51234	0.0690933	1
339403	RXFP4	relaxin family peptide/INSL5 receptor 4	-1.82921	0.970736	-1.50957	0.0694473	1
100505841	LOC100505841	zinc finger protein 474-like	1.85192	-1.24054	1.50544	0.0699769	1
203430	RTL3	retrotransposon Gag like 3	1.62424	1.16591	1.50503	0.0700236	1
101927322	LOC101927322	uncharacterized LOC101927322	-1.91871	-2.45373	-1.50336	0.0702503	1
283208	P4HA3	prolyl 4-hydroxylase subunit alpha 3	1.51848	4.26829	1.49811	0.0709149	1
3148	HMGB2	high mobility group box 2	-1.38954	5.58288	-1.49768	0.0709706	1
605	BCL7A	BCL tumor suppressor 7A	-1.52472	2.09645	-1.4962	0.0711628	1
9719	ADAMTSL2	ADAMTS like 2	-1.94486	5.95101	-1.49619	0.0711819	1
5507	PPP1R3C	protein phosphatase 1 regulatory subunit 3C	-1.68011	9.45763	-1.49541	0.071266	1
7018	TF	transferrin	1.85681	5.60159	1.49138	0.0717978	1
314	AOC2	amine oxidase, copper containing 2	1.71698	3.35572	1.48941	0.0720499	1
2798	GNRHR	gonadotropin releasing hormone receptor	1.47771	2.73388	1.48851	0.0721665	1
1063	CENPF	centromere protein F	1.91346	1.78145	1.48837	0.072198	1
2254	FGF9	fibroblast growth factor 9	1.94254	-0.646615	1.48298	0.0729147	1
256691	MAMDC2	MAM domain containing 2	1.54931	4.66381	1.47982	0.0733154	1
26824	RNU11	RNA, U11 small nuclear	-1.78243	1.79384	-1.4794	0.0733732	1
84830	ADTRP	androgen dependent TFPI regulating protein	1.72813	2.42552	1.47716	0.073671	1
9535	GMFG	glia maturation factor gamma	2.01857	-0.684827	1.47609	0.073854	1
4857	NOVA1	NOVA alternative splicing regulator 1	1.50172	4.55307	1.47453	0.0740217	1
10287	RGS19	regulator of G protein signaling 19	1.862	1.0185	1.47019	0.0746134	1
1295	COL8A1	collagen type VIII alpha 1 chain	2.12446	1.38562	1.4701	0.0747176	1
139221	MUM1L1	MUM1 like 1	1.68707	1.01624	1.46821	0.0748724	1
79656	BEND5	BEN domain containing 5	-1.43598	1.91926	-1.46635	0.075123	1
79000	AUNIP	aurora kinase A and ninein interacting protein	1.66182	-0.963812	1.46552	0.0752359	1
150094	SIK1	salt inducible kinase 1	-2.40411	-0.742392	-1.46879	0.0752729	1
113457	TUBA3D	tubulin alpha 3d	1.6772	-1.19993	1.46416	0.0754216	1
221336	BEND6	BEN domain containing 6	1.54483	2.62128	1.4641	0.075429	1
101928513	CATIP-AS1	CATIP antisense RNA 1	-2.0264	-0.551206	-1.46242	0.0757083	1
414224	AGAP12P	ArfGAP with GTPase domain, ankyrin repeat and PH domain 12, pseudogene	2.00476	-0.514422	1.46161	0.0758093	1
80835	TAS1R1	taste 1 receptor member 1	-1.55303	1.41444	-1.4593	0.0760841	1
101954276	RNVU1-6	RNA, variant U1 small nuclear 6	-1.94228	-0.928374	-1.45857	0.0762071	1
148252	DIRAS1	DIRAS family GTPase 1	1.7349	1.96581	1.4571	0.0763864	1
1894	ECT2	epithelial cell transforming 2	1.68797	1.62227	1.45696	0.0764059	1
347	APOD	apolipoprotein D	-2.32327	8.24689	-1.45938	0.0766111	1
105370941	LOC105370941	uncharacterized LOC105370941	1.70025	-0.111963	1.45136	0.0771783	1
33	ACADL	acyl-CoA dehydrogenase long chain	-1.68436	3.55062	-1.45113	0.0772095	1
101927124	LOC101927124	uncharacterized LOC101927124	1.64681	-0.225934	1.45095	0.0772346	1
90523	MLIP	muscular LMNA interacting protein	1.69069	0.649371	1.45031	0.0773238	1
64094	SMOC2	SPARC related modular calcium binding 2	1.73751	9.25466	1.44843	0.0775858	1
9628	RGS6	regulator of G protein signaling 6	-1.78975	1.68172	-1.44689	0.0778018	1
148753	FAM163A	family with sequence similarity 163 member A	-1.83888	-0.272444	-1.44614	0.0779104	1
249	ALPL	alkaline phosphatase, biomineralization associated	2.57476	-0.0434932	1.45308	0.077953	1
647190	RPS16P5	ribosomal protein S16 pseudogene 5	-1.72601	2.75216	-1.44395	0.0782104	1
105376779	NA	NA	-1.71441	0.274465	-1.44341	0.0782846	1
10677	AVIL	advillin	1.43613	3.8188	1.4418	0.0785103	1
100113389	SNORD127	small nucleolar RNA, C/D box 127	1.71313	-2.38784	1.43899	0.0789065	1
414899	BLID	BH3-like motif containing, cell death inducer	2.25202	1.08375	1.43944	0.0791262	1
105371905	NA	NA	-1.72217	-0.441985	-1.43602	0.0793252	1
2262	GPC5	glypican 5	1.71785	4.02533	1.43453	0.0795372	1
7123	CLEC3B	C-type lectin domain family 3 member B	1.96402	2.90313	1.43403	0.0796426	1
389136	VGLL3	vestigial like family member 3	2.16639	0.188042	1.43232	0.0800316	1
6275	S100A4	S100 calcium binding protein A4	1.73991	5.42785	1.42973	0.0802206	1
100507203	SMLR1	small leucine rich protein 1	2.03908	0.587514	1.4291	0.0803835	1
56062	KLHL4	kelch like family member 4	2.03356	-2.04212	1.42551	0.0808967	1
54821	ERCC6L	ERCC excision repair 6 like, spindle assembly checkpoint helicase	1.9633	0.497085	1.42068	0.0815591	1
359948	IRF2BP2	interferon regulatory factor 2 binding protein 2	-1.27897	7.2773	-1.41408	0.0824759	1
26806	SNORD44	small nucleolar RNA, C/D box 44	-1.8075	-0.736005	-1.41275	0.0826777	1
441072	FLJ31104	uncharacterized LOC441072	-1.62562	0.156637	-1.41064	0.0829792	1
406882	MIRLET7A2	microRNA let-7a-2	1.80092	-0.528697	1.40805	0.0833661	1
8912	CACNA1H	calcium voltage-gated channel subunit alpha1 H	-2.18908	1.30771	-1.40958	0.0833863	1
283104	SBF2-AS1	SBF2 antisense RNA 1	-1.45969	2.01379	-1.40089	0.0844183	1
90665	TBL1Y	transducin beta like 1 Y-linked	-1.74906	-1.16988	-1.39808	0.084839	1
2526	FUT4	fucosyltransferase 4	1.39742	5.31242	1.39681	0.0850252	1
147741	ZNF560	zinc finger protein 560	1.84679	-2.58749	1.39672	0.0850541	1
554202	MIR31HG	MIR31 host gene	1.75437	0.816867	1.39584	0.0851737	1
1030	CDKN2B	cyclin dependent kinase inhibitor 2B	1.59863	1.48125	1.39537	0.0852406	1
767597	SNORD114-19	small nucleolar RNA, C/D box 114-19	-1.88233	-1.98564	-1.39312	0.0856014	1
10252	SPRY1	sprouty RTK signaling antagonist 1	-1.55198	2.72698	-1.39293	0.0856071	1
26807	SNORD43	small nucleolar RNA, C/D box 43	-1.84833	-1.97478	-1.39131	0.085866	1
1453	CSNK1D	casein kinase 1 delta	-1.41782	6.37721	-1.38919	0.0861692	1
2359	FPR3	formyl peptide receptor 3	1.87847	-0.252695	1.3824	0.0872242	1
29842	TFCP2L1	transcription factor CP2 like 1	-1.66213	2.27078	-1.37441	0.0884234	1
26974	ZNF285	zinc finger protein 285	1.70291	0.688624	1.37037	0.0890483	1
7136	TNNI2	troponin I2, fast skeletal type	1.98928	-0.407394	1.37005	0.0891812	1
25859	PART1	prostate androgen-regulated transcript 1	1.7021	5.61952	1.3645	0.0899603	1
105370579	LOC105370579	uncharacterized LOC105370579	-1.78896	0.173249	-1.36244	0.0902909	1
699	BUB1	BUB1 mitotic checkpoint serine/threonine kinase	1.9197	-0.462844	1.36046	0.09064	1
221044	UCMA	upper zone of growth plate and cartilage matrix associated	-2.45829	-0.204688	-1.36582	0.0909494	1
79070	KDELC1	KDEL motif containing 1	1.39613	2.935	1.35736	0.0910772	1
4862	NPAS2	neuronal PAS domain protein 2	-1.37338	4.54207	-1.35717	0.0911077	1
7378	UPP1	uridine phosphorylase 1	-1.47032	3.49705	-1.35453	0.0915238	1
101927624	LINC01150	long intergenic non-protein coding RNA 1150	-1.90117	-1.12878	-1.35458	0.0915601	1
101927034	ROR1-AS1	ROR1 antisense RNA 1	1.88623	-0.70148	1.35427	0.0916029	1
219855	SLC37A2	solute carrier family 37 member 2	-1.45365	6.02895	-1.35131	0.0920351	1
1160	CKMT2	creatine kinase, mitochondrial 2	1.73387	0.877621	1.35103	0.092084	1
3290	HSD11B1	hydroxysteroid 11-beta dehydrogenase 1	-1.87304	1.44543	-1.34698	0.0927593	1
286499	FAM133A	family with sequence similarity 133 member A	1.65108	0.549642	1.34531	0.0929927	1
100506622	LINC00540	long intergenic non-protein coding RNA 540	1.77554	-0.968699	1.34432	0.0931603	1
57332	CBX8	chromobox 8	1.79642	-0.751081	1.34268	0.0934268	1
124359	CDYL2	chromodomain Y like 2	1.83509	0.829188	1.34134	0.0936521	1
55635	DEPDC1	DEP domain containing 1	1.86459	-0.840763	1.33723	0.0943261	1
6097	RORC	RAR related orphan receptor C	-1.42328	4.80557	-1.33577	0.0945275	1
8653	DDX3Y	DEAD-box helicase 3 Y-linked	-2.18483	4.30583	-1.33799	0.0947807	1
55714	TENM3	teneurin transmembrane protein 3	1.69949	2.54465	1.3318	0.0951761	1
9181	ARHGEF2	Rho/Rac guanine nucleotide exchange factor 2	-1.28554	6.68447	-1.32964	0.0955255	1
100616530	C8orf37-AS1	C8orf37 antisense RNA 1	1.79398	-1.47612	1.32402	0.0964634	1
101927472	LOC101927472	uncharacterized LOC101927472	-2.04407	0.931246	-1.32266	0.0968719	1
1300	COL10A1	collagen type X alpha 1 chain	1.94627	4.67838	1.322	0.0968815	1
100129196	MATN1-AS1	MATN1 antisense RNA 1	-1.65565	1.81445	-1.31897	0.0972823	1
146512	FLJ30679	uncharacterized protein FLJ30679	-1.74829	-2.05492	-1.319	0.0972858	1
7050	TGIF1	TGFB induced factor homeobox 1	-1.43367	4.98797	-1.3188	0.0973091	1
90799	CEP95	centrosomal protein 95	-1.31503	5.81858	-1.31318	0.0982443	1
654790	PCP4L1	Purkinje cell protein 4 like 1	1.60246	-0.759333	1.31045	0.0986999	1
140862	ISM1	isthmin 1	1.41094	7.20131	1.31023	0.0987364	1
255738	PCSK9	proprotein convertase subtilisin/kexin type 9	1.88411	-1.45454	1.30894	0.0990108	1
5480	PPIC	peptidylprolyl isomerase C	1.57187	5.59197	1.30221	0.100087	1
8819	SAP30	Sin3A associated protein 30	-1.36094	4.93958	-1.3012	0.100259	1
114795	TMEM132B	transmembrane protein 132B	1.82347	-0.737303	1.30132	0.100269	1
26470	SEZ6L2	seizure related 6 homolog like 2	1.85886	-0.514641	1.30014	0.100486	1
83716	CRISPLD2	cysteine rich secretory protein LCCL domain containing 2	-1.46242	7.72313	-1.29853	0.100711	1
55619	DOCK10	dedicator of cytokinesis 10	1.86232	0.717999	1.29868	0.100736	1
254427	PROSER2	proline and serine rich 2	-1.34855	2.98608	-1.29799	0.100804	1
1263	PLK3	polo like kinase 3	-1.67443	3.82148	-1.2973	0.100925	1
729597	SPDYE6	speedy/RINGO cell cycle regulator family member E6	1.60944	-0.494965	1.29249	0.101744	1
9912	ARHGAP44	Rho GTPase activating protein 44	1.47788	1.31057	1.29235	0.101766	1
11326	VSIG4	V-set and immunoglobulin domain containing 4	2.30014	-0.582604	1.29686	0.102029	1
51807	TUBA8	tubulin alpha 8	-1.52157	1.65714	-1.28933	0.102286	1
1408	CRY2	cryptochrome circadian regulator 2	-1.34398	6.12884	-1.28864	0.102404	1
102467073	HRAT5	heart tissue-associated transcript 5	1.64124	-1.88436	1.2882	0.102482	1
25973	PARS2	prolyl-tRNA synthetase 2, mitochondrial	1.41776	1.00381	1.28719	0.102654	1
440584	SLC2A1-AS1	SLC2A1 antisense RNA 1	-1.52905	1.82331	-1.28359	0.103278	1
389257	LRRC14B	leucine rich repeat containing 14B	1.71625	-2.41312	1.28246	0.103482	1
353322	ANKRD37	ankyrin repeat domain 37	-1.61633	2.22297	-1.28195	0.103564	1
55165	CEP55	centrosomal protein 55	1.90967	-1.65269	1.28235	0.103589	1
11096	ADAMTS5	ADAM metallopeptidase with thrombospondin type 1 motif 5	1.67874	4.9145	1.28123	0.103692	1
10409	BASP1	brain abundant membrane attached signal protein 1	1.95898	1.33107	1.28157	0.103778	1
8869	ST3GAL5	ST3 beta-galactoside alpha-2,3-sialyltransferase 5	-1.41658	2.42989	-1.27964	0.103964	1
91893	FDXACB1	ferredoxin-fold anticodon binding domain containing 1	1.64364	0.335155	1.27918	0.104046	1
8731	RNMT	RNA guanine-7 methyltransferase	-1.40747	6.44054	-1.27726	0.104378	1
105373926	NA	NA	-1.63037	2.32801	-1.27683	0.104456	1
23540	TRS-TGA4-1	transfer RNA-Ser (TGA) 4-1	-1.95615	-1.80144	-1.27647	0.10467	1
54498	SMOX	spermine oxidase	-1.43653	3.6888	-1.27439	0.10488	1
11211	FZD10	frizzled class receptor 10	1.6391	1.76744	1.27439	0.104884	1
112937	GLB1L3	galactosidase beta 1 like 3	1.52988	2.63905	1.27429	0.104899	1
440556	LINC00982	long intergenic non-protein coding RNA 982	-1.87509	-0.305875	-1.27293	0.105213	1
2897	GRIK1	glutamate ionotropic receptor kainate type subunit 1	1.61137	0.539446	1.27111	0.105459	1
401474	SAMD12	sterile alpha motif domain containing 12	-1.80913	2.10813	-1.26737	0.106155	1
101929529	LOC101929529	uncharacterized LOC101929529	1.54285	-2.50786	1.2668	0.106219	1
220213	OTUD1	OTU deubiquitinase 1	-1.72186	3.79221	-1.26486	0.106575	1
8620	NPFF	neuropeptide FF-amide peptide precursor	1.54379	1.41346	1.26217	0.107041	1
9531	BAG3	BCL2 associated athanogene 3	-1.39615	5.90288	-1.25916	0.107577	1
100507388	LOC100507388	uncharacterized LOC100507388	-1.79611	1.40093	-1.2575	0.107911	1
57576	KIF17	kinesin family member 17	-1.77671	-1.29307	-1.257	0.107994	1
100272217	LOC100272217	uncharacterized LOC100272217	-1.46514	0.781578	-1.25327	0.108635	1
53904	MYO3A	myosin IIIA	2.06415	1.17047	1.25379	0.108957	1
117	ADCYAP1R1	ADCYAP receptor type I	-1.70909	0.654263	-1.24742	0.109704	1
1152	CKB	creatine kinase B	-1.73834	4.94536	-1.24676	0.10983	1
101928417	LOC101928417	uncharacterized LOC101928417	1.72716	-1.17488	1.24346	0.110428	1
186	AGTR2	angiotensin II receptor type 2	1.87506	-2.34229	1.24359	0.110487	1
246182	AKR7A2P1	aldo-keto reductase family 7 member A2 pseudogene 1	-2.19859	0.779406	-1.24795	0.110522	1
79669	C3orf52	chromosome 3 open reading frame 52	1.68193	0.824428	1.24062	0.110938	1
387755	INSC	INSC, spindle orientation adaptor protein	1.76022	3.58683	1.24015	0.111043	1
79698	ZMAT4	zinc finger matrin-type 4	-1.87491	0.889712	-1.24014	0.111121	1
2793	GNGT2	G protein subunit gamma transducin 2	-1.92661	-1.05629	-1.2382	0.111544	1
3718	JAK3	Janus kinase 3	1.37707	3.79164	1.23622	0.111735	1
55818	KDM3A	lysine demethylase 3A	-1.68348	6.09856	-1.23507	0.111957	1
27284	SULT1B1	sulfotransferase family 1B member 1	1.90204	-1.85893	1.23566	0.11198	1
6663	SOX10	SRY-box 10	1.6494	-1.4152	1.23371	0.112203	1
658	BMPR1B	bone morphogenetic protein receptor type 1B	1.65891	0.0558414	1.2331	0.112317	1
8325	FZD8	frizzled class receptor 8	1.45126	6.27029	1.23299	0.112332	1
89822	KCNK17	potassium two pore domain channel subfamily K member 17	-1.81706	-0.18819	-1.22961	0.11302	1
3752	KCND3	potassium voltage-gated channel subfamily D member 3	-1.55598	3.4321	-1.22844	0.113174	1
101929060	NA	NA	1.89639	-0.971293	1.22846	0.113313	1
2561	GABRB2	gamma-aminobutyric acid type A receptor beta2 subunit	2.15641	-1.1505	1.23113	0.113527	1
641373	NRON	non-coding repressor of NFAT	1.6995	-1.39021	1.2256	0.113714	1
25907	TMEM158	transmembrane protein 158 (gene/pseudogene)	1.84938	-1.91936	1.22512	0.113885	1
84674	CARD6	caspase recruitment domain family member 6	1.51965	2.29631	1.22228	0.114321	1
92745	SLC38A5	solute carrier family 38 member 5	1.52841	2.11775	1.22184	0.114404	1
5105	PCK1	phosphoenolpyruvate carboxykinase 1	-2.0197	1.52955	-1.22284	0.11462	1
123722	FSD2	fibronectin type III and SPRY domain containing 2	1.47615	0.946038	1.21777	0.115167	1
100874081	FGF14-AS1	FGF14 antisense RNA 1	1.68472	-1.06912	1.21461	0.115775	1
3040	HBA2	hemoglobin subunit alpha 2	2.20207	-1.51014	1.22048	0.115814	1
646450	ARIH2OS	ariadne RBR E3 ubiquitin protein ligase 2 opposite strand	-1.53107	0.554389	-1.21367	0.11594	1
340113	LINC02120	long intergenic non-protein coding RNA 2120	1.78081	-1.92453	1.21385	0.115953	1
105376544	LOC105376544	uncharacterized LOC105376544	-1.73687	-1.00875	-1.21178	0.116324	1
105372489	LOC105372489	uncharacterized LOC105372489	-1.71634	-1.32408	-1.2117	0.116333	1
79949	PLEKHS1	pleckstrin homology domain containing S1	2.00787	-1.45681	1.21349	0.116375	1
283987	HID1	HID1 domain containing	-1.93052	-1.38909	-1.21228	0.116428	1
80820	EEPD1	endonuclease/exonuclease/phosphatase family domain containing 1	-1.40381	2.69018	-1.21095	0.116454	1
100874159	LINC00400	long intergenic non-protein coding RNA 400	1.65241	-1.80087	1.21081	0.116488	1
6322	SCML1	Scm polycomb group protein like 1	-1.29264	5.44962	-1.21002	0.11663	1
101447996	RNVU1-8	RNA, variant U1 small nuclear 8	-1.75693	-2.0812	-1.2099	0.116691	1
5743	PTGS2	prostaglandin-endoperoxide synthase 2	-1.73221	4.44623	-1.20472	0.117668	1
6863	TAC1	tachykinin precursor 1	-1.85754	1.70734	-1.20502	0.117708	1
3586	IL10	interleukin 10	1.80727	-0.028638	1.20469	0.117718	1
92840	REEP6	receptor accessory protein 6	1.74572	-0.772627	1.19929	0.118715	1
267010	RNU12	RNA, U12 small nuclear	-2.0831	1.37985	-1.20112	0.119049	1
64220	STRA6	stimulated by retinoic acid 6	-1.65839	1.45501	-1.19717	0.119097	1
102466722	MIR6730	microRNA 6730	-1.68666	-1.85601	-1.19164	0.120174	1
105378594	NA	NA	-1.61125	1.6188	-1.19141	0.120206	1
9518	GDF15	growth differentiation factor 15	-1.78486	-1.29203	-1.18566	0.12139	1
100847004	MIR5188	microRNA 5188	-1.53435	-2.68263	-1.18381	0.121684	1
79805	VASH2	vasohibin 2	1.62981	0.309881	1.18281	0.121886	1
197196	LINC00311	long intergenic non-protein coding RNA 311	-1.65737	-0.703926	-1.17855	0.122726	1
94162	SNORD38A	small nucleolar RNA, C/D box 38A	-1.60296	-0.665806	-1.17777	0.122873	1
5427	POLE2	DNA polymerase epsilon 2, accessory subunit	1.63767	1.47465	1.17646	0.123135	1
55908	ANGPTL8	angiopoietin like 8	-1.68261	-1.81022	-1.1759	0.123257	1
10882	C1QL1	complement C1q like 1	1.71657	-2.23028	1.17307	0.12383	1
145781	GCOM1	GRINL1A complex locus 1	-1.97632	-0.818522	-1.17472	0.123923	1
332	BIRC5	baculoviral IAP repeat containing 5	1.92889	-1.21494	1.17335	0.124063	1
4004	LMO1	LIM domain only 1	1.70823	-1.93781	1.17134	0.124171	1
4907	NT5E	5'-nucleotidase ecto	1.38038	7.52179	1.17086	0.124238	1
81706	PPP1R14C	protein phosphatase 1 regulatory inhibitor subunit 14C	1.58435	2.9813	1.17051	0.124309	1
55351	STK32B	serine/threonine kinase 32B	-1.39113	4.33961	-1.17013	0.124382	1
5900	RALGDS	ral guanine nucleotide dissociation stimulator	-1.37002	4.77878	-1.16846	0.124715	1
604	BCL6	B cell CLL/lymphoma 6	-1.37572	8.831	-1.16338	0.12573	1
10319	LAMC3	laminin subunit gamma 3	-1.56296	3.62037	-1.16275	0.125858	1
100131551	LINC00887	long intergenic non-protein coding RNA 887	-1.82654	-0.877532	-1.16342	0.125862	1
10628	TXNIP	thioredoxin interacting protein	-1.49932	8.89462	-1.16178	0.126051	1
4189	DNAJB9	DnaJ heat shock protein family (Hsp40) member B9	-1.32887	6.46449	-1.16099	0.12621	1
151295	SLC23A3	solute carrier family 23 member 3	1.60312	0.59463	1.16068	0.126276	1
28999	KLF15	Kruppel like factor 15	-1.56259	5.52676	-1.16013	0.126384	1
8572	PDLIM4	PDZ and LIM domain 4	-1.43448	5.40064	-1.15622	0.127172	1
22974	TPX2	TPX2, microtubule nucleation factor	1.78596	0.0278845	1.15592	0.12733	1
83259	PCDH11Y	protocadherin 11 Y-linked	1.64275	-2.65467	1.1548	0.127471	1
653483	AFDN-DT	AFDN divergent transcript	-1.87805	1.19953	-1.15504	0.127657	1
23328	SASH1	SAM and SH3 domain containing 1	-1.29306	6.95636	-1.153	0.127823	1
102157401	PCBP2-OT1	PCBP2 overlapping transcript 1	-1.58517	-0.173343	-1.15167	0.128097	1
8862	APLN	apelin	-1.57777	2.00929	-1.15165	0.1281	1
6696	SPP1	secreted phosphoprotein 1	2.07013	5.30315	1.15701	0.128143	1
730202	LOC730202	uncharacterized LOC730202	-1.6323	-1.60779	-1.14886	0.128676	1
101929743	LINC01586	long intergenic non-protein coding RNA 1586	1.67943	-1.84215	1.1477	0.128928	1
146439	BICDL2	BICD family like cargo adaptor 2	1.65961	-1.30322	1.1457	0.12933	1
712	C1QA	complement C1q A chain	1.99413	-1.09328	1.1464	0.129821	1
7752	ZNF200	zinc finger protein 200	1.32746	1.55796	1.14177	0.130115	1
8339	HIST1H2BG	histone cluster 1 H2B family member g	-1.75841	-1.16144	-1.14147	0.130258	1
283897	C16orf54	chromosome 16 open reading frame 54	1.79393	-2.14712	1.14149	0.130297	1
57611	ISLR2	immunoglobulin superfamily containing leucine rich repeat 2	-1.63571	0.658247	-1.1405	0.130391	1
100507217	LINC01578	long intergenic non-protein coding RNA 1578	-1.27897	6.18534	-1.14025	0.130428	1
22943	DKK1	dickkopf WNT signaling pathway inhibitor 1	1.91182	1.67331	1.14198	0.130446	1
9021	SOCS3	suppressor of cytokine signaling 3	-1.67094	6.55125	-1.14003	0.130499	1
54535	CCHCR1	coiled-coil alpha-helical rod protein 1	-1.88941	-1.63274	-1.13812	0.131188	1
441531	PGAM4	phosphoglycerate mutase family member 4	-1.56868	-0.720246	-1.13451	0.131618	1
284312	ZSCAN1	zinc finger and SCAN domain containing 1	-1.85015	-0.93094	-1.13332	0.132099	1
26791	SNORD58A	small nucleolar RNA, C/D box 58A	-1.76452	-1.50736	-1.13223	0.132184	1
133121	ENPP6	ectonucleotide pyrophosphatase/phosphodiesterase 6	1.64239	-0.424889	1.13147	0.132261	1
58528	RRAGD	Ras related GTP binding D	-1.27512	4.80185	-1.13077	0.132389	1
406892	MIR100	microRNA 100	1.55239	-2.44206	1.12775	0.133022	1
55422	ZNF331	zinc finger protein 331	-1.31757	5.11625	-1.12647	0.133286	1
79778	MICALL2	MICAL like 2	1.39077	3.14885	1.12616	0.133352	1
496	ATP4B	ATPase H+/K+ transporting subunit beta	1.6103	-1.83262	1.12572	0.133454	1
140875	LINC00028	long intergenic non-protein coding RNA 28	-1.66843	-1.60768	-1.12511	0.1336	1
100506527	LINC01007	long intergenic non-protein coding RNA 1007	1.68238	-2.35648	1.12297	0.134055	1
90113	VWA5B2	von Willebrand factor A domain containing 5B2	1.68008	-0.94042	1.1216	0.134343	1
8858	PROZ	protein Z, vitamin K dependent plasma glycoprotein	1.62466	-1.80859	1.11852	0.134971	1
7903	ST8SIA4	ST8 alpha-N-acetyl-neuraminide alpha-2,8-sialyltransferase 4	1.81161	-0.248763	1.11887	0.135072	1
137735	ABRA	actin binding Rho activating protein	1.49435	-0.282856	1.11771	0.135127	1
101928592	LOC101928592	zinc finger protein OZF-like	1.40324	1.34842	1.11639	0.135405	1
406	ARNTL	aryl hydrocarbon receptor nuclear translocator like	-1.40464	4.10192	-1.11575	0.135541	1
26238	LINC01558	long intergenic non-protein coding RNA 1558	-1.74526	-0.752484	-1.11493	0.135809	1
101928460	LINC01756	long intergenic non-protein coding RNA 1756	-1.6018	-0.349141	-1.11453	0.135809	1
4881	NPR1	natriuretic peptide receptor 1	-1.89286	-1.24714	-1.1163	0.135833	1
3481	IGF2	insulin like growth factor 2	1.759	-0.879184	1.11467	0.13588	1
57575	PCDH10	protocadherin 10	-1.87739	1.32138	-1.1158	0.13589	1
7477	WNT7B	Wnt family member 7B	1.76766	-0.678879	1.11352	0.136138	1
54852	PAQR5	progestin and adipoQ receptor family member 5	1.82924	-0.807149	1.11287	0.136391	1
100996813	NA	NA	-1.55654	0.156244	-1.10922	0.136931	1
8639	AOC3	amine oxidase, copper containing 3	1.48381	1.57168	1.1092	0.136933	1
10603	SH2B2	SH2B adaptor protein 2	-1.44097	0.643644	-1.10744	0.137307	1
1949	EFNB3	ephrin B3	1.71495	-0.600318	1.10591	0.137705	1
10957	PNRC1	proline rich nuclear receptor coactivator 1	-1.4683	7.7702	-1.1047	0.137892	1
284649	SMG7-AS1	SMG7 antisense RNA 1	-1.64816	0.623687	-1.10414	0.13804	1
7200	TRH	thyrotropin releasing hormone	-1.76664	-1.67116	-1.10456	0.138059	1
101927727	LOC101927727	uncharacterized LOC101927727	-1.67842	0.0201181	-1.10134	0.138658	1
4919	ROR1	receptor tyrosine kinase like orphan receptor 1	1.6272	1.84253	1.09668	0.139638	1
101928327	LINC01921	long intergenic non-protein coding RNA 1921	-1.60289	-2.53142	-1.09657	0.139655	1
26575	RGS17	regulator of G protein signaling 17	1.42562	1.20492	1.09573	0.139824	1
6236	RRAD	RRAD, Ras related glycolysis inhibitor and calcium channel regulator	-1.8396	-0.396432	-1.0949	0.140319	1
100500837	MIR3606	microRNA 3606	1.66883	-1.23244	1.09262	0.14054	1
1775	DNASE1L2	deoxyribonuclease 1 like 2	1.50243	-1.63084	1.08901	0.141283	1
387712	ENO4	enolase 4	1.38891	1.21066	1.08835	0.141426	1
22885	ABLIM3	actin binding LIM protein family member 3	1.58241	1.58968	1.08524	0.142115	1
122060	SLAIN1	SLAIN motif family member 1	-1.40902	2.07546	-1.0848	0.142201	1
401397	SMIM30	small integral membrane protein 30	1.48094	1.9582	1.08375	0.142432	1
26355	FAM162A	family with sequence similarity 162 member A	-1.31616	5.61991	-1.08231	0.142747	1
105378510	NA	NA	-1.94605	3.65413	-1.08621	0.142766	1
10123	ARL4C	ADP ribosylation factor like GTPase 4C	1.81564	2.32048	1.08337	0.142798	1
26499	PLEK2	pleckstrin 2	1.63064	-0.899312	1.08193	0.142857	1
100499483	CCDC180	coiled-coil domain containing 180	-1.65686	-1.89981	-1.08098	0.143081	1
360	AQP3	aquaporin 3 (Gill blood group)	1.56159	4.71351	1.08065	0.143119	1
400797	CLEC20A	C-type lectin domain containing 20A	1.66642	-1.67504	1.08078	0.14313	1
8045	RASSF7	Ras association domain family member 7	-1.6698	-2.35354	-1.07888	0.143554	1
767599	SNORD114-21	small nucleolar RNA, C/D box 114-21	-1.81117	-1.84152	-1.07991	0.143557	1
4969	OGN	osteoglycin	1.57121	10.3156	1.07835	0.143626	1
100506443	ITPKB-IT1	ITPKB intronic transcript 1	1.64441	-1.87087	1.07809	0.14371	1
714	C1QC	complement C1q C chain	2.02889	-0.818983	1.08299	0.143976	1
79690	GAL3ST4	galactose-3-O-sulfotransferase 4	1.60284	0.576135	1.0768	0.143976	1
3800	KIF5C	kinesin family member 5C	1.71436	0.675596	1.07432	0.144608	1
4131	MAP1B	microtubule associated protein 1B	1.58261	3.82124	1.07176	0.145089	1
1490	CTGF	connective tissue growth factor	1.41869	10.3731	1.07065	0.145321	1
1454	CSNK1E	casein kinase 1 epsilon	-1.67304	-1.84118	-1.06807	0.145958	1
3798	KIF5A	kinesin family member 5A	1.60897	-0.276956	1.06613	0.146351	1
26154	ABCA12	ATP binding cassette subfamily A member 12	1.48695	0.712287	1.06525	0.146526	1
148523	CIART	circadian associated repressor of transcription	-1.43132	4.28423	-1.06456	0.14668	1
401258	RAB44	RAB44, member RAS oncogene family	-1.81764	-1.19642	-1.06584	0.14674	1
100189056	TRQ-CTG4-1	transfer RNA-Gln (CTG) 4-1	-1.58353	-2.94366	-1.06435	0.146741	1
54619	CCNJ	cyclin J	1.23606	2.88708	1.0633	0.146961	1
53832	IL20RA	interleukin 20 receptor subunit alpha	-1.74314	-1.55723	-1.06193	0.147433	1
105378148	LOC105378148	uncharacterized LOC105378148	1.55876	-2.16977	1.06077	0.147538	1
646892	SH2D7	SH2 domain containing 7	1.64682	-1.27455	1.0609	0.147545	1
223075	ITPRID1	ITPR interacting domain containing 1	1.73107	4.78673	1.06132	0.147552	1
401337	LINC01446	long intergenic non-protein coding RNA 1446	1.66889	-2.21119	1.06059	0.147633	1
127294	MYOM3	myomesin 3	1.49249	-0.0534545	1.0588	0.147974	1
6173	RPL36A	ribosomal protein L36a	-1.33123	2.52463	-1.05817	0.148113	1
729262	NUTM2B	NUT family member 2B	1.61563	0.663706	1.05789	0.148203	1
80775	TMEM177	transmembrane protein 177	1.38796	0.12122	1.05676	0.148431	1
2239	GPC4	glypican 4	1.71998	0.749907	1.05557	0.148835	1
9037	SEMA5A	semaphorin 5A	1.4597	2.14169	1.05454	0.148932	1
2960	GTF2E1	general transcription factor IIE subunit 1	1.29182	2.73416	1.05124	0.149679	1
7433	VIPR1	vasoactive intestinal peptide receptor 1	-1.70045	0.564019	-1.04735	0.150679	1
100874070	USP12-AS1	USP12 antisense RNA 1	-1.85111	-0.298598	-1.04702	0.151199	1
2823	GPM6A	glycoprotein M6A	-1.42934	2.55066	-1.04379	0.151375	1
3574	IL7	interleukin 7	1.41959	2.02897	1.04085	0.152049	1
9332	CD163	CD163 molecule	2.04042	0.123394	1.04872	0.152181	1
8178	ELL	elongation factor for RNA polymerase II	-1.29758	3.85589	-1.03819	0.152658	1
27306	HPGDS	hematopoietic prostaglandin D synthase	1.77828	-1.60626	1.03726	0.15319	1
8532	CPZ	carboxypeptidase Z	1.88469	-0.585861	1.03893	0.153278	1
613227	HIGD1C	HIG1 hypoxia inducible domain family member 1C	1.38034	1.3303	1.03541	0.1533	1
102723604	LOC102723604	uncharacterized LOC102723604	1.60893	-2.07342	1.03516	0.153392	1
22898	DENND3	DENN domain containing 3	-1.28723	5.3151	-1.0348	0.153439	1
55228	PNMA8A	PNMA family member 8A	1.47566	2.30905	1.03232	0.154013	1
219539	YPEL4	yippee like 4	1.50981	0.401069	1.03088	0.154351	1
101059918	GOLGA8R	golgin A8 family member R	1.72842	-1.09211	1.03099	0.154519	1
1280	COL2A1	collagen type II alpha 1 chain	1.84915	12.6855	1.03267	0.154634	1
78991	PCYOX1L	prenylcysteine oxidase 1 like	1.33775	2.33885	1.02963	0.154636	1
64231	MS4A6A	membrane spanning 4-domains A6A	1.93577	-0.875147	1.03462	0.154655	1
19	ABCA1	ATP binding cassette subfamily A member 1	-1.58647	5.38929	-1.0294	0.154715	1
3475	IFRD1	interferon related developmental regulator 1	-1.3293	5.85383	-1.02879	0.154832	1
2162	F13A1	coagulation factor XIII A chain	-1.53494	5.90799	-1.02807	0.155005	1
26266	SLC13A4	solute carrier family 13 member 4	1.4961	2.30263	1.02729	0.155182	1
140902	R3HDML	R3H domain containing like	1.62906	-2.37932	1.02594	0.155548	1
1366	CLDN7	claudin 7	1.52676	-0.267866	1.02564	0.155571	1
101927142	LOC101927142	uncharacterized LOC101927142	-1.64675	-1.1574	-1.02559	0.155645	1
222696	ZSCAN23	zinc finger and SCAN domain containing 23	1.84036	1.04575	1.02739	0.155776	1
26049	FAM169A	family with sequence similarity 169 member A	1.39781	0.90987	1.02276	0.156235	1
89872	AQP10	aquaporin 10	-1.62285	-2.10498	-1.02192	0.156484	1
333926	PPM1J	protein phosphatase, Mg2+/Mn2+ dependent 1J	-1.36785	1.5883	-1.02064	0.156732	1
340602	CXorf67	chromosome X open reading frame 67	1.48449	-2.15672	1.02029	0.156814	1
9123	SLC16A3	solute carrier family 16 member 3	-1.33911	6.66299	-1.02006	0.156865	1
142689	ASB12	ankyrin repeat and SOCS box containing 12	1.57194	-2.47893	1.01872	0.157202	1
222659	PXT1	peroxisomal testis enriched protein 1	-1.59694	-1.70652	-1.01847	0.157274	1
105375105	NA	NA	-1.46384	-1.0786	-1.01829	0.157284	1
103352539	LINC01410	long intergenic non-protein coding RNA 1410	1.85323	-0.765614	1.01997	0.157626	1
100506775	LINC01353	long intergenic non-protein coding RNA 1353	-1.67768	-0.838131	-1.01734	0.157628	1
4148	MATN3	matrilin 3	1.66583	5.43019	1.01549	0.158048	1
11031	RAB31	RAB31, member RAS oncogene family	1.48686	4.17991	1.01376	0.158351	1
241	ALOX5AP	arachidonate 5-lipoxygenase activating protein	1.79364	-1.80684	1.01272	0.159066	1
100874203	COL4A2-AS1	COL4A2 antisense RNA 1	-1.51906	-2.59936	-1.00964	0.159328	1
3684	ITGAM	integrin subunit alpha M	1.81665	0.08092	1.01093	0.15961	1
340706	VWA2	von Willebrand factor A domain containing 2	-1.57862	0.453986	-1.00779	0.159788	1
400961	PAIP2B	poly(A) binding protein interacting protein 2B	-1.35862	3.77482	-1.00704	0.159936	1
105376678	LOC105376678	ovostatin-like	1.54343	-2.43596	1.00694	0.159975	1
122622	ADSSL1	adenylosuccinate synthase like 1	-1.42276	6.10522	-1.00683	0.159987	1
440518	GOLGA2P9	GOLGA2 pseudogene 9	-1.57415	-0.151305	-1.00599	0.160212	1
283129	MAJIN	membrane anchored junction protein	-1.69745	-0.767116	-1.00655	0.160232	1
7305	TYROBP	TYRO protein tyrosine kinase binding protein	1.97907	-0.599403	1.01268	0.160447	1
1820	ARID3A	AT-rich interaction domain 3A	1.73745	-0.414685	1.00594	0.160486	1
81839	VANGL1	VANGL planar cell polarity protein 1	1.3748	3.36947	1.00375	0.160719	1
147920	IGFL2	IGF like family member 2	1.69769	-1.41999	1.00416	0.160808	1
4481	MSR1	macrophage scavenger receptor 1	1.88262	-0.357847	1.00752	0.16086	1
23349	PHF24	PHD finger protein 24	-1.63151	0.0713202	-1.00139	0.161359	1
79589	RNF128	ring finger protein 128, E3 ubiquitin protein ligase	1.65953	-0.974501	1.00081	0.161537	1
286365	OR13D1	olfactory receptor family 13 subfamily D member 1	1.44564	-1.87092	0.998556	0.16196	1
56114	PCDHGA1	protocadherin gamma subfamily A, 1	1.49589	-1.01749	0.997458	0.162227	1
341883	LRRC9	leucine rich repeat containing 9	1.48821	0.242679	0.996336	0.162495	1
51809	GALNT7	polypeptide N-acetylgalactosaminyltransferase 7	1.23558	4.6455	0.996185	0.162527	1
84519	ACRBP	acrosin binding protein	1.62479	-1.29219	0.996367	0.162557	1
84626	KRBA1	KRAB-A domain containing 1	-1.31157	4.27375	-0.993911	0.163073	1
2984	GUCY2C	guanylate cyclase 2C	1.58165	0.757306	0.992847	0.163367	1
10875	FGL2	fibrinogen like 2	-1.4073	3.3153	-0.991813	0.163578	1
117178	SSX2IP	SSX family member 2 interacting protein	1.41197	2.94593	0.98914	0.164224	1
56000	NXF3	nuclear RNA export factor 3	1.60634	-1.80963	0.989016	0.164314	1
101410537	MAGEA8-AS1	MAGEA8 antisense RNA 1	1.50196	-2.38246	0.988621	0.164356	1
2026	ENO2	enolase 2	-1.44787	6.44456	-0.988033	0.164492	1
1003	CDH5	cadherin 5	-1.9318	-1.2449	-0.99388	0.164709	1
100505994	LUCAT1	lung cancer associated transcript 1	-1.68058	-1.5231	-0.984757	0.165473	1
8462	KLF11	Kruppel like factor 11	-1.2258	4.00531	-0.983881	0.165497	1
4829	NMBR	neuromedin B receptor	1.6343	-1.90601	0.984117	0.16554	1
56163	RNF17	ring finger protein 17	1.65677	-0.114101	0.981989	0.166099	1
10715	CERS1	ceramide synthase 1	1.67765	-0.815305	0.980634	0.166477	1
196872	LINC00638	long intergenic non-protein coding RNA 638	1.48568	0.171556	0.979737	0.166511	1
4281	MID1	midline 1	1.42363	1.99536	0.979304	0.166612	1
317772	HIST2H2AB	histone cluster 2 H2A family member b	-1.71022	2.16545	-0.978986	0.166976	1
100874018	EPN2-AS1	EPN2 antisense RNA 1	-1.38668	1.7756	-0.976208	0.167368	1
29841	GRHL1	grainyhead like transcription factor 1	-1.69535	-0.579866	-0.976911	0.167443	1
100505921	LOC100505921	uncharacterized LOC100505921	1.45816	-0.379118	0.975336	0.167584	1
6678	SPARC	secreted protein acidic and cysteine rich	1.47417	11.5774	0.974241	0.167854	1
401014	TEX41	testis expressed 41	1.48827	1.38234	0.973662	0.167998	1
165679	SPTSSB	serine palmitoyltransferase small subunit B	1.60388	2.69364	0.971449	0.168609	1
728591	CCDC169	coiled-coil domain containing 169	1.53982	-2.98739	0.97095	0.16868	1
1794	DOCK2	dedicator of cytokinesis 2	1.80373	-0.506074	0.973595	0.168777	1
3008	HIST1H1E	histone cluster 1 H1 family member e	-1.77393	5.19948	-0.971503	0.169188	1
692196	SNORD76	small nucleolar RNA, C/D box 76	-1.58593	-0.419881	-0.966858	0.169724	1
101927150	L3MBTL4-AS1	L3MBTL4 antisense RNA 1	-1.50876	0.613325	-0.966586	0.169745	1
158376	SPAAR	small regulatory polypeptide of amino acid response	1.38991	0.882358	0.965803	0.169927	1
54480	CHPF2	chondroitin polymerizing factor 2	1.23274	5.65556	0.965452	0.170014	1
8406	SRPX	sushi repeat containing protein X-linked	1.53489	1.96538	0.965051	0.170135	1
5031	P2RY6	pyrimidinergic receptor P2Y6	1.41214	2.52255	0.963788	0.170426	1
441478	NRARP	NOTCH regulated ankyrin repeat protein	-1.48396	-1.12784	-0.963553	0.170491	1
10468	FST	follistatin	-1.61136	2.45968	-0.963747	0.170527	1
341346	SMCO2	single-pass membrane protein with coiled-coil domains 2	1.60265	-2.32974	0.961464	0.171084	1
100128881	VPS9D1-AS1	VPS9D1 antisense RNA 1	1.60635	-1.24855	0.959724	0.171523	1
284215	DLGAP1-AS5	DLGAP1 antisense RNA 5	-1.46196	-0.44155	-0.958818	0.171663	1
54360	CYTL1	cytokine like 1	-1.74278	10.0774	-0.96016	0.17189	1
1050	CEBPA	CCAAT enhancer binding protein alpha	-1.62892	-0.793827	-0.957935	0.172008	1
100874074	DLEU7-AS1	DLEU7 antisense RNA 1	1.54635	-2.26502	0.955657	0.17248	1
767584	SNORD114-8	small nucleolar RNA, C/D box 114-8	-1.46699	-2.49566	-0.955309	0.172539	1
642968	FAM163B	family with sequence similarity 163 member B	-1.7251	-0.134759	-0.956912	0.172567	1
3207	HOXA11	homeobox A11	-1.29288	4.58671	-0.954304	0.172785	1
170689	ADAMTS15	ADAM metallopeptidase with thrombospondin type 1 motif 15	-1.58509	-0.165342	-0.95452	0.172799	1
100506142	LOC100506142	uncharacterized LOC100506142	-1.52976	2.23386	-0.9542	0.172835	1
4885	NPTX2	neuronal pentraxin 2	1.64954	-0.500674	0.954602	0.172891	1
58485	TRAPPC1	trafficking protein particle complex 1	1.64715	3.1283	0.953341	0.173203	1
102724050	LOC102724050	uncharacterized LOC102724050	-1.41596	2.10504	-0.950894	0.17364	1
100289361	LOC100289361	uncharacterized LOC100289361	-1.52596	-0.936829	-0.95096	0.173645	1
101927477	LINC01507	long intergenic non-protein coding RNA 1507	1.50935	-2.35688	0.946967	0.174642	1
645638	WFDC21P	WAP four-disulfide core domain 21, pseudogene	1.6764	-0.739385	0.947801	0.174691	1
677811	SNORA28	small nucleolar RNA, H/ACA box 28	-1.97398	-0.0288084	-0.957397	0.174831	1
23208	SYT11	synaptotagmin 11	1.42452	2.5873	0.945722	0.174941	1
3983	ABLIM1	actin binding LIM protein 1	-1.28008	5.29408	-0.945461	0.175005	1
284757	MIR646HG	MIR646 host gene	1.56875	-1.79641	0.945685	0.175005	1
793	CALB1	calbindin 1	1.532	-0.107303	0.945405	0.175047	1
347344	ZNF81	zinc finger protein 81	1.38105	3.17962	0.944993	0.175123	1
222962	SLC29A4	solute carrier family 29 member 4	1.63075	-1.65948	0.94493	0.175295	1
64581	CLEC7A	C-type lectin domain containing 7A	1.71617	-1.41124	0.94593	0.175331	1
166012	CHST13	carbohydrate sulfotransferase 13	1.55601	-1.78917	0.944185	0.175373	1
8645	KCNK5	potassium two pore domain channel subfamily K member 5	-1.41489	6.37561	-0.942973	0.175634	1
54627	MAP10	microtubule associated protein 10	1.29831	1.89221	0.941722	0.175949	1
115330	GPR146	G protein-coupled receptor 146	-1.41845	2.07102	-0.941446	0.17602	1
53353	LRP1B	LDL receptor related protein 1B	-1.55498	2.45326	-0.938442	0.176829	1
4010	LMX1B	LIM homeobox transcription factor 1 beta	-1.66595	0.448606	-0.938758	0.176969	1
23135	KDM6B	lysine demethylase 6B	-1.36733	4.57605	-0.936854	0.177183	1
30011	SH3KBP1	SH3 domain containing kinase binding protein 1	1.20951	4.17491	0.936772	0.177204	1
1238	ACKR2	atypical chemokine receptor 2	1.41982	2.71587	0.933552	0.178025	1
2527	FUT5	fucosyltransferase 5	-1.57446	-2.1879	-0.933066	0.178223	1
441046	GUSBP5	glucuronidase, beta pseudogene 5	-1.25434	1.49924	-0.931877	0.178451	1
200350	FOXD4L1	forkhead box D4 like 1	1.50996	-2.56897	0.930826	0.178741	1
6503	SLA	Src like adaptor	1.46922	-0.305875	0.930424	0.17883	1
84662	GLIS2	GLIS family zinc finger 2	-1.70249	-1.8857	-0.930678	0.179211	1
55771	PRR11	proline rich 11	1.56639	-0.035776	0.929085	0.179234	1
2201	FBN2	fibrillin 2	1.63372	1.26553	0.928616	0.179484	1
1843	DUSP1	dual specificity phosphatase 1	-1.27494	8.70882	-0.927561	0.179555	1
26860	RNU1-13P	RNA, U1 small nuclear 13, pseudogene	-1.51859	-2.37863	-0.927524	0.179592	1
388407	C17orf82	chromosome 17 open reading frame 82	-1.55454	-1.59426	-0.926557	0.17987	1
169841	ZNF169	zinc finger protein 169	1.35676	1.59318	0.925051	0.1802	1
7763	ZFAND5	zinc finger AN1-type containing 5	-1.36939	8.29155	-0.924597	0.180316	1
9619	ABCG1	ATP binding cassette subfamily G member 1	-1.70104	0.35398	-0.924534	0.18081	1
387849	REP15	RAB15 effector protein	1.46172	0.855121	0.918181	0.181978	1
101927668	LOC101927668	uncharacterized LOC101927668	1.46383	-1.34667	0.917479	0.18216	1
115908	CTHRC1	collagen triple helix repeat containing 1	1.50036	5.82063	0.917241	0.182235	1
130733	TMEM178A	transmembrane protein 178A	1.44275	-0.772565	0.917024	0.182274	1
647087	STMP1	short transmembrane mitochondrial protein 1	1.24706	5.24756	0.915881	0.182566	1
150372	NFAM1	NFAT activating protein with ITAM motif 1	1.46997	0.480866	0.915016	0.1828	1
100507303	SNHG19	small nucleolar RNA host gene 19	-1.42112	3.09725	-0.914752	0.182861	1
284541	CYP4A22	cytochrome P450 family 4 subfamily A member 22	1.48997	-0.641693	0.914552	0.182928	1
692198	SNORD78	small nucleolar RNA, C/D box 78	-1.64303	-1.38828	-0.914133	0.183289	1
389337	ARHGEF37	Rho guanine nucleotide exchange factor 37	-1.34317	2.55892	-0.91246	0.183454	1
282996	RBM20	RNA binding motif protein 20	-1.72229	-0.847437	-0.914806	0.183508	1
40	ASIC2	acid sensing ion channel subunit 2	-1.66974	-0.938033	-0.912604	0.183799	1
4688	NCF2	neutrophil cytosolic factor 2	1.50017	0.256767	0.908744	0.184445	1
53844	COPG2IT1	COPG2 imprinted transcript 1	1.4554	-0.872832	0.90865	0.184453	1
79962	DNAJC22	DnaJ heat shock protein family (Hsp40) member C22	1.39678	1.62929	0.908597	0.18446	1
202915	TMEM184A	transmembrane protein 184A	-1.35149	1.69905	-0.908506	0.184483	1
4897	NRCAM	neuronal cell adhesion molecule	-1.60069	1.20945	-0.908391	0.184673	1
503640	ARGFXP2	arginine-fifty homeobox pseudogene 2	1.63823	-1.12411	0.90693	0.185171	1
284992	CCDC150	coiled-coil domain containing 150	1.45914	-0.465808	0.904465	0.185548	1
284648	LINC01686	long intergenic non-protein coding RNA 1686	-1.41321	1.68897	-0.904366	0.185567	1
149643	SPATA45	spermatogenesis associated 45	1.49035	-2.20267	0.9042	0.18563	1
389766	C9orf153	chromosome 9 open reading frame 153	1.40035	0.292867	0.901828	0.186232	1
6916	TBXAS1	thromboxane A synthase 1	1.5563	-0.653367	0.902051	0.186256	1
101927620	LOC101927620	uncharacterized LOC101927620	-1.38979	-1.28895	-0.900961	0.186459	1
201164	PLD6	phospholipase D family member 6	-1.31456	1.69994	-0.897603	0.187342	1
9026	HIP1R	huntingtin interacting protein 1 related	-1.26541	4.31059	-0.895585	0.187874	1
649133	LOC649133	uncharacterized LOC649133	-1.54354	-1.82622	-0.892818	0.188681	1
780852	SNORD3B-2	small nucleolar RNA, C/D box 3B-2	-1.78488	-2.21057	-0.896815	0.18895	1
1051	CEBPB	CCAAT enhancer binding protein beta	-1.34138	6.17727	-0.890791	0.189142	1
1604	CD55	CD55 molecule (Cromer blood group)	1.32845	7.3101	0.887597	0.18999	1
9880	ZBTB39	zinc finger and BTB domain containing 39	1.36201	2.00054	0.886792	0.190204	1
441631	TSPAN11	tetraspanin 11	1.28243	3.93704	0.886452	0.190294	1
84206	MEX3B	mex-3 RNA binding family member B	1.58878	-1.38958	0.886997	0.190326	1
643394	SPINK9	serine peptidase inhibitor, Kazal type 9	1.40445	-0.908527	0.885555	0.190536	1
7465	WEE1	WEE1 G2 checkpoint kinase	-1.36469	3.68998	-0.88548	0.190554	1
100151684	RNU6ATAC	RNA, U6atac small nuclear (U12-dependent splicing)	-1.57337	-1.63825	-0.88551	0.190686	1
26762	HAVCR1	hepatitis A virus cellular receptor 1	-1.47108	-0.859018	-0.88348	0.191104	1
692084	SNORD13	small nucleolar RNA, C/D box 13	-1.91333	-0.240411	-0.895825	0.191161	1
100861519	GDNF-AS1	GDNF antisense RNA 1	1.76105	-1.73048	0.887105	0.191387	1
102724541	NA	NA	1.50544	-0.500383	0.88224	0.191459	1
130075	OR9A4	olfactory receptor family 9 subfamily A member 4	1.52243	-1.73773	0.88068	0.191895	1
100874433	IQCJ-SCHIP1-AS1	IQCJ-SCHIP1 readthrough antisense RNA 1	-1.56333	2.52343	-0.880142	0.192107	1
6736	SRY	sex determining region Y	1.52744	-2.91382	0.878741	0.192422	1
9381	OTOF	otoferlin	1.61408	-0.952196	0.876687	0.193195	1
148229	ATP8B3	ATPase phospholipid transporting 8B3	1.51241	-0.423725	0.874965	0.193421	1
693197	MIR612	microRNA 612	-1.7815	3.29583	-0.880016	0.193686	1
84314	TMEM107	transmembrane protein 107	-1.32803	3.38412	-0.873688	0.19371	1
284297	SSC5D	scavenger receptor cysteine rich family member with 5 domains	1.5308	4.87269	0.872666	0.194066	1
11309	SLCO2B1	solute carrier organic anion transporter family member 2B1	1.76545	-0.710547	0.874161	0.195079	1
388327	C17orf100	chromosome 17 open reading frame 100	-1.51129	-0.488551	-0.868565	0.19515	1
101929728	NA	NA	-1.57359	-1.2354	-0.867833	0.19547	1
339398	LINGO4	leucine rich repeat and Ig domain containing 4	-1.45748	0.460048	-0.86689	0.195562	1
7035	TFPI	tissue factor pathway inhibitor	1.44317	2.66962	0.866578	0.195641	1
713	C1QB	complement C1q B chain	1.88299	-0.536285	0.878391	0.195707	1
8825	LIN7A	lin-7 homolog A, crumbs cell polarity complex component	-1.6396	-1.07957	-0.866994	0.195974	1
129049	SGSM1	small G protein signaling modulator 1	-1.29914	2.86695	-0.863807	0.196381	1
401052	NA	NA	-1.47859	-1.01535	-0.863046	0.196619	1
90355	C5orf30	chromosome 5 open reading frame 30	1.45145	-0.289582	0.861973	0.196895	1
84856	LINC00839	long intergenic non-protein coding RNA 839	1.56837	-0.949455	0.861519	0.197183	1
767595	SNORD114-17	small nucleolar RNA, C/D box 114-17	-1.52558	-2.08886	-0.861034	0.197221	1
84536	LINC01547	long intergenic non-protein coding RNA 1547	1.32561	0.19092	0.86035	0.197321	1
57419	SLC24A3	solute carrier family 24 member 3	1.56619	-0.262293	0.860855	0.197359	1
150384	GTSE1-DT	GTSE1 divergent transcript	-1.37776	-1.18432	-0.859522	0.197548	1
8497	PPFIA4	PTPRF interacting protein alpha 4	-1.29496	6.32499	-0.858884	0.197721	1
29985	SLC39A3	solute carrier family 39 member 3	1.33121	2.42255	0.858862	0.197727	1
1013	CDH15	cadherin 15	1.64412	-1.93518	0.859845	0.197984	1
105373988	NA	NA	-1.49539	-1.26583	-0.857844	0.198053	1
100507065	LOC100507065	uncharacterized LOC100507065	1.58496	-2.19858	0.858548	0.198054	1
83873	GPR61	G protein-coupled receptor 61	-1.30317	1.27458	-0.85717	0.198188	1
4547	MTTP	microsomal triglyceride transfer protein	1.43742	-0.166988	0.855968	0.198529	1
100500849	MIR3916	microRNA 3916	1.43876	-1.61323	0.854151	0.199026	1
3231	HOXD1	homeobox D1	-1.48966	-0.71438	-0.851736	0.199723	1
441389	LINC01239	long intergenic non-protein coding RNA 1239	-1.31246	2.82643	-0.849853	0.200192	1
390059	OR51M1	olfactory receptor family 51 subfamily M member 1	-1.40586	-1.24826	-0.849233	0.200368	1
2444	FRK	fyn related Src family tyrosine kinase	1.46818	2.85192	0.849076	0.200436	1
5918	RARRES1	retinoic acid receptor responder 1	1.47809	1.63488	0.848248	0.200672	1
8832	CD84	CD84 molecule	1.75737	-0.510478	0.853741	0.200841	1
54757	FAM20A	FAM20A, golgi associated secretory pathway pseudokinase	1.4038	2.70231	0.847491	0.200847	1
9244	CRLF1	cytokine receptor like factor 1	1.37987	5.39979	0.847374	0.200876	1
645676	ASH1L-AS1	ASH1L antisense RNA 1	-1.31102	1.03843	-0.846728	0.201052	1
100506499	NA	NA	1.41276	-1.42879	0.84651	0.201119	1
85462	FHDC1	FH2 domain containing 1	-1.26414	3.95704	-0.846142	0.201214	1
101928844	LOC101928844	uncharacterized LOC101928844	-1.63014	-1.93621	-0.847686	0.2013	1
780854	SNORD3D	small nucleolar RNA, C/D box 3D	-1.43045	-2.29239	-0.844586	0.201655	1
100861541	DOCK9-DT	DOCK9 divergent transcript	-1.49582	-0.0300573	-0.844214	0.201806	1
102725191	LOC102725191	uncharacterized LOC102725191	1.49925	-1.14628	0.843309	0.202062	1
157697	ERICH1	glutamate rich 1	-1.26011	5.59692	-0.842516	0.202215	1
4804	NGFR	nerve growth factor receptor	-1.69909	-0.932414	-0.8454	0.202534	1
23596	OPN3	opsin 3	1.48092	-1.21624	0.838931	0.203255	1
6658	SOX3	SRY-box 3	-1.6408	-1.95738	-0.840398	0.203436	1
143903	LAYN	layilin	-1.22565	4.58001	-0.837628	0.203569	1
4496	MT1H	metallothionein 1H	1.72049	1.98824	0.842292	0.203684	1
440119	FZD10-DT	FZD10 divergent transcript	1.45358	0.601895	0.83623	0.203983	1
26799	SNORD50A	small nucleolar RNA, C/D box 50A	-1.54232	0.17414	-0.835265	0.204394	1
10403	NDC80	NDC80, kinetochore complex component	1.45639	0.215514	0.833296	0.204803	1
11113	CIT	citron rho-interacting serine/threonine kinase	1.37783	1.219	0.831382	0.20531	1
400710	LOC400710	uncharacterized LOC400710	-1.44657	-0.863869	-0.830026	0.20571	1
100874021	MAGI2-AS2	MAGI2 antisense RNA 2	1.47213	-2.19125	0.828747	0.20609	1
100506985	LOC100506985	uncharacterized LOC100506985	1.58359	-0.332176	0.828931	0.206342	1
10326	SIRPB1	signal regulatory protein beta 1	1.47531	-1.47806	0.82727	0.206508	1
6520	SLC3A2	solute carrier family 3 member 2	-1.23865	5.48022	-0.824521	0.207228	1
151507	MSL3P1	MSL complex subunit 3 pseudogene 1	1.46882	0.715933	0.824419	0.207302	1
5176	SERPINF1	serpin family F member 1	1.41826	2.6095	0.824243	0.207318	1
414152	C10orf105	chromosome 10 open reading frame 105	1.32306	5.58341	0.823595	0.207488	1
101928841	LOC101928841	collagen alpha-1(II) chain-like	-1.47711	4.01603	-0.823234	0.207646	1
547	KIF1A	kinesin family member 1A	1.46792	1.36163	0.822625	0.207807	1
2252	FGF7	fibroblast growth factor 7	1.60253	0.985055	0.822719	0.208224	1
51172	NAGPA	N-acetylglucosamine-1-phosphodiester alpha-N-acetylglucosaminidase	1.34711	1.77796	0.819772	0.208565	1
222826	FAM217A	family with sequence similarity 217 member A	1.41989	-0.721396	0.819656	0.20861	1
128853	DUSP15	dual specificity phosphatase 15	-1.32723	0.164989	-0.818849	0.208824	1
4092	SMAD7	SMAD family member 7	-1.23727	4.93632	-0.815986	0.209632	1
100288524	WI2-2373I1.2	forkhead box L1-like	-1.51802	-2.39548	-0.815595	0.209888	1
1436	CSF1R	colony stimulating factor 1 receptor	1.46671	1.25046	0.815091	0.209936	1
114827	FHAD1	forkhead associated phosphopeptide binding domain 1	1.6548	-1.31787	0.818302	0.209938	1
57561	ARRDC3	arrestin domain containing 3	-1.38508	7.31042	-0.814715	0.209997	1
101926892	LOC101926892	uncharacterized LOC101926892	1.59808	-2.24849	0.815464	0.210286	1
84570	COL25A1	collagen type XXV alpha 1 chain	1.37636	2.3169	0.81344	0.210356	1
2913	GRM3	glutamate metabotropic receptor 3	1.44018	-0.933276	0.813277	0.210426	1
3434	IFIT1	interferon induced protein with tetratricopeptide repeats 1	1.35381	3.48541	0.81304	0.210468	1
100131997	FAM27E3	family with sequence similarity 27 member E3	-1.65771	-1.10894	-0.816116	0.21061	1
57834	CYP4F11	cytochrome P450 family 4 subfamily F member 11	-1.66468	0.585755	-0.816229	0.210654	1
101927972	LOC101927972	uncharacterized LOC101927972	1.37185	-0.0157737	0.811858	0.210804	1
758	MPPED1	metallophosphoesterase domain containing 1	-1.64755	1.48556	-0.81441	0.211006	1
100422970	NA	NA	-1.42455	-2.51883	-0.810512	0.211202	1
101929460	LOC101929460	uncharacterized LOC101929460	1.52352	-0.042027	0.810464	0.211369	1
10234	LRRC17	leucine rich repeat containing 17	1.33848	2.27602	0.809519	0.211466	1
101926941	SPRY4-AS1	SPRY4 antisense RNA 1	-1.57712	-1.57681	-0.809735	0.211813	1
645949	LINC01822	long intergenic non-protein coding RNA 1822	1.56431	-1.76799	0.808859	0.211996	1
81831	NETO2	neuropilin and tolloid like 2	1.63526	-1.76244	0.80986	0.212222	1
8942	KYNU	kynureninase	1.61707	-1.68604	0.808074	0.21258	1
204962	SLC44A5	solute carrier family 44 member 5	1.4181	0.854784	0.805659	0.212581	1
105372493	LOC105372493	uncharacterized LOC105372493	1.40077	-0.39734	0.805294	0.212678	1
5075	PAX1	paired box 1	1.64821	-0.954426	0.808069	0.212883	1
100128385	FAM225B	family with sequence similarity 225 member B	1.48431	-0.829123	0.804636	0.212944	1
100874286	NRG1-IT3	NRG1 intronic transcript 3	1.39944	-2.93705	0.803814	0.2131	1
70	ACTC1	actin, alpha, cardiac muscle 1	1.49095	2.3542	0.803936	0.213158	1
105378145	LOC105378145	uncharacterized LOC105378145	1.60343	0.46502	0.805706	0.213163	1
339894	LINC00880	long intergenic non-protein coding RNA 880	-1.7206	-0.0255501	-0.810112	0.213259	1
23429	RYBP	RING1 and YY1 binding protein	-1.20085	5.4213	-0.801606	0.213721	1
126272	EID2B	EP300 interacting inhibitor of differentiation 2B	-1.44793	1.00497	-0.801719	0.213729	1
23452	ANGPTL2	angiopoietin like 2	1.38651	9.79025	0.800062	0.21417	1
2191	FAP	fibroblast activation protein alpha	1.71474	4.66547	0.805607	0.214667	1
283375	SLC39A5	solute carrier family 39 member 5	1.519	-1.4062	0.798409	0.214827	1
6247	RS1	retinoschisin 1	1.42557	-1.31689	0.797267	0.214989	1
642477	NA	NA	1.5601	-2.15717	0.79753	0.215264	1
1272	CNTN1	contactin 1	1.59425	-1.12716	0.797838	0.215401	1
400793	C1orf226	chromosome 1 open reading frame 226	-1.33182	1.4491	-0.795456	0.215485	1
55203	LGI2	leucine rich repeat LGI family member 2	1.34372	1.06626	0.789805	0.217114	1
25903	OLFML2B	olfactomedin like 2B	1.32511	3.36586	0.789672	0.217152	1
940	CD28	CD28 molecule	1.58402	-1.44968	0.791587	0.217166	1
55361	PI4K2A	phosphatidylinositol 4-kinase type 2 alpha	-1.23342	4.6864	-0.788871	0.217382	1
63970	TP53AIP1	tumor protein p53 regulated apoptosis inducing protein 1	-1.53511	-1.43009	-0.788264	0.217846	1
771	CA12	carbonic anhydrase 12	1.80096	0.67399	0.800284	0.218006	1
123803	NTAN1	N-terminal asparagine amidase	-1.40889	-2.74622	-0.786406	0.218114	1
56938	ARNTL2	aryl hydrocarbon receptor nuclear translocator like 2	1.31463	3.24323	0.786196	0.218156	1
100129654	TCF24	transcription factor 24	1.43255	-2.24906	0.785671	0.218344	1
8780	RIOK3	RIO kinase 3	-1.24049	6.08116	-0.785197	0.218445	1
30001	ERO1A	endoplasmic reticulum oxidoreductase 1 alpha	-1.24125	5.78915	-0.784132	0.218754	1
9229	DLGAP1	DLG associated protein 1	-1.39369	1.44909	-0.783344	0.218995	1
285641	SLC36A3	solute carrier family 36 member 3	1.58606	-1.81544	0.785334	0.219037	1
2042	EPHA3	EPH receptor A3	1.5169	3.68073	0.778808	0.220545	1
643904	RNF222	ring finger protein 222	1.45241	-1.63361	0.777465	0.220761	1
105373489	NA	NA	1.33303	-0.159864	0.776898	0.22086	1
729956	SHISA7	shisa family member 7	-1.48674	-1.38441	-0.777337	0.220873	1
6376	CX3CL1	C-X3-C motif chemokine ligand 1	-1.46123	2.00336	-0.775693	0.221295	1
79170	PRR15L	proline rich 15 like	1.41109	-1.49768	0.775427	0.221312	1
27128	CYTH4	cytohesin 4	1.60652	-1.4488	0.778316	0.221334	1
22797	TFEC	transcription factor EC	1.69366	-1.44341	0.781759	0.22153	1
57520	HECW2	HECT, C2 and WW domain containing E3 ubiquitin protein ligase 2	1.49686	0.411804	0.774724	0.221673	1
112479	ERI2	ERI1 exoribonuclease family member 2	1.22511	3.08137	0.773029	0.221989	1
2303	FOXC2	forkhead box C2	-1.50201	3.49685	-0.770357	0.222983	1
11035	RIPK3	receptor interacting serine/threonine kinase 3	1.26665	1.19033	0.768769	0.223237	1
26831	RNU5A-1	RNA, U5A small nuclear 1	-1.62842	-0.404818	-0.772147	0.223475	1
6098	ROS1	ROS proto-oncogene 1, receptor tyrosine kinase	1.66657	-1.04366	0.773549	0.223616	1
64595	TTTY15	testis-specific transcript, Y-linked 15	-1.58138	1.37114	-0.769684	0.223693	1
10242	KCNMB2	potassium calcium-activated channel subfamily M regulatory beta subunit 2	1.52782	-2.46161	0.768241	0.223732	1
3382	ICA1	islet cell autoantigen 1	1.26773	2.29642	0.765994	0.224053	1
2570	GABRR2	gamma-aminobutyric acid type A receptor rho2 subunit	1.33623	0.378404	0.765285	0.224263	1
4938	OAS1	2'-5'-oligoadenylate synthetase 1	1.57869	-1.19012	0.76726	0.224401	1
10205	MPZL2	myelin protein zero like 2	1.3026	2.7569	0.764601	0.224463	1
4843	NOS2	nitric oxide synthase 2	-1.51438	3.93283	-0.765402	0.22451	1
2135	EXTL2	exostosin like glycosyltransferase 2	1.21661	4.45847	0.763672	0.224736	1
284422	SMIM24	small integral membrane protein 24	-1.56378	-1.45559	-0.76349	0.22541	1
24137	KIF4A	kinesin family member 4A	1.34786	0.870015	0.760973	0.225536	1
54905	CYP2W1	cytochrome P450 family 2 subfamily W member 1	-1.37232	-1.06166	-0.759691	0.225921	1
81893	SLC7A5P1	solute carrier family 7 member 5 pseudogene 1	-1.40144	-0.58096	-0.75963	0.225954	1
83886	PRSS27	serine protease 27	1.35792	-0.227227	0.759391	0.226006	1
729830	FAM160A1	family with sequence similarity 160 member A1	-1.25708	5.94607	-0.758215	0.226348	1
136242	PRSS37	serine protease 37	1.43902	0.991496	0.757038	0.226766	1
57648	KIAA1522	KIAA1522	-1.28114	2.28749	-0.755684	0.227098	1
100873065	PTCHD1-AS	PTCHD1 antisense RNA (head to head)	1.37339	-3.02146	0.755056	0.227295	1
8714	ABCC3	ATP binding cassette subfamily C member 3	1.45676	0.956816	0.750287	0.228819	1
49854	ZBTB21	zinc finger and BTB domain containing 21	-1.21731	6.5281	-0.749517	0.228931	1
100874309	EPN2-IT1	EPN2 intronic transcript 1	-1.33463	1.1922	-0.747927	0.229408	1
4794	NFKBIE	NFKB inhibitor epsilon	-1.34535	1.12605	-0.746862	0.229727	1
101928422	NA	NA	-1.48225	-2.32519	-0.746831	0.22994	1
8622	PDE8B	phosphodiesterase 8B	1.24453	2.29815	0.74519	0.230222	1
677830	SNORA50A	small nucleolar RNA, H/ACA box 50A	-1.47842	-0.951405	-0.743138	0.231041	1
51393	TRPV2	transient receptor potential cation channel subfamily V member 2	1.30931	1.58787	0.742203	0.231117	1
55017	C14orf119	chromosome 14 open reading frame 119	1.16754	3.42826	0.741447	0.231342	1
105373800	NA	NA	-1.41256	-1.39516	-0.74005	0.231809	1
56649	TMPRSS4	transmembrane serine protease 4	-1.67829	-0.623483	-0.748406	0.231852	1
389649	C8orf86	chromosome 8 open reading frame 86	-1.42381	-0.585701	-0.739931	0.231861	1
26781	SNORA67	small nucleolar RNA, H/ACA box 67	-1.42892	-0.558659	-0.739651	0.231954	1
56929	FEM1C	fem-1 homolog C	-1.12679	5.96133	-0.739282	0.231992	1
2214	FCGR3A	Fc fragment of IgG receptor IIIa	1.6474	-1.16394	0.74568	0.232088	1
345193	LRIT3	leucine rich repeat, Ig-like and transmembrane domains 3	1.33866	-0.13598	0.738216	0.232316	1
254896	LOC254896	uncharacterized LOC254896	-1.4481	-2.36224	-0.737603	0.232616	1
79628	SH3TC2	SH3 domain and tetratricopeptide repeats 2	1.39871	0.940658	0.7373	0.232621	1
128209	KLF17	Kruppel like factor 17	1.51715	0.493377	0.736462	0.233287	1
285627	LINC01845	long intergenic non-protein coding RNA 1845	1.43092	-2.4532	0.734093	0.233638	1
728637	MEIKIN	meiotic kinetochore factor	1.4777	-2.45686	0.733467	0.233976	1
492	ATP2B3	ATPase plasma membrane Ca2+ transporting 3	-1.4576	-0.442268	-0.732039	0.234333	1
104355145	NCOA7-AS1	NCOA7 antisense RNA 1	-1.46331	-1.10947	-0.731394	0.234549	1
6329	SCN4A	sodium voltage-gated channel alpha subunit 4	-1.41988	0.359294	-0.730912	0.234581	1
114792	KLHL32	kelch like family member 32	1.43265	-0.52979	0.730756	0.234654	1
100422821	MIR1273C	microRNA 1273c	1.38188	-2.29663	0.729131	0.235075	1
2557	GABRA4	gamma-aminobutyric acid type A receptor alpha4 subunit	1.35527	5.06212	0.728444	0.235269	1
27120	DKKL1	dickkopf like acrosomal protein 1	-1.49484	-0.295147	-0.728765	0.235507	1
8408	ULK1	unc-51 like autophagy activating kinase 1	-1.23034	4.40732	-0.727526	0.235537	1
84230	LRRC8C	leucine rich repeat containing 8 VRAC subunit C	1.41208	2.74732	0.725606	0.23618	1
80144	FRAS1	Fraser extracellular matrix complex subunit 1	-1.69131	-0.0225337	-0.735076	0.236571	1
9470	EIF4E2	eukaryotic translation initiation factor 4E family member 2	1.18466	5.3017	0.722653	0.237015	1
5449	POU1F1	POU class 1 homeobox 1	1.37042	-2.67498	0.72209	0.237205	1
2525	FUT3	fucosyltransferase 3 (Lewis blood group)	-1.55143	-1.88581	-0.724464	0.237337	1
951	CD37	CD37 molecule	-1.37241	1.32604	-0.721466	0.237397	1
8685	MARCO	macrophage receptor with collagenous structure	1.69107	-0.453265	0.731709	0.237695	1
90019	SYT8	synaptotagmin 8	1.40238	1.6632	0.718441	0.238351	1
8793	TNFRSF10D	TNF receptor superfamily member 10d	-1.35817	4.93575	-0.716557	0.238886	1
101929066	LOC101929066	uncharacterized LOC101929066	1.29813	-0.156454	0.716348	0.238937	1
100616116	MIR4648	microRNA 4648	-1.46728	-2.58917	-0.716814	0.239042	1
56253	CRTAM	cytotoxic and regulatory T cell molecule	1.48485	-2.13177	0.715775	0.239462	1
54209	TREM2	triggering receptor expressed on myeloid cells 2	1.4763	-2.13836	0.714934	0.239672	1
100507540	LINC01504	long intergenic non-protein coding RNA 1504	-1.4818	0.168936	-0.714411	0.239867	1
7188	TRAF5	TNF receptor associated factor 5	-1.1906	3.91922	-0.713193	0.2399	1
9837	GINS1	GINS complex subunit 1	1.34047	0.153001	0.712483	0.240126	1
105373091	LOC105373091	atherin-like	-1.4099	-1.75886	-0.712001	0.240339	1
54436	SH3TC1	SH3 domain and tetratricopeptide repeats 1	-1.44642	5.09221	-0.712243	0.240366	1
283849	EXOC3L1	exocyst complex component 3 like 1	-1.41637	-0.514022	-0.711338	0.240557	1
100188985	TRG-GCC2-4	transfer RNA-Gly (GCC) 2-4	-1.62044	-2.36355	-0.716688	0.240969	1
288	ANK3	ankyrin 3	1.35288	7.34858	0.70931	0.241104	1
79801	SHCBP1	SHC binding and spindle associated 1	1.39733	0.374942	0.708399	0.241427	1
643827	CNTNAP3P2	contactin associated protein-like 3 pseudogene 2	-1.34441	-2.69733	-0.707059	0.241792	1
4084	MXD1	MAX dimerization protein 1	-1.13809	4.72824	-0.706902	0.24183	1
84667	HES7	hes family bHLH transcription factor 7	-1.55202	-1.4728	-0.71026	0.241855	1
100505702	LINC01094	long intergenic non-protein coding RNA 1094	1.42919	-0.315557	0.706385	0.24212	1
6915	TBXA2R	thromboxane A2 receptor	1.36165	0.149629	0.705827	0.24218	1
340075	ARSI	arylsulfatase family member I	1.43388	0.59826	0.704152	0.242828	1
57493	HEG1	heart development protein with EGF like domains 1	1.23913	4.5454	0.703491	0.24288	1
90075	ZNF30	zinc finger protein 30	1.20919	2.00433	0.703317	0.242934	1
284950	LOC284950	uncharacterized LOC284950	-1.27992	0.853298	-0.701392	0.243528	1
63876	PKNOX2	PBX/knotted 1 homeobox 2	-1.20503	4.49426	-0.700581	0.243778	1
10512	SEMA3C	semaphorin 3C	1.3154	5.00785	0.700252	0.243883	1
7090	TLE3	transducin like enhancer of split 3	-1.19312	5.68788	-0.699788	0.244023	1
901	CCNG2	cyclin G2	-1.16328	5.88049	-0.699248	0.244189	1
947	CD34	CD34 molecule	-1.60175	0.717573	-0.705461	0.244281	1
283870	BRICD5	BRICHOS domain containing 5	1.31357	-0.088302	0.698546	0.24441	1
54554	WDR5B	WD repeat domain 5B	-1.1967	5.13644	-0.697825	0.24463	1
441054	C4orf47	chromosome 4 open reading frame 47	-1.18272	4.30831	-0.69778	0.244643	1
100506421	PANTR1	POU3F3 adjacent non-coding transcript 1	1.46579	0.649623	0.698117	0.244863	1
656	BMP8B	bone morphogenetic protein 8b	1.2955	1.08218	0.696678	0.244986	1
391267	ANKRD20A11P	ankyrin repeat domain 20 family member A11, pseudogene	-1.48926	-2.57872	-0.698043	0.245055	1
25924	MYRIP	myosin VIIA and Rab interacting protein	1.46189	0.959272	0.696776	0.245261	1
1290	COL5A2	collagen type V alpha 2 chain	1.33277	9.82798	0.694892	0.245547	1
283011	FLJ37201	tigger transposable element derived 2 pseudogene	1.36798	0.435481	0.693408	0.24603	1
57062	DDX24	DEAD-box helicase 24	-1.65522	0.219591	-0.704227	0.246036	1
79973	ZNF442	zinc finger protein 442	-1.22564	2.0676	-0.692905	0.246155	1
1588	CYP19A1	cytochrome P450 family 19 subfamily A member 1	1.40669	-0.213238	0.692857	0.246266	1
105376780	NA	NA	1.327	-1.44988	0.69213	0.246403	1
100506211	MIR210HG	MIR210 host gene	-1.57341	1.20037	-0.697116	0.246471	1
3383	ICAM1	intercellular adhesion molecule 1	-1.23371	5.71601	-0.691243	0.246671	1
92935	MARS2	methionyl-tRNA synthetase 2, mitochondrial	1.28681	0.556874	0.691122	0.24671	1
400935	IL17REL	interleukin 17 receptor E like	-1.49586	-1.00855	-0.692924	0.246741	1
4146	MATN1	matrilin 1	-1.3911	-0.100928	-0.690068	0.247103	1
80381	CD276	CD276 molecule	1.19337	4.81321	0.688875	0.247408	1
9212	AURKB	aurora kinase B	1.42744	-1.18637	0.689249	0.24746	1
752	FMNL1	formin like 1	1.32813	0.978881	0.686521	0.24815	1
100500826	MIR3909	microRNA 3909	-1.33114	-2.36116	-0.686312	0.248216	1
101927789	LOC101927789	putative ubiquitin-like protein FUBI-like protein ENSP00000310146	-1.1981	3.83331	-0.685689	0.248401	1
388387	LINC00671	long intergenic non-protein coding RNA 671	1.44886	-2.35628	0.68632	0.248484	1
4656	MYOG	myogenin	-1.39341	-0.101302	-0.684626	0.248812	1
101954272	RNVU1-3	RNA, variant U1 small nuclear 3	-1.28628	-1.09441	-0.683575	0.249062	1
102724877	LOC102724877	uncharacterized LOC102724877	-1.49407	-1.74028	-0.684998	0.249262	1
56666	PANX2	pannexin 2	-1.44799	0.733454	-0.683728	0.2493	1
63976	PRDM16	PR/SET domain 16	-1.31802	2.39616	-0.68213	0.249519	1
170690	ADAMTS16	ADAM metallopeptidase with thrombospondin type 1 motif 16	1.40595	0.238452	0.681967	0.249679	1
103504738	MIR6859-4	microRNA 6859-4	1.40628	-2.16067	0.681826	0.249724	1
150992	LINC00309	long intergenic non-protein coding RNA 309	-1.51513	-1.86418	-0.684075	0.249806	1
9	NAT1	N-acetyltransferase 1	1.25047	0.895936	0.681156	0.249818	1
89795	NAV3	neuron navigator 3	1.67484	-0.977616	0.694055	0.250213	1
154091	SLC2A12	solute carrier family 2 member 12	1.28865	4.1015	0.679844	0.25023	1
55238	SLC38A7	solute carrier family 38 member 7	1.18962	2.08117	0.679197	0.250431	1
100126350	MIR933	microRNA 933	-1.37616	-1.87416	-0.678239	0.250786	1
100033432	SNORD116-21	small nucleolar RNA, C/D box 116-21	-1.52783	-0.468369	-0.681214	0.25092	1
1027	CDKN1B	cyclin dependent kinase inhibitor 1B	-1.14185	6.20092	-0.67682	0.251177	1
643382	TMEM253	transmembrane protein 253	-1.29037	-0.64975	-0.676318	0.251337	1
51294	PCDH12	protocadherin 12	1.2019	2.87148	0.676123	0.251396	1
5788	PTPRC	protein tyrosine phosphatase, receptor type C	1.60721	-1.20009	0.684205	0.251576	1
23604	DAPK2	death associated protein kinase 2	-1.22087	3.96496	-0.675068	0.251727	1
27065	NSG1	neuronal vesicle trafficking associated 1	1.27852	-0.239758	0.674898	0.251782	1
2630	GBAP1	glucosylceramidase beta pseudogene 1	1.3536	-1.97336	0.67449	0.251938	1
101928682	LOC101928682	uncharacterized LOC101928682	1.37332	-2.4893	0.67453	0.25195	1
341392	ACSM4	acyl-CoA synthetase medium chain family member 4	1.36587	-2.3515	0.673415	0.252291	1
105375667	NA	NA	-1.39236	-2.31945	-0.673454	0.252329	1
102724201	TBX18-AS1	TBX18 antisense RNA 1	1.30416	-0.0369515	0.672366	0.252582	1
11341	SCRG1	stimulator of chondrogenesis 1	1.32239	9.51427	0.672163	0.252651	1
23682	RAB38	RAB38, member RAS oncogene family	1.38953	1.96067	0.672257	0.252701	1
9576	SPAG6	sperm associated antigen 6	1.29485	1.31063	0.671706	0.252788	1
113746	ODF3	outer dense fiber of sperm tails 3	-1.31241	0.145303	-0.671175	0.252959	1
5017	OVOL1	ovo like transcriptional repressor 1	-1.50804	-2.16515	-0.67352	0.253155	1
3728	JUP	junction plakoglobin	-1.26019	3.55969	-0.66834	0.253848	1
155370	SBDSP1	SBDS, ribosome maturation factor pseudogene 1	-1.22905	4.44882	-0.667687	0.254054	1
4856	NOV	nephroblastoma overexpressed	1.32551	1.71319	0.665493	0.25476	1
55180	LINS1	lines homolog 1	1.18833	2.48908	0.665431	0.254767	1
442523	DPY19L2P4	DPY19L2 pseudogene 4	-1.31689	0.341505	-0.665432	0.254775	1
3938	LCT	lactase	1.34402	-0.539197	0.665185	0.25487	1
4494	MT1F	metallothionein 1F	1.53911	4.42514	0.669122	0.255177	1
114815	SORCS1	sortilin related VPS10 domain containing receptor 1	1.56606	-1.7517	0.669382	0.255612	1
5552	SRGN	serglycin	1.41717	5.84168	0.663058	0.255728	1
2596	GAP43	growth associated protein 43	1.46541	-0.482512	0.663182	0.256029	1
90634	N4BP2L1	NEDD4 binding protein 2 like 1	-1.16569	4.45053	-0.657897	0.257157	1
54101	RIPK4	receptor interacting serine/threonine kinase 4	-1.47393	-0.582142	-0.659861	0.257203	1
65055	REEP1	receptor accessory protein 1	1.33374	-0.323674	0.657725	0.257232	1
100996348	CA3-AS1	CA3 antisense RNA 1	1.36454	-1.46413	0.657366	0.257384	1
2905	GRIN2C	glutamate ionotropic receptor NMDA type subunit 2C	1.35494	1.10696	0.657073	0.257462	1
6865	TACR2	tachykinin receptor 2	-1.27995	1.29292	-0.656938	0.257464	1
150381	PRR34-AS1	PRR34 antisense RNA 1	-1.22491	3.82481	-0.656354	0.257648	1
102724352	NA	NA	1.40993	-2.64393	0.656871	0.257681	1
27237	ARHGEF16	Rho guanine nucleotide exchange factor 16	-1.38135	-0.601919	-0.656185	0.257798	1
340273	ABCB5	ATP binding cassette subfamily B member 5	1.5679	-1.71383	0.661723	0.258288	1
3757	KCNH2	potassium voltage-gated channel subfamily H member 2	1.46516	-1.48938	0.655925	0.258396	1
4580	MTX1	metaxin 1	-1.25948	1.69063	-0.652843	0.258767	1
84935	MEDAG	mesenteric estrogen dependent adipogenesis	-1.26834	5.23818	-0.65225	0.258957	1
1528	CYB5A	cytochrome b5 type A	1.21243	2.11783	0.650117	0.259637	1
88	ACTN2	actinin alpha 2	-1.56152	0.787384	-0.656824	0.259818	1
3824	KLRD1	killer cell lectin like receptor D1	1.37733	0.391558	0.649502	0.259932	1
348807	CFAP100	cilia and flagella associated protein 100	1.2939	-0.269942	0.649202	0.259934	1
3021	H3F3B	H3 histone family member 3B	-1.19094	9.45069	-0.648675	0.260098	1
8911	CACNA1I	calcium voltage-gated channel subunit alpha1 I	1.38139	0.953637	0.648138	0.260383	1
646457	C19orf67	chromosome 19 open reading frame 67	-1.30059	0.275027	-0.647803	0.260384	1
92346	C1orf105	chromosome 1 open reading frame 105	1.42093	-1.61073	0.647392	0.260807	1
2846	LPAR4	lysophosphatidic acid receptor 4	1.285	3.5258	0.646409	0.260827	1
121838	LINC00284	long intergenic non-protein coding RNA 284	1.38145	1.0122	0.646483	0.260917	1
104548971	SALRNA1	senescence associated long non-coding RNA 1	1.32669	0.264284	0.645667	0.261082	1
117144	CATSPER1	cation channel sperm associated 1	1.44586	-0.778842	0.64689	0.261167	1
101928248	LINC01229	long intergenic non-protein coding RNA 1229	1.39331	-2.01442	0.645725	0.261205	1
102723099	GHET1	gastric carcinoma proliferation enhancing transcript 1	-1.3793	-1.87688	-0.645251	0.261308	1
104326058	SMAD1-AS1	SMAD1 antisense RNA 1	1.29364	-2.89502	0.644247	0.261522	1
3570	IL6R	interleukin 6 receptor	-1.30465	5.4416	-0.644065	0.261584	1
104472519	STX18-IT1	STX18 intronic transcript 1	1.32877	-1.43667	0.643119	0.261903	1
401563	C9orf139	chromosome 9 open reading frame 139	1.34321	-1.74937	0.642557	0.2621	1
2997	GYS1	glycogen synthase 1	-1.23019	4.61489	-0.641538	0.262387	1
101929716	ARMC2-AS1	ARMC2 antisense RNA 1	1.34921	-1.8083	0.641204	0.262544	1
139189	DGKK	diacylglycerol kinase kappa	1.58039	-1.91433	0.650221	0.262674	1
3039	HBA1	hemoglobin subunit alpha 1	1.3729	-2.88126	0.640685	0.262765	1
284021	MILR1	mast cell immunoglobulin like receptor 1	1.28759	1.27727	0.640182	0.262828	1
101927921	LINC01478	long intergenic non-protein coding RNA 1478	1.33196	1.01308	0.639524	0.263064	1
1028	CDKN1C	cyclin dependent kinase inhibitor 1C	-1.58694	-0.201387	-0.649391	0.263179	1
202500	TCTE1	t-complex-associated-testis-expressed 1	-1.29464	0.471587	-0.634999	0.2645	1
7404	UTY	ubiquitously transcribed tetratricopeptide repeat containing, Y-linked	-1.5738	2.871	-0.644174	0.264759	1
148418	SAMD13	sterile alpha motif domain containing 13	1.36774	-0.986558	0.633698	0.265016	1
148213	ZNF681	zinc finger protein 681	1.24972	1.74375	0.633243	0.265061	1
54809	SAMD9	sterile alpha motif domain containing 9	1.31452	2.76208	0.63318	0.265098	1
387763	C11orf96	chromosome 11 open reading frame 96	-1.4423	5.43048	-0.634225	0.265326	1
124961	ZFP3	ZFP3 zinc finger protein	1.30656	2.08355	0.631318	0.265696	1
104355149	LINC01039	long intergenic non-protein coding RNA 1039	1.46491	-2.20893	0.633318	0.265894	1
27254	CSDC2	cold shock domain containing C2	-1.32928	1.13275	-0.630219	0.266071	1
7288	TULP2	tubby like protein 2	-1.39133	0.487558	-0.630732	0.266075	1
101928744	LINC01450	long intergenic non-protein coding RNA 1450	1.35173	-1.0114	0.630288	0.266085	1
79930	DOK3	docking protein 3	1.40541	-0.570134	0.630558	0.266212	1
100134229	KDM7A-DT	KDM7A divergent transcript	-1.23986	2.98599	-0.629534	0.266261	1
83937	RASSF4	Ras association domain family member 4	-1.224	3.51692	-0.629408	0.266302	1
93145	OLFM2	olfactomedin 2	1.37994	-0.956597	0.629304	0.266491	1
55118	CRTAC1	cartilage acidic protein 1	1.20609	10.0505	0.628814	0.266494	1
101928837	LOC101928837	uncharacterized LOC101928837	-1.33738	-0.115753	-0.628408	0.26667	1
7436	VLDLR	very low density lipoprotein receptor	-1.18252	4.40197	-0.625985	0.267412	1
2298	FOXD4	forkhead box D4	1.40383	-1.82958	0.626818	0.267433	1
100288069	LOC100288069	uncharacterized LOC100288069	-1.32055	0.146696	-0.625736	0.267518	1
79570	NKAIN1	sodium/potassium transporting ATPase interacting 1	-1.42772	-2.58544	-0.626562	0.267711	1
23089	PEG10	paternally expressed 10	-1.32171	1.88255	-0.625009	0.267756	1
7780	SLC30A2	solute carrier family 30 member 2	-1.37572	0.118396	-0.623212	0.268469	1
26795	SNORD54	small nucleolar RNA, C/D box 54	-1.32163	-1.4597	-0.622055	0.268719	1
349667	RTN4RL2	reticulon 4 receptor like 2	-1.39136	-1.69334	-0.622476	0.268788	1
254773	LYG2	lysozyme g2	1.32568	1.12444	0.62173	0.268829	1
3560	IL2RB	interleukin 2 receptor subunit beta	1.45973	-2.19337	0.623797	0.269031	1
103752588	PACERR	PTGS2 antisense NFKB1 complex-mediated expression regulator RNA	-1.42829	-0.024168	-0.622411	0.2691	1
3084	NRG1	neuregulin 1	1.56915	-1.51704	0.631012	0.269214	1
5691	PSMB3	proteasome subunit beta 3	1.57102	-1.39625	0.630955	0.269301	1
5796	PTPRK	protein tyrosine phosphatase, receptor type K	1.3771	-1.91377	0.618314	0.270087	1
196500	PIANP	PILR alpha associated neural protein	1.32286	0.546925	0.617395	0.270242	1
2899	GRIK3	glutamate ionotropic receptor kainate type subunit 3	1.3399	2.49731	0.617113	0.270362	1
92749	DRC1	dynein regulatory complex subunit 1	1.31557	0.546419	0.616967	0.270374	1
100128126	STAU2-AS1	STAU2 antisense RNA 1	1.35205	-1.82968	0.616287	0.270662	1
5787	PTPRB	protein tyrosine phosphatase, receptor type B	-1.5594	0.715626	-0.625898	0.270738	1
114905	C1QTNF7	C1q and TNF related 7	1.19153	3.79454	0.615113	0.270954	1
57631	LRCH2	leucine rich repeats and calponin homology domain containing 2	-1.223	1.83467	-0.615016	0.270986	1
100507391	LINC01968	long intergenic non-protein coding RNA 1968	-1.49236	-1.71341	-0.617794	0.271706	1
145741	C2CD4A	C2 calcium dependent domain containing 4A	-1.42978	-2.13623	-0.612875	0.272319	1
84919	PPP1R15B	protein phosphatase 1 regulatory subunit 15B	-1.33454	5.93178	-0.609828	0.272745	1
128229	TSACC	TSSK6 activating cochaperone	1.32641	-2.13404	0.609426	0.272862	1
6458	SH3GL1P1	SH3 domain containing GRB2 like 1, endophilin A2 pseudogene 1	1.31363	-0.805037	0.609276	0.272894	1
7483	WNT9A	Wnt family member 9A	-1.35102	2.1695	-0.608003	0.273389	1
100861514	ELMO1-AS1	ELMO1 antisense RNA 1	1.42004	-0.0257696	0.609276	0.273421	1
375307	CATIP	ciliogenesis associated TTC17 interacting protein	-1.33399	-1.03374	-0.607315	0.273572	1
1021	CDK6	cyclin dependent kinase 6	1.2236	5.17389	0.606945	0.273631	1
57026	PDXP	pyridoxal phosphatase	-1.21084	1.93862	-0.606673	0.273721	1
23158	TBC1D9	TBC1 domain family member 9	1.19763	2.68639	0.606612	0.273741	1
284998	LINC01114	long intergenic non-protein coding RNA 1114	1.39545	1.06488	0.606378	0.274163	1
400709	SIGLEC16	sialic acid binding Ig like lectin 16 (gene/pseudogene)	1.35758	-1.80763	0.604999	0.274406	1
285051	STPG4	sperm-tail PG-rich repeat containing 4	1.39391	-1.53978	0.604613	0.274743	1
102724368	LINC02585	long intergenic non-protein coding RNA 2585	-1.33654	-2.40301	-0.603656	0.274786	1
100422984	MIR4308	microRNA 4308	-1.43786	-1.70434	-0.605879	0.274803	1
8864	PER2	period circadian regulator 2	-1.25297	6.28438	-0.602969	0.274941	1
729633	MRS2P2	MRS2 pseudogene 2	-1.37134	2.23669	-0.603523	0.274959	1
55576	STAB2	stabilin 2	1.36516	-0.0601205	0.602395	0.275304	1
10900	RUNDC3A	RUN domain containing 3A	1.31153	-1.00081	0.601513	0.275451	1
2123	EVI2A	ecotropic viral integration site 2A	1.1975	4.26109	0.600799	0.275655	1
100996266	LINC01510	long intergenic non-protein coding RNA 1510	1.35942	-2.70715	0.599003	0.276407	1
1396	CRIP1	cysteine rich protein 1	1.44341	5.67633	0.600864	0.276656	1
256394	SERPINA11	serpin family A member 11	1.35894	-2.57321	0.598076	0.276715	1
101929415	LOC101929415	uncharacterized LOC101929415	1.40671	-1.98978	0.598475	0.276929	1
54478	PIMREG	PICALM interacting mitotic regulator	1.46644	-1.88129	0.600681	0.277117	1
728978	UNC5B-AS1	UNC5B antisense RNA 1	-1.26935	-0.186061	-0.595409	0.277441	1
23166	STAB1	stabilin 1	1.2731	3.41941	0.594767	0.277655	1
342125	TMC3	transmembrane channel like 3	-1.35073	-0.178908	-0.595082	0.277679	1
9963	SLC23A1	solute carrier family 23 member 1	1.24595	0.941706	0.594507	0.277735	1
29091	STXBP6	syntaxin binding protein 6	1.27916	0.884117	0.594306	0.27781	1
442899	MIR325	microRNA 325	1.2812	-2.91893	0.593925	0.277937	1
102724258	NA	NA	-1.29293	-3.13851	-0.592515	0.278412	1
13	AADAC	arylacetamide deacetylase	1.30956	-2.96214	0.592039	0.278588	1
6192	RPS4Y1	ribosomal protein S4 Y-linked 1	-1.55088	3.22408	-0.604039	0.278649	1
100652807	NA	NA	-1.375	-1.42559	-0.59257	0.278649	1
5330	PLCB2	phospholipase C beta 2	1.49075	-1.24488	0.59772	0.27877	1
101928509	LINC02268	long intergenic non-protein coding RNA 2268	1.40075	-1.84732	0.592544	0.27888	1
400322	HERC2P2	hect domain and RLD 2 pseudogene 2	1.29862	2.63535	0.590629	0.279043	1
27296	TP53TG5	TP53 target 5	-1.28239	0.371204	-0.58917	0.279516	1
5915	RARB	retinoic acid receptor beta	1.36281	3.70716	0.589372	0.279649	1
23414	ZFPM2	zinc finger protein, FOG family member 2	-1.17234	3.03202	-0.588571	0.279703	1
401303	ZNF815P	zinc finger protein 815, pseudogene	1.25217	0.56989	0.587649	0.280012	1
1839	HBEGF	heparin binding EGF like growth factor	-1.31205	3.07356	-0.587728	0.280027	1
101926985	NA	NA	1.37698	0.363631	0.588315	0.280099	1
6018	RLF	rearranged L-myc fusion	-1.12508	6.82254	-0.585964	0.28057	1
100506136	NA	NA	1.18063	1.24364	0.585691	0.280661	1
102465256	MIR6513	microRNA 6513	-1.33233	-2.23962	-0.583856	0.281369	1
101928555	LINC01537	long intergenic non-protein coding RNA 1537	-1.47618	-1.59412	-0.587502	0.282039	1
1149	CIDEA	cell death inducing DFFA like effector a	-1.35825	0.653386	-0.58173	0.282198	1
9379	NRXN2	neurexin 2	1.26602	0.961758	0.580339	0.282452	1
642843	CPSF4L	cleavage and polyadenylation specific factor 4 like	-1.32574	-1.59584	-0.580456	0.28249	1
29089	UBE2T	ubiquitin conjugating enzyme E2 T	1.34434	-0.689777	0.580619	0.282502	1
7855	FZD5	frizzled class receptor 5	-1.28198	2.7537	-0.580058	0.282554	1
105376336	NA	NA	-1.35526	-2.15055	-0.580453	0.282613	1
642757	TBC1D22A-AS1	TBC1D22A antisense RNA 1	-1.30916	1.92315	-0.579962	0.282618	1
170850	KCNG3	potassium voltage-gated channel modifier subfamily G member 3	-1.39252	-2.18866	-0.581265	0.282641	1
1043	CD52	CD52 molecule	-1.53934	-0.724878	-0.591608	0.282736	1
153571	C5orf38	chromosome 5 open reading frame 38	-1.48089	-0.257987	-0.585692	0.282829	1
100506621	LINC01279	long intergenic non-protein coding RNA 1279	1.29326	6.35377	0.577607	0.283384	1
27190	IL17B	interleukin 17B	1.52082	-2.09396	0.587796	0.283423	1
79729	SH3D21	SH3 domain containing 21	-1.2496	4.18701	-0.576098	0.283866	1
406971	MIR195	microRNA 195	1.29864	-2.51431	0.573999	0.284602	1
81610	FAM83D	family with sequence similarity 83 member D	1.4108	-1.92711	0.575726	0.284795	1
6328	SCN3A	sodium voltage-gated channel alpha subunit 3	-1.45919	-1.3617	-0.57782	0.285067	1
7710	ZNF154	zinc finger protein 154	1.22104	2.02035	0.570533	0.285729	1
440107	PLEKHG7	pleckstrin homology and RhoGEF domain containing G7	1.29094	0.220773	0.570255	0.285851	1
100874087	PCDH9-AS4	PCDH9 antisense RNA 4	1.31355	-1.63846	0.568691	0.286419	1
6886	TAL1	TAL bHLH transcription factor 1, erythroid differentiation factor	-1.4218	-1.02819	-0.57124	0.286559	1
101930010	LOC101930010	uncharacterized LOC101930010	1.34706	-1.19894	0.5685	0.28662	1
133746	JMY	junction mediating and regulatory protein, p53 cofactor	-1.29211	5.19782	-0.567671	0.286723	1
216	ALDH1A1	aldehyde dehydrogenase 1 family member A1	1.46155	-1.80354	0.571428	0.28745	1
7447	VSNL1	visinin like 1	1.32492	-0.013408	0.56559	0.287504	1
26038	CHD5	chromodomain helicase DNA binding protein 5	-1.3291	2.09405	-0.565558	0.287531	1
7737	RNF113A	ring finger protein 113A	-1.13662	3.5529	-0.565091	0.287559	1
602	BCL3	B cell CLL/lymphoma 3	-1.23838	3.73734	-0.56426	0.287841	1
3569	IL6	interleukin 6	-1.43553	-1.30614	-0.568114	0.287961	1
4860	PNP	purine nucleoside phosphorylase	-1.28119	4.26319	-0.563401	0.288151	1
79626	TNFAIP8L2	TNF alpha induced protein 8 like 2	1.30335	-1.21743	0.562516	0.288484	1
105379177	LOC105379177	uncharacterized LOC105379177	-1.36312	3.85974	-0.563363	0.288494	1
80852	GRIP2	glutamate receptor interacting protein 2	1.34991	1.43349	0.559517	0.289709	1
10098	TSPAN5	tetraspanin 5	1.30823	1.85829	0.558543	0.289844	1
1404	HAPLN1	hyaluronan and proteoglycan link protein 1	1.23736	9.55096	0.557906	0.289987	1
4751	NEK2	NIMA related kinase 2	1.35225	-1.38867	0.558116	0.290208	1
100288072	SDR42E2	short chain dehydrogenase/reductase family 42E, member 2	-1.2558	0.864038	-0.557079	0.290272	1
390110	ACCSL	1-aminocyclopropane-1-carboxylate synthase homolog (inactive) like	1.33532	-1.45524	0.557365	0.290354	1
7252	TSHB	thyroid stimulating hormone beta	1.33816	1.12233	0.555893	0.290874	1
6525	SMTN	smoothelin	-1.19968	5.8116	-0.554145	0.291258	1
120114	FAT3	FAT atypical cadherin 3	1.36609	2.42903	0.555064	0.29139	1
729993	SHISA9	shisa family member 9	1.43189	-0.217344	0.557943	0.291537	1
105373132	NA	NA	-1.24398	1.17627	-0.553329	0.291539	1
10458	BAIAP2	BAI1 associated protein 2	-1.16321	5.008	-0.552999	0.291646	1
84315	MON1A	MON1 homolog A, secretory trafficking associated	1.22678	1.0048	0.552657	0.291764	1
285941	C7orf71	chromosome 7 open reading frame 71	1.32589	-1.16328	0.552297	0.29204	1
54510	PCDH18	protocadherin 18	1.35421	2.00689	0.552359	0.292211	1
283143	LINC00900	long intergenic non-protein coding RNA 900	1.26861	0.227966	0.550746	0.292428	1
56603	CYP26B1	cytochrome P450 family 26 subfamily B member 1	-1.22284	6.28566	-0.550386	0.292535	1
126375	ZNF792	zinc finger protein 792	1.20983	2.17407	0.550362	0.292542	1
286002	SLC26A4-AS1	SLC26A4 antisense RNA 1	1.28969	-0.720509	0.550056	0.29269	1
84141	EVA1A	eva-1 homolog A, regulator of programmed cell death	1.38527	-1.38357	0.551817	0.292774	1
100130370	LOC100130370	uncharacterized LOC100130370	-1.21917	0.629794	-0.549574	0.29281	1
3687	ITGAX	integrin subunit alpha X	1.41639	-0.937743	0.552228	0.293224	1
128102	HSD3BP4	hydroxy-delta-5-steroid dehydrogenase, 3 beta, pseudogene 4	1.2952	0.320377	0.548064	0.293381	1
100189238	TRK-TTT5-1	transfer RNA-Lys (TTT) 5-1	1.37707	-2.521	0.549568	0.293444	1
349149	GJC3	gap junction protein gamma 3	1.29658	-0.529268	0.547252	0.293662	1
3209	HOXA13	homeobox A13	-1.16709	4.31948	-0.546805	0.293751	1
692212	SNORD99	small nucleolar RNA, C/D box 99	-1.30761	-1.35019	-0.547047	0.293764	1
4128	MAOA	monoamine oxidase A	-1.49942	2.2068	-0.558049	0.293901	1
149684	LOC149684	uncharacterized LOC149684	1.31773	-0.338289	0.546441	0.294011	1
26031	OSBPL3	oxysterol binding protein like 3	1.18261	3.84721	0.546011	0.294021	1
1674	DES	desmin	-1.38246	-0.404134	-0.547983	0.294082	1
401720	FIGNL2	fidgetin like 2	1.21291	0.514392	0.544563	0.294515	1
6320	CLEC11A	C-type lectin domain containing 11A	1.26194	3.78681	0.542943	0.295082	1
6723	SRM	spermidine synthase	1.38779	4.56754	0.544568	0.295395	1
84692	CCDC54	coiled-coil domain containing 54	1.27533	-2.1	0.541763	0.2955	1
133022	TRAM1L1	translocation associated membrane protein 1 like 1	1.20093	1.49462	0.541388	0.295598	1
388325	SCIMP	SLP adaptor and CSK interacting membrane protein	1.27424	-0.385319	0.541347	0.295641	1
27143	PALD1	phosphatase domain containing paladin 1	-1.21592	4.24614	-0.540308	0.295967	1
102724502	LINC01690	long intergenic non-protein coding RNA 1690	-1.31414	-2.65854	-0.539653	0.296331	1
767594	SNORD114-16	small nucleolar RNA, C/D box 114-16	-1.2856	-2.14498	-0.539151	0.296411	1
100506649	PXN-AS1	PXN antisense RNA 1	-1.26567	-0.439413	-0.538906	0.296466	1
2560	GABRB1	gamma-aminobutyric acid type A receptor beta1 subunit	1.28979	1.67404	0.538837	0.296529	1
400823	FAM177B	family with sequence similarity 177 member B	1.24927	-0.446846	0.537579	0.296908	1
3171	FOXA3	forkhead box A3	-1.2999	2.53358	-0.537707	0.296945	1
105373472	NA	NA	1.29309	-2.00777	0.537578	0.29697	1
105373314	LOC105373314	UDP-GlcNAc:betaGal beta-1,3-N-acetylglucosaminyltransferase-like protein 1	1.26272	-2.84655	0.537234	0.297036	1
286207	CFAP157	cilia and flagella associated protein 157	-1.28938	-0.52741	-0.535024	0.297838	1
84632	AFAP1L2	actin filament associated protein 1 like 2	-1.20605	2.52304	-0.534581	0.297927	1
101928694	LIPC-AS1	LIPC antisense RNA 1	1.31368	-1.83745	0.534899	0.297971	1
2564	GABRE	gamma-aminobutyric acid type A receptor epsilon subunit	-1.35293	0.959303	-0.535485	0.298083	1
100113393	SNORD12B	small nucleolar RNA, C/D box 12B	-1.37241	-1.29907	-0.535999	0.29817	1
79794	C12orf49	chromosome 12 open reading frame 49	1.14409	3.05455	0.533308	0.298362	1
100129716	ARRDC3-AS1	ARRDC3 antisense RNA 1	-1.42245	1.79536	-0.537754	0.298673	1
692225	SNORD94	small nucleolar RNA, C/D box 94	-1.31953	-0.430684	-0.532458	0.29885	1
56969	RPL23AP32	ribosomal protein L23a pseudogene 32	1.21143	0.960691	0.530958	0.29917	1
221061	FAM171A1	family with sequence similarity 171 member A1	1.25727	2.23056	0.530395	0.299379	1
101928674	LOC101928674	uncharacterized LOC101928674	-1.40519	-0.714659	-0.534303	0.299463	1
64781	CERK	ceramide kinase	-1.13833	6.29161	-0.530005	0.299496	1
27285	TEKT2	tektin 2	-1.27599	-1.29212	-0.529883	0.29958	1
51090	PLLP	plasmolipin	1.31979	-0.967217	0.529631	0.299834	1
84873	ADGRG7	adhesion G protein-coupled receptor G7	1.32273	-1.7249	0.529339	0.299956	1
256130	TMEM196	transmembrane protein 196	1.33364	1.37144	0.529375	0.300029	1
154664	ABCA13	ATP binding cassette subfamily A member 13	1.51573	-0.870837	0.54462	0.300108	1
25758	KIAA1549L	KIAA1549 like	1.52474	-1.132	0.545752	0.300173	1
150142	ZNF295-AS1	ZNF295 antisense RNA 1	-1.31304	-0.0890284	-0.528478	0.300194	1
7980	TFPI2	tissue factor pathway inhibitor 2	1.39372	-0.922472	0.531129	0.300339	1
105371921	LOC105371921	uncharacterized LOC105371921	-1.23143	-0.248542	-0.527132	0.300488	1
2737	GLI3	GLI family zinc finger 3	1.1384	8.03172	0.525908	0.300905	1
219972	MPEG1	macrophage expressed 1	1.57595	-0.289818	0.551615	0.30108	1
3053	SERPIND1	serpin family D member 1	1.27734	-0.357171	0.525428	0.30112	1
118788	PIK3AP1	phosphoinositide-3-kinase adaptor protein 1	1.30559	-0.0756861	0.524733	0.301457	1
57167	SALL4	spalt like transcription factor 4	-1.20224	1.18684	-0.523827	0.301622	1
6653	SORL1	sortilin related receptor 1	-1.20477	5.13778	-0.523441	0.301756	1
3640	INSL3	insulin like 3	1.38999	-1.92198	0.525758	0.302211	1
101954273	RNVU1-1	RNA, variant U1 small nuclear 1	-1.25348	-2.64384	-0.521645	0.302392	1
440028	LOC440028	uncharacterized LOC440028	-1.2059	0.467272	-0.521104	0.302562	1
1230	CCR1	C-C motif chemokine receptor 1	1.45867	-1.77697	0.530341	0.302862	1
25976	TIPARP	TCDD inducible poly(ADP-ribose) polymerase	-1.19236	8.07116	-0.519545	0.303099	1
7067	THRA	thyroid hormone receptor alpha	-1.1521	5.08441	-0.518604	0.303424	1
85028	SNHG12	small nucleolar RNA host gene 12	-1.21736	4.21237	-0.517617	0.303768	1
100131626	LOC100131626	uncharacterized LOC100131626	1.2458	-2.5989	0.517649	0.303768	1
4605	MYBL2	MYB proto-oncogene like 2	1.33545	-1.93735	0.518173	0.303992	1
8287	USP9Y	ubiquitin specific peptidase 9 Y-linked	-1.48606	3.28189	-0.5273	0.305639	1
257364	SNX33	sorting nexin 33	-1.27666	5.03721	-0.512305	0.305672	1
100873935	MTOR-AS1	MTOR antisense RNA 1	1.19285	0.195786	0.512011	0.305708	1
163589	TDRD5	tudor domain containing 5	1.29513	-0.261192	0.511955	0.305864	1
493869	GPX8	glutathione peroxidase 8 (putative)	1.12372	5.94498	0.511434	0.305907	1
219793	TBATA	thymus, brain and testes associated	1.36498	-2.37467	0.51403	0.305933	1
56242	ZNF253	zinc finger protein 253	1.14004	2.41214	0.509743	0.306494	1
100507472	LOC100507472	uncharacterized LOC100507472	1.30833	-2.76386	0.509648	0.306754	1
7450	VWF	von Willebrand factor	-1.25871	1.08928	-0.508922	0.306813	1
55853	IDI2-AS1	IDI2 antisense RNA 1	-1.24945	1.05698	-0.508731	0.306867	1
999	CDH1	cadherin 1	1.4279	-2.28627	0.516385	0.30696	1
29895	MYLPF	myosin light chain, phosphorylatable, fast skeletal muscle	-1.33196	-1.44002	-0.509011	0.307208	1
338428	SNORD109A	small nucleolar RNA, C/D box 109A	1.26732	-2.14675	0.507752	0.307237	1
729156	GTF2IRD1P1	GTF2I repeat domain containing 1 pseudogene 1	1.27932	-1.53547	0.507819	0.307247	1
105373289	LOC105373289	collagen alpha-1(III) chain-like	-1.28807	1.48273	-0.507687	0.307327	1
101927354	LOC101927354	uncharacterized LOC101927354	1.28306	-1.53356	0.507594	0.307339	1
11185	INMT	indolethylamine N-methyltransferase	1.20499	0.498234	0.507077	0.307422	1
22877	MLXIP	MLX interacting protein	-1.1183	5.77668	-0.50638	0.307663	1
6590	SLPI	secretory leukocyte peptidase inhibitor	1.57855	2.66056	0.537227	0.307866	1
1062	CENPE	centromere protein E	1.25008	1.45285	0.505381	0.308034	1
11151	CORO1A	coronin 1A	1.24199	-0.650767	0.504093	0.308475	1
100133985	LINC01816	long intergenic non-protein coding RNA 1816	-1.25304	-1.8502	-0.502711	0.30897	1
970	CD70	CD70 molecule	1.32607	-2.21252	0.503684	0.309038	1
101929144	LINC01858	long intergenic non-protein coding RNA 1858	-1.3499	-1.94208	-0.504627	0.309058	1
135250	RAET1E	retinoic acid early transcript 1E	1.18038	0.749725	0.501915	0.309218	1
132228	LSMEM2	leucine rich single-pass membrane protein 2	-1.186	0.824138	-0.501907	0.309221	1
7424	VEGFC	vascular endothelial growth factor C	1.33902	-0.121324	0.502802	0.309534	1
100189245	TRT-CGT4-1	transfer RNA-Thr (CGT) 4-1	1.33569	-1.95109	0.502167	0.309712	1
54923	LIME1	Lck interacting transmembrane adaptor 1	1.27199	0.403446	0.498911	0.310344	1
729966	LOC729966	uncharacterized LOC729966	-1.33999	-2.32644	-0.498114	0.311246	1
102723854	LINC01819	long intergenic non-protein coding RNA 1819	-1.35325	-1.6701	-0.498462	0.311375	1
84912	SLC35B4	solute carrier family 35 member B4	1.14662	4.42271	0.4951	0.311598	1
10100	TSPAN2	tetraspanin 2	1.24532	6.85448	0.495046	0.311642	1
140	ADORA3	adenosine A3 receptor	1.29417	-2.44465	0.495301	0.311724	1
100507308	TARID	TCF21 antisense RNA inducing promoter demethylation	1.32286	-2.55277	0.496077	0.311724	1
83650	SLC35G5	solute carrier family 35 member G5	1.25208	-2.25834	0.494736	0.311761	1
339967	TMPRSS11A	transmembrane serine protease 11A	1.29801	-0.188334	0.494134	0.312166	1
56521	DNAJC12	DnaJ heat shock protein family (Hsp40) member C12	1.25222	-1.04227	0.493158	0.312315	1
254887	ZDHHC23	zinc finger DHHC-type containing 23	-1.15363	3.68212	-0.492651	0.312455	1
256380	SCML4	Scm polycomb group protein like 4	1.39456	-0.536182	0.498744	0.312462	1
58495	OVOL2	ovo like zinc finger 2	-1.26256	-2.85901	-0.49255	0.312552	1
80177	MYCT1	MYC target 1	-1.38432	-2.23751	-0.496364	0.31301	1
85480	TSLP	thymic stromal lymphopoietin	-1.183	2.08848	-0.490547	0.313193	1
124221	PRSS30P	serine protease 30, pseudogene	1.32499	-2.4696	0.491468	0.313415	1
10721	POLQ	DNA polymerase theta	1.30597	-0.14378	0.490677	0.313468	1
11061	CNMD	chondromodulin	1.35247	5.97958	0.491633	0.313914	1
140711	TLDC2	TBC/LysM-associated domain containing 2	1.32125	-0.561534	0.489433	0.314098	1
255743	NPNT	nephronectin	-1.32791	-0.345997	-0.48905	0.314337	1
7352	UCP3	uncoupling protein 3	1.20362	0.787387	0.486423	0.314642	1
23409	SIRT4	sirtuin 4	-1.28794	1.00179	-0.484897	0.315379	1
401262	CRIP3	cysteine rich protein 3	1.2604	-0.876034	0.484202	0.315491	1
759	CA1	carbonic anhydrase 1	1.28706	0.400486	0.482763	0.316134	1
92370	PXYLP1	2-phosphoxylose phosphatase 1	1.1938	6.05214	0.48117	0.316489	1
51236	HGH1	HGH1 homolog	1.16107	2.13201	0.480483	0.31673	1
30811	HUNK	hormonally up-regulated Neu-associated kinase	1.17645	0.796403	0.480465	0.316736	1
101929607	LINC01990	long intergenic non-protein coding RNA 1990	-1.25044	-0.976547	-0.479581	0.317098	1
8600	TNFSF11	TNF superfamily member 11	1.35445	3.11388	0.482954	0.317164	1
414201	ZNF32-AS3	ZNF32 antisense RNA 3	1.30215	-2.34875	0.480248	0.317173	1
148696	LOC148696	uncharacterized LOC148696	-1.1976	4.99607	-0.479073	0.317229	1
388698	FLG2	filaggrin family member 2	1.25073	0.0772618	0.479143	0.317254	1
10609	P3H4	prolyl 3-hydroxylase family member 4 (non-enzymatic)	1.1748	5.20627	0.478726	0.31735	1
503569	RGMB-AS1	RGMB antisense RNA 1	1.28832	-2.38698	0.479065	0.317466	1
27328	PCDH11X	protocadherin 11 X-linked	-1.43584	-1.73911	-0.490526	0.317724	1
2335	FN1	fibronectin 1	1.15384	15.8912	0.477182	0.317894	1
441172	FLJ46906	uncharacterized LOC441172	1.28915	-1.88269	0.476719	0.318314	1
6092	ROBO2	roundabout guidance receptor 2	1.28905	1.70841	0.475433	0.318775	1
9547	CXCL14	C-X-C motif chemokine ligand 14	1.48452	2.34356	0.495804	0.318877	1
9002	F2RL3	F2R like thrombin or trypsin receptor 3	-1.2261	1.58777	-0.474146	0.318983	1
9201	DCLK1	doublecortin like kinase 1	1.42752	0.671355	0.485679	0.319241	1
101928850	LOC101928850	uncharacterized LOC101928850	-1.34558	-0.913687	-0.476762	0.319249	1
5064	PALM	paralemmin	-1.32137	1.7134	-0.474844	0.319419	1
105369728	LOC105369728	uncharacterized LOC105369728	-1.26077	-2.21883	-0.471793	0.319898	1
55	ACPP	acid phosphatase, prostate	-1.39707	-1.37926	-0.48003	0.319904	1
100506119	LINC01503	long intergenic non-protein coding RNA 1503	1.24528	1.08965	0.47074	0.320222	1
285955	SPDYE1	speedy/RINGO cell cycle regulator family member E1	1.22206	1.19256	0.470447	0.32029	1
79923	NANOG	Nanog homeobox	-1.22435	-2.55719	-0.469587	0.320597	1
100616363	MIR4735	microRNA 4735	-1.2496	-2.38123	-0.468563	0.321009	1
100505975	ENO1-AS1	ENO1 antisense RNA 1	-1.29454	-0.834832	-0.468845	0.32121	1
613	BCR	BCR, RhoGEF and GTPase activating protein	-1.15513	4.76378	-0.465482	0.322036	1
7291	TWIST1	twist family bHLH transcription factor 1	1.23758	1.96465	0.464999	0.322247	1
391712	TRIM61	tripartite motif containing 61	1.28299	-2.06178	0.465462	0.322314	1
100126512	NA	NA	-1.24895	-2.03389	-0.462788	0.323067	1
7351	UCP2	uncoupling protein 2	1.22652	1.43277	0.462563	0.323096	1
101926940	LINC02104	long intergenic non-protein coding RNA 2104	1.28682	-0.975934	0.462852	0.323298	1
149837	LINC00654	long intergenic non-protein coding RNA 654	1.22584	1.25856	0.461702	0.323402	1
220032	GDPD4	glycerophosphodiester phosphodiesterase domain containing 4	-1.31414	-1.09265	-0.463112	0.323613	1
84215	ZNF541	zinc finger protein 541	1.29693	-0.988059	0.461366	0.323966	1
6457	SH3GL3	SH3 domain containing GRB2 like 3, endophilin A3	-1.27148	0.340116	-0.460317	0.324075	1
4045	LSAMP	limbic system associated membrane protein	1.2621	1.43979	0.45973	0.324223	1
1573	CYP2J2	cytochrome P450 family 2 subfamily J member 2	1.28987	-2.18826	0.460241	0.324284	1
401541	CENPP	centromere protein P	1.16934	2.15224	0.459114	0.324299	1
63967	CLSPN	claspin	1.28524	0.38279	0.459803	0.324389	1
55266	TMEM19	transmembrane protein 19	1.11345	3.98389	0.457948	0.324714	1
56651	LINC00470	long intergenic non-protein coding RNA 470	1.27082	-2.45785	0.457978	0.324915	1
9935	MAFB	MAF bZIP transcription factor B	1.27728	4.29675	0.457633	0.325096	1
2022	ENG	endoglin	1.20341	4.78655	0.456516	0.325231	1
89845	ABCC10	ATP binding cassette subfamily C member 10	1.137	2.74426	0.456488	0.325234	1
3161	HMMR	hyaluronan mediated motility receptor	1.272	-0.689045	0.456693	0.325389	1
10396	ATP8A1	ATPase phospholipid transporting 8A1	-1.15052	3.76945	-0.45561	0.325548	1
3006	HIST1H1C	histone cluster 1 H1 family member c	-1.31351	5.86983	-0.457671	0.325635	1
101928764	LOC101928764	coiled-coil domain-containing protein 144B	1.19838	-0.564653	0.454954	0.325787	1
2696	GIPR	gastric inhibitory polypeptide receptor	1.24943	1.00647	0.454783	0.325938	1
23531	MMD	monocyte to macrophage differentiation associated	1.15685	0.640175	0.454413	0.325975	1
83849	SYT15	synaptotagmin 15	1.30009	-1.18852	0.455922	0.326017	1
54829	ASPN	asporin	1.36138	7.91729	0.460634	0.32604	1
5468	PPARG	peroxisome proliferator activated receptor gamma	1.27462	-0.719081	0.454825	0.32609	1
654502	IQCJ	IQ motif containing J	1.3519	-0.923657	0.458782	0.326339	1
3059	HCLS1	hematopoietic cell-specific Lyn substrate 1	1.17811	1.2972	0.453167	0.32642	1
677844	SNORA78	small nucleolar RNA, H/ACA box 78	-1.27777	-2.02839	-0.453915	0.326451	1
79191	IRX3	iroquois homeobox 3	1.35373	-0.990297	0.458264	0.326614	1
23619	ZIM2	zinc finger imprinted 2	-1.23358	-0.821727	-0.452526	0.326696	1
255043	TMEM86B	transmembrane protein 86B	1.25712	0.000298508	0.452462	0.326813	1
4544	MTNR1B	melatonin receptor 1B	1.32374	-2.1471	0.455059	0.326853	1
6401	SELE	selectin E	-1.41446	-1.65962	-0.465479	0.326919	1
101927989	LOC101927989	uncharacterized LOC101927989	-1.22079	-0.223367	-0.451063	0.327195	1
101929413	LOC101929413	uncharacterized LOC101929413	1.24723	-2.61168	0.450609	0.327431	1
5046	PCSK6	proprotein convertase subtilisin/kexin type 6	1.22449	1.18088	0.448785	0.328018	1
100505984	LINC02478	long intergenic non-protein coding RNA 2478	1.24436	-0.823072	0.447914	0.328389	1
8854	ALDH1A2	aldehyde dehydrogenase 1 family member A2	1.17544	5.79977	0.447437	0.328468	1
4542	MYO1F	myosin IF	1.18697	0.636048	0.446951	0.328644	1
89857	KLHL6	kelch like family member 6	1.36893	-1.69134	0.45443	0.328827	1
5138	PDE2A	phosphodiesterase 2A	-1.36764	0.984389	-0.453373	0.32919	1
8829	NRP1	neuropilin 1	1.16447	5.21726	0.445278	0.329241	1
101927465	CLYBL-AS1	CLYBL antisense RNA 1	1.23761	-2.52219	0.443755	0.329862	1
8038	ADAM12	ADAM metallopeptidase domain 12	1.20626	4.94234	0.442292	0.330325	1
8359	HIST1H4A	histone cluster 1 H4 family member a	-1.33238	0.589417	-0.446141	0.330544	1
284207	METRNL	meteorin like, glial cell differentiation regulator	-1.22211	-0.294984	-0.44074	0.330905	1
26864	RNVU1-7	RNA, variant U1 small nuclear 7	-1.32561	-1.65643	-0.444307	0.331023	1
400798	C1orf220	chromosome 1 open reading frame 220 (putative)	1.22828	0.0984318	0.440445	0.331026	1
57713	SFMBT2	Scm like with four mbt domains 2	-1.17277	4.81075	-0.440071	0.33111	1
525	ATP6V1B1	ATPase H+ transporting V1 subunit B1	1.26645	-1.61014	0.440519	0.331226	1
378884	NHLRC1	NHL repeat containing E3 ubiquitin protein ligase 1	1.23222	0.593941	0.437084	0.332252	1
400128	TUSC8	tumor suppressor candidate 8	1.2622	-2.27902	0.436995	0.332473	1
221150	SKA3	spindle and kinetochore associated complex subunit 3	1.30533	-1.04054	0.438607	0.332611	1
1811	SLC26A3	solute carrier family 26 member 3	1.2782	-1.73761	0.43686	0.33272	1
100847019	MIR5687	microRNA 5687	-1.2421	-2.13003	-0.435859	0.332739	1
57512	GPR158	G protein-coupled receptor 158	1.32455	-1.21774	0.438645	0.333185	1
100874259	SLC25A30-AS1	SLC25A30 antisense RNA 1	-1.22929	-2.20955	-0.433919	0.333388	1
886	CCKAR	cholecystokinin A receptor	1.30595	-2.17356	0.435184	0.333933	1
728402	TPI1P3	triosephosphate isomerase 1 pseudogene 3	1.23555	-0.769033	0.432452	0.333944	1
8938	BAIAP3	BAI1 associated protein 3	1.24479	-1.20351	0.429631	0.335023	1
5294	PIK3CG	phosphatidylinositol-4,5-bisphosphate 3-kinase catalytic subunit gamma	1.36223	-1.55881	0.437942	0.335238	1
401232	LINC01011	long intergenic non-protein coding RNA 1011	-1.14656	2.66935	-0.428356	0.335327	1
105371729	LOC105371729	uncharacterized LOC105371729	-1.242	-2.41076	-0.42795	0.335619	1
729683	LOC729683	uncharacterized LOC729683	1.1809	-0.893559	0.425603	0.336325	1
94158	CDRT15P1	CMT1A duplicated region transcript 15 pseudogene 1	1.25424	-1.5607	0.426192	0.336361	1
100188953	LINC00092	long intergenic non-protein coding RNA 92	-1.21996	0.42458	-0.423714	0.33706	1
51523	CXXC5	CXXC finger protein 5	-1.13142	6.21009	-0.423526	0.337072	1
1909	EDNRA	endothelin receptor type A	1.25315	-0.0517605	0.42348	0.337349	1
79006	METRN	meteorin, glial cell differentiation regulator	1.16708	2.23519	0.421671	0.337745	1
6039	RNASE6	ribonuclease A family member k6	1.31028	-2.55797	0.424963	0.338024	1
26153	KIF26A	kinesin family member 26A	-1.11067	3.0107	-0.420339	0.338226	1
56673	C11orf16	chromosome 11 open reading frame 16	1.24587	-1.71658	0.420803	0.338266	1
7766	ZNF223	zinc finger protein 223	1.11093	1.90822	0.419916	0.338379	1
100188949	LINC00426	long intergenic non-protein coding RNA 426	1.25017	-0.969679	0.420287	0.338497	1
64785	GINS3	GINS complex subunit 3	1.15119	2.84153	0.419283	0.338609	1
4232	MEST	mesoderm specific transcript	1.25095	-0.719828	0.419381	0.338839	1
58189	WFDC1	WAP four-disulfide core domain 1	1.28587	-0.101425	0.420894	0.338864	1
3912	LAMB1	laminin subunit beta 1	1.27098	3.54674	0.419304	0.33915	1
9260	PDLIM7	PDZ and LIM domain 7	1.1571	3.77403	0.416599	0.339582	1
101929279	LOC101929279	uncharacterized LOC101929279	-1.29056	-1.82457	-0.419082	0.33968	1
6529	SLC6A1	solute carrier family 6 member 1	-1.39127	-1.37671	-0.432076	0.339827	1
105376908	NA	NA	1.26987	-1.74242	0.416217	0.340291	1
9980	DOP1B	DOP1 leucine zipper like protein B	1.17618	1.80053	0.414403	0.340383	1
100873747	RNU6-30P	RNA, U6 small nuclear 30, pseudogene	-1.22537	-0.960295	-0.413926	0.340652	1
11248	NXPH3	neurexophilin 3	-1.14704	2.526	-0.412992	0.340892	1
65986	ZBTB10	zinc finger and BTB domain containing 10	-1.14397	6.38917	-0.411679	0.341369	1
4166	CHST6	carbohydrate sulfotransferase 6	1.12983	6.80022	0.411047	0.341599	1
340348	TSPAN33	tetraspanin 33	-1.17594	1.01746	-0.409587	0.342134	1
151647	FAM19A4	family with sequence similarity 19 member A4, C-C motif chemokine like	1.24837	-2.60977	0.410368	0.342151	1
100188987	TRH-GTG1-5	transfer RNA-His (GTG) 1-5	-1.42432	-1.65434	-0.432632	0.342646	1
100500904	MIR3942	microRNA 3942	1.19211	-2.81307	0.407801	0.342797	1
162968	ZNF497	zinc finger protein 497	1.20395	-0.360711	0.407412	0.34296	1
56892	TCIM	transcriptional and immune response regulator	-1.31998	-2.37232	-0.41342	0.343049	1
100874063	CLYBL-AS2	CLYBL antisense RNA 2	1.25421	-2.29252	0.40745	0.34332	1
150737	TTC30B	tetratricopeptide repeat domain 30B	1.16305	1.57591	0.406185	0.34337	1
100189229	TRS-GCT4-2	transfer RNA-Ser (GCT) 4-2	1.31935	-2.63497	0.411527	0.343792	1
84951	TNS4	tensin 4	-1.35868	-1.39689	-0.417257	0.34384	1
135935	NOBOX	NOBOX oogenesis homeobox	-1.24481	-1.90909	-0.404831	0.34417	1
11187	PKP3	plakophilin 3	1.28285	-1.54955	0.406726	0.344231	1
84793	FOXD2-AS1	FOXD2 adjacent opposite strand RNA 1	-1.11697	3.06444	-0.403721	0.344267	1
199675	MCEMP1	mast cell expressed membrane protein 1	1.25856	-2.31586	0.402524	0.34525	1
157869	SBSPON	somatomedin B and thrombospondin type 1 domain containing	1.17521	5.95572	0.400944	0.345287	1
286103	ZNF252P-AS1	ZNF252P antisense RNA 1	1.21254	-0.64085	0.400268	0.345606	1
160364	CLEC12A	C-type lectin domain family 12 member A	1.32701	-2.08998	0.407983	0.345685	1
1289	COL5A1	collagen type V alpha 1 chain	1.15932	9.69501	0.399634	0.34576	1
283575	LINC02288	long intergenic non-protein coding RNA 2288	-1.27658	-1.10879	-0.401533	0.346061	1
94122	SYTL5	synaptotagmin like 5	1.2764	-2.76679	0.401416	0.3461	1
151887	CCDC80	coiled-coil domain containing 80	1.15378	8.91037	0.39798	0.346365	1
6263	RYR3	ryanodine receptor 3	1.18303	1.25515	0.39731	0.346622	1
90353	CTU1	cytosolic thiouridylase subunit 1	1.13863	0.447854	0.396866	0.346771	1
338707	B4GALNT4	beta-1,4-N-acetyl-galactosaminyltransferase 4	1.26461	-0.972281	0.398735	0.346822	1
339529	LOC339529	uncharacterized LOC339529	-1.24008	-1.7144	-0.397081	0.347008	1
503637	DUXAP8	double homeobox A pseudogene 8	1.23483	-2.24675	0.396358	0.347215	1
9496	TBX4	T-box 4	-1.12489	5.71588	-0.395178	0.347389	1
105379045	NA	NA	-1.21443	3.67194	-0.392478	0.348489	1
9768	PCLAF	PCNA clamp associated factor	1.22677	-1.37895	0.392549	0.348554	1
64151	NCAPG	non-SMC condensin I complex subunit G	1.24303	-0.279843	0.392959	0.348597	1
788	SLC25A20	solute carrier family 25 member 20	1.12393	2.16676	0.390949	0.348938	1
401115	C4orf48	chromosome 4 open reading frame 48	1.33909	1.64353	0.402057	0.349043	1
101926935	LOC101926935	uncharacterized LOC101926935	1.17081	1.19059	0.390415	0.349141	1
729747	ZNF878	zinc finger protein 878	-1.30891	-0.214527	-0.396524	0.349428	1
9846	GAB2	GRB2 associated binding protein 2	-1.14962	4.2573	-0.389382	0.349514	1
84465	MEGF11	multiple EGF like domains 11	1.20892	1.03791	0.388604	0.349892	1
102724383	NA	NA	-1.2712	1.63725	-0.391214	0.349919	1
105378592	NA	NA	-1.13601	2.18159	-0.386785	0.350467	1
286749	STON1-GTF2A1L	STON1-GTF2A1L readthrough	-1.1898	-1.20409	-0.386208	0.35071	1
51616	TAF9B	TATA-box binding protein associated factor 9b	-1.228	5.47246	-0.386661	0.350766	1
6790	AURKA	aurora kinase A	1.14479	0.19704	0.385646	0.350886	1
7975	MAFK	MAF bZIP transcription factor K	-1.17348	4.14057	-0.385663	0.350888	1
146456	TMED6	transmembrane p24 trafficking protein 6	1.1699	-0.376521	0.383776	0.35158	1
164668	APOBEC3H	apolipoprotein B mRNA editing enzyme catalytic subunit 3H	-1.25292	-1.81438	-0.385308	0.351703	1
5366	PMAIP1	phorbol-12-myristate-13-acetate-induced protein 1	1.30962	-0.764736	0.390943	0.351812	1
100507032	TMCC1-AS1	TMCC1 antisense RNA 1 (head to head)	1.13412	0.88625	0.382973	0.351868	1
8338	HIST2H2AC	histone cluster 2 H2A family member c	-1.21614	4.44154	-0.383352	0.351889	1
4803	NGF	nerve growth factor	1.3382	0.711442	0.395021	0.352094	1
339366	ADAMTSL5	ADAMTS like 5	1.24851	-1.65736	0.383972	0.352116	1
219	ALDH1B1	aldehyde dehydrogenase 1 family member B1	1.11649	2.50748	0.381857	0.352278	1
284067	CFAP97D1	CFAP97 domain containing 1	-1.26039	-1.32681	-0.384303	0.35229	1
51617	NSG2	neuronal vesicle trafficking associated 2	1.27936	-2.35605	0.38576	0.352383	1
100302740	FAS-AS1	FAS antisense RNA 1	-1.2084	-0.595798	-0.381486	0.35253	1
2634	GBP2	guanylate binding protein 2	-1.09469	7.12161	-0.380782	0.352674	1
80131	LRRC8E	leucine rich repeat containing 8 VRAC subunit E	1.14388	1.38998	0.380526	0.352769	1
4753	NELL2	neural EGFL like 2	1.32556	-1.55356	0.391026	0.352871	1
57687	VAT1L	vesicle amine transport 1 like	1.19716	1.41281	0.380406	0.352875	1
3293	HSD17B3	hydroxysteroid 17-beta dehydrogenase 3	-1.1529	0.750901	-0.379851	0.353019	1
94032	CAMK2N2	calcium/calmodulin dependent protein kinase II inhibitor 2	1.20754	-2.04431	0.379869	0.353126	1
53919	SLCO1C1	solute carrier organic anion transporter family member 1C1	1.30033	-2.14342	0.386343	0.353191	1
80019	UBTD1	ubiquitin domain containing 1	-1.10741	3.53198	-0.378718	0.353434	1
130574	LYPD6	LY6/PLAUR domain containing 6	1.26541	-2.0782	0.381312	0.353624	1
101927560	LOC101927560	uncharacterized LOC101927560	1.20083	-0.808581	0.378251	0.35369	1
9467	SH3BP5	SH3 domain binding protein 5	-1.19501	3.79345	-0.376116	0.354457	1
6241	RRM2	ribonucleotide reductase regulatory subunit M2	1.24574	-0.159046	0.377501	0.354543	1
8608	RDH16	retinol dehydrogenase 16	1.24736	-0.941044	0.377555	0.354561	1
648987	LOC648987	uncharacterized LOC648987	1.12412	1.42659	0.37522	0.354724	1
64150	DIO3OS	DIO3 opposite strand upstream RNA	1.20233	0.0520158	0.375303	0.354794	1
128414	NKAIN4	sodium/potassium transporting ATPase interacting 4	1.26176	-2.57836	0.377929	0.354836	1
55872	PBK	PDZ binding kinase	1.28531	-1.38016	0.379903	0.355044	1
4791	NFKB2	nuclear factor kappa B subunit 2	-1.13771	3.91924	-0.374265	0.355077	1
23420	NOMO1	NODAL modulator 1	1.3251	-0.140647	0.385622	0.355231	1
51003	MED31	mediator complex subunit 31	-1.11965	0.858387	-0.373648	0.355304	1
79905	TMC7	transmembrane channel like 7	1.17295	0.510606	0.373659	0.355315	1
440590	ZYG11A	zyg-11 family member A, cell cycle regulator	1.21502	-0.793679	0.373683	0.355496	1
64407	RGS18	regulator of G protein signaling 18	1.23361	-2.67336	0.374218	0.35555	1
23245	ASTN2	astrotactin 2	1.13101	1.18066	0.372427	0.355755	1
120071	LARGE2	LARGE xylosyl- and glucuronyltransferase 2	-1.16219	0.30943	-0.372033	0.355907	1
100527978	TMEM56-RWDD3	TMEM56-RWDD3 readthrough	1.20727	-1.97211	0.371618	0.356202	1
126917	IFFO2	intermediate filament family orphan 2	-1.11608	3.19224	-0.370318	0.356534	1
121506	ERP27	endoplasmic reticulum protein 27	1.25924	-1.72996	0.371568	0.357271	1
694	BTG1	BTG anti-proliferation factor 1	-1.16284	8.16319	-0.367934	0.357424	1
222950	NYAP1	neuronal tyrosine phosphorylated phosphoinositide-3-kinase adaptor 1	-1.14607	2.09516	-0.366698	0.357875	1
10143	CLEC3A	C-type lectin domain family 3 member A	1.37867	8.28818	0.391156	0.358246	1
54988	ACSM5	acyl-CoA synthetase medium chain family member 5	1.22015	-1.83757	0.366265	0.358359	1
102724488	LOC102724488	synaptotagmin-15	1.22531	-1.66234	0.366453	0.358369	1
100125288	ZGLP1	zinc finger, GATA-like protein 1	1.20435	-0.00147998	0.36567	0.358408	1
399821	FLJ37035	uncharacterized LOC399821	1.23684	-0.639214	0.366718	0.358501	1
26191	PTPN22	protein tyrosine phosphatase, non-receptor type 22	-1.10637	5.85343	-0.364347	0.358744	1
285386	TPRG1	tumor protein p63 regulated 1	-1.13995	5.28789	-0.363819	0.35894	1
728118	NUTM2A	NUT family member 2A	1.20724	0.184669	0.364248	0.358968	1
338579	ANKRD30BP3	ankyrin repeat domain 30B pseudogene 3	1.23998	-1.58137	0.365624	0.359004	1
392197	USP17L7	ubiquitin specific peptidase 17-like family member 7	1.18848	-0.516458	0.363815	0.359007	1
79187	FSD1	fibronectin type III and SPRY domain containing 1	1.22467	-2.8784	0.364013	0.35929	1
8637	EIF4EBP3	eukaryotic translation initiation factor 4E binding protein 3	-1.17838	-1.20642	-0.362125	0.359603	1
114614	MIR155HG	MIR155 host gene	-1.18158	1.18458	-0.360795	0.360107	1
25849	PARM1	prostate androgen-regulated mucin-like protein 1	-1.15438	6.7161	-0.360365	0.360225	1
100130342	SCGB2B3P	secretoglobin family 2B member 3, pseudogene	1.1963	-1.75122	0.360555	0.360267	1
100506755	MIR497HG	mir-497-195 cluster host gene	1.12678	2.4373	0.359586	0.360509	1
100507244	MAMDC2-AS1	MAMDC2 antisense RNA 1	1.20519	-2.55259	0.359399	0.360776	1
399947	C11orf87	chromosome 11 open reading frame 87	1.28998	-1.83713	0.366472	0.361001	1
9086	EIF1AY	eukaryotic translation initiation factor 1A Y-linked	-1.25414	1.29431	-0.361411	0.361145	1
2779	GNAT1	G protein subunit alpha transducin 1	-1.2262	-0.767255	-0.358961	0.361261	1
23017	FAIM2	Fas apoptotic inhibitory molecule 2	1.16386	1.27529	0.357223	0.3614	1
115123	MARH3	membrane associated ring-CH-type finger 3	-1.16581	3.8187	-0.357203	0.36141	1
23048	FNBP1	formin binding protein 1	-1.06428	4.81915	-0.357134	0.36142	1
10586	MAB21L2	mab-21 like 2	-1.12844	2.74102	-0.356461	0.36167	1
4070	TACSTD2	tumor associated calcium signal transducer 2	1.20825	0.225678	0.357122	0.361671	1
7052	TGM2	transglutaminase 2	1.17037	5.03338	0.35639	0.361721	1
101448202	LOC101448202	uncharacterized LOC101448202	-1.1776	0.990775	-0.356426	0.361725	1
9811	CTIF	cap binding complex dependent translation initiation factor	-1.08668	5.17762	-0.356193	0.361769	1
64105	CENPK	centromere protein K	1.15357	0.693276	0.356004	0.361845	1
1294	COL7A1	collagen type VII alpha 1 chain	1.1336	4.04439	0.355492	0.36203	1
7062	TCHH	trichohyalin	1.35662	-1.33018	0.377439	0.362298	1
105376335	LOC105376335	serine/arginine repetitive matrix protein 1-like	-1.21515	-1.64291	-0.355449	0.362405	1
7193	TRE-TTC3-1	transfer RNA-Glu (TTC) 3-1	-1.26916	-2.48041	-0.359877	0.362498	1
54933	RHBDL2	rhomboid like 2	1.23253	0.281766	0.356139	0.36251	1
388849	CCDC188	coiled-coil domain containing 188	1.20158	-1.62596	0.354147	0.362724	1
100874295	KCND3-IT1	KCND3 intronic transcript 1	-1.23859	-2.18731	-0.355909	0.362778	1
1602	DACH1	dachshund family transcription factor 1	1.28565	-0.843352	0.361369	0.362913	1
401190	RGS7BP	regulator of G protein signaling 7 binding protein	1.24845	-0.824786	0.355643	0.36324	1
27294	DHDH	dihydrodiol dehydrogenase	-1.17433	-1.08222	-0.352066	0.363343	1
101928465	LOC101928465	uncharacterized LOC101928465	-1.22663	-0.000739534	-0.35349	0.363392	1
1475	CSTA	cystatin A	1.2108	-2.95039	0.352422	0.363495	1
54959	ODAM	odontogenic, ameloblast associated	1.25578	-2.46139	0.355167	0.363756	1
130340	AP1S3	adaptor related protein complex 1 subunit sigma 3	1.19009	-0.3144	0.350462	0.364017	1
54	ACP5	acid phosphatase 5, tartrate resistant	1.17328	1.08553	0.349961	0.364127	1
116328	C8orf34	chromosome 8 open reading frame 34	1.29732	-2.00087	0.360615	0.364159	1
1119	CHKA	choline kinase alpha	-1.07473	5.03154	-0.349546	0.364242	1
100130519	TMEM221	transmembrane protein 221	1.20672	-1.20065	0.350254	0.364263	1
340512	LOC340512	uncharacterized LOC340512	1.21637	0.0592814	0.350626	0.364279	1
154661	RUNDC3B	RUN domain containing 3B	1.141	0.137921	0.348963	0.364461	1
57156	TMEM63C	transmembrane protein 63C	1.29221	-1.92122	0.358924	0.364493	1
1837	DTNA	dystrobrevin alpha	1.20136	1.12739	0.349438	0.364506	1
677840	SNORA71D	small nucleolar RNA, H/ACA box 71D	-1.19392	-2.00427	-0.34921	0.364519	1
285676	ZNF454	zinc finger protein 454	1.16234	1.18708	0.348111	0.364795	1
3653	IPW	imprinted in Prader-Willi syndrome	1.07746	3.35875	0.34771	0.364926	1
441376	AARD	alanine and arginine rich domain containing protein	-1.27595	-0.84031	-0.35394	0.365455	1
80345	ZSCAN16	zinc finger and SCAN domain containing 16	1.13496	0.643079	0.346147	0.36551	1
54345	SOX18	SRY-box 18	-1.23464	-2.3174	-0.347218	0.366099	1
7941	PLA2G7	phospholipase A2 group VII	1.19436	-2.31778	0.344524	0.366296	1
677850	SNORD1C	small nucleolar RNA, C/D box 1C	-1.18774	-2.34874	-0.343306	0.366699	1
100505621	C11orf72	chromosome 11 open reading frame 72 (putative)	-1.2355	-2.19146	-0.345387	0.366863	1
80851	SH3BP5L	SH3 binding domain protein 5 like	1.14094	2.95268	0.342211	0.366981	1
7025	NR2F1	nuclear receptor subfamily 2 group F member 1	1.24369	-1.99586	0.345504	0.367153	1
23251	MINAR1	membrane integral NOTCH2 associated receptor 1	1.11368	1.95741	0.341595	0.367208	1
442213	PTCHD4	patched domain containing 4	1.24687	-1.48648	0.345097	0.367469	1
899	CCNF	cyclin F	1.13542	0.802174	0.340003	0.367804	1
389705	LOC389705	histone PARylation factor 1 pseudogene	1.20475	-1.99611	0.339668	0.36829	1
57007	ACKR3	atypical chemokine receptor 3	-1.14193	7.0447	-0.338425	0.368396	1
53358	SHC3	SHC adaptor protein 3	1.17601	0.716585	0.338169	0.368563	1
51016	EMC9	ER membrane protein complex subunit 9	-1.13402	2.21533	-0.336962	0.368941	1
340533	NEXMIF	neurite extension and migration factor	-1.17034	1.67369	-0.336982	0.368985	1
100192378	ZFHX4-AS1	ZFHX4 antisense RNA 1	1.24387	-1.87587	0.340968	0.369026	1
105375110	NA	NA	-1.29368	1.94488	-0.349229	0.369049	1
152586	MGAT4D	MGAT4 family member D	1.24619	-2.32127	0.340919	0.369164	1
100874211	MID1IP1-AS1	MID1IP1 antisense RNA 1	-1.20553	-0.782021	-0.337234	0.369243	1
126410	CYP4F22	cytochrome P450 family 4 subfamily F member 22	-1.19341	0.567095	-0.335443	0.369743	1
100873982	ABCC5-AS1	ABCC5 antisense RNA 1	1.16854	-2.59422	0.332779	0.370561	1
221395	ADGRF5	adhesion G protein-coupled receptor F5	-1.36867	-1.58536	-0.364239	0.370916	1
79056	PRRG4	proline rich and Gla domain 4	-1.19448	1.026	-0.332257	0.370978	1
79883	PODNL1	podocan like 1	1.16648	5.42212	0.331136	0.371172	1
6768	ST14	suppression of tumorigenicity 14	1.25991	-1.81085	0.336803	0.371778	1
285429	DCAF4L1	DDB1 and CUL4 associated factor 4 like 1	1.15138	-0.195972	0.329405	0.371786	1
9915	ARNT2	aryl hydrocarbon receptor nuclear translocator 2	1.25577	-0.222734	0.335818	0.371912	1
2643	GCH1	GTP cyclohydrolase 1	-1.16977	4.16314	-0.329172	0.371927	1
11343	MGLL	monoglyceride lipase	-1.08482	4.59493	-0.328506	0.372108	1
105372022	NA	NA	1.18684	-2.20676	0.327903	0.372547	1
50944	SHANK1	SH3 and multiple ankyrin repeat domains 1	1.28889	-1.06773	0.340699	0.37258	1
3656	IRAK2	interleukin 1 receptor associated kinase 2	-1.12068	2.01322	-0.32705	0.372655	1
57761	TRIB3	tribbles pseudokinase 3	-1.19111	1.26053	-0.327365	0.372809	1
796	CALCA	calcitonin related polypeptide alpha	-1.24424	-1.31924	-0.331781	0.372896	1
101930023	LINC02391	long intergenic non-protein coding RNA 2391	1.16713	-0.873969	0.326345	0.372983	1
10263	CDK2AP2	cyclin dependent kinase 2 associated protein 2	-1.18939	4.20994	-0.326041	0.373294	1
255631	COL24A1	collagen type XXIV alpha 1 chain	1.1911	2.4283	0.325797	0.373412	1
145501	ISM2	isthmin 2	1.22698	0.385412	0.327719	0.373681	1
1268	CNR1	cannabinoid receptor 1	1.22706	0.317254	0.327482	0.373781	1
105375354	NA	NA	-1.18755	-2.43837	-0.324479	0.373869	1
9022	CLIC3	chloride intracellular channel 3	1.20152	0.490835	0.323999	0.37431	1
3433	IFIT2	interferon induced protein with tetratricopeptide repeats 2	1.13455	1.28486	0.322593	0.374332	1
29893	PSMC3IP	PSMC3 interacting protein	1.12776	0.874239	0.320599	0.37508	1
28	ABO	ABO, alpha 1-3-N-acetylgalactosaminyltransferase and alpha 1-3-galactosyltransferase	1.31841	-1.19266	0.342005	0.375529	1
161753	ODF3L1	outer dense fiber of sperm tails 3 like 1	-1.10219	0.901079	-0.319349	0.375549	1
83690	CRISPLD1	cysteine rich secretory protein LCCL domain containing 1	1.24619	7.73078	0.325957	0.375566	1
2146	EZH2	enhancer of zeste 2 polycomb repressive complex 2 subunit	1.10266	1.91982	0.319167	0.375617	1
101928795	LINC01448	long intergenic non-protein coding RNA 1448	1.20597	-1.84561	0.320915	0.375644	1
5582	PRKCG	protein kinase C gamma	-1.23555	-1.88749	-0.323361	0.375948	1
101928766	LINC01979	long intergenic non-protein coding RNA 1979	-1.22266	-1.54923	-0.32168	0.375964	1
645644	FLJ42627	uncharacterized LOC645644	1.12346	0.683708	0.317834	0.37612	1
11055	ZPBP	zona pellucida binding protein	1.16822	-1.83096	0.318077	0.376124	1
1543	CYP1A1	cytochrome P450 family 1 subfamily A member 1	-1.21556	-1.69206	-0.319118	0.376703	1
9705	ST18	ST18, C2H2C-type zinc finger	1.25393	-1.526	0.324475	0.376779	1
101929577	LOC101929577	uncharacterized LOC101929577	1.22097	-1.13714	0.318666	0.377128	1
6860	SYT4	synaptotagmin 4	1.21856	-1.01637	0.316581	0.377875	1
9569	GTF2IRD1	GTF2I repeat domain containing 1	-1.09493	4.57643	-0.312383	0.378173	1
440	ASNS	asparagine synthetase (glutamine-hydrolyzing)	-1.09469	4.04493	-0.312304	0.378203	1
9686	VGLL4	vestigial like family member 4	-1.18874	5.41674	-0.312375	0.378578	1
83853	ROPN1L	rhophilin associated tail protein 1 like	1.20874	-1.80767	0.31357	0.378685	1
284359	IZUMO1	izumo sperm-egg fusion 1	1.22784	-2.6795	0.315466	0.378839	1
107	ADCY1	adenylate cyclase 1	1.11724	1.89879	0.310087	0.37904	1
139599	MAGEE2	MAGE family member E2	1.15408	-1.51713	0.309965	0.379133	1
56256	SERTAD4	SERTA domain containing 4	1.15452	5.73055	0.308121	0.379834	1
145241	ADAM21P1	ADAM metallopeptidase domain 21 pseudogene 1	1.1958	-1.85776	0.309381	0.37993	1
441094	NR2F1-AS1	NR2F1 antisense RNA 1	1.23845	-0.847049	0.314269	0.380086	1
113835	ZNF257	zinc finger protein 257	1.16058	0.348713	0.307276	0.380188	1
1052	CEBPD	CCAAT enhancer binding protein delta	-1.2203	7.37223	-0.311064	0.380292	1
100874078	EIF1AX-AS1	EIF1AX antisense RNA 1	-1.18516	-0.510906	-0.307663	0.380346	1
2681	GGTA1P	glycoprotein, alpha-galactosyltransferase 1 pseudogene	-1.13486	3.21421	-0.305839	0.380654	1
920	CD4	CD4 molecule	1.10013	2.93349	0.305721	0.380689	1
6615	SNAI1	snail family transcriptional repressor 1	-1.09641	3.89157	-0.304356	0.381205	1
159989	DEUP1	deuterosome assembly protein 1	1.15478	0.205662	0.30333	0.381659	1
26095	PTPN20	protein tyrosine phosphatase, non-receptor type 20	1.09617	2.80015	0.302783	0.3818	1
84264	HAGHL	hydroxyacylglutathione hydrolase like	1.13874	1.11096	0.302253	0.382017	1
4495	MT1G	metallothionein 1G	1.24471	4.95606	0.311007	0.382126	1
94	ACVRL1	activin A receptor like type 1	1.23621	-1.19465	0.309115	0.382202	1
105376732	NA	NA	-1.23349	1.319	-0.308291	0.38235	1
79442	LRRC2	leucine rich repeat containing 2	1.20169	1.27326	0.303666	0.382434	1
692058	SNORD11	small nucleolar RNA, C/D box 11	-1.15921	-0.473525	-0.299473	0.383161	1
6565	SLC15A2	solute carrier family 15 member 2	1.12252	1.91453	0.298586	0.383392	1
55844	PPP2R2D	protein phosphatase 2 regulatory subunit Bdelta	-1.0641	5.27709	-0.297792	0.383689	1
286257	PAXX	PAXX, non-homologous end joining factor	1.12784	1.72626	0.297312	0.383878	1
266812	NAP1L5	nucleosome assembly protein 1 like 5	-1.06399	3.51287	-0.295835	0.384431	1
100128055	SMARCA5-AS1	SMARCA5 antisense RNA 1	-1.14273	-0.0270506	-0.295472	0.384603	1
102724357	LOC102724357	uncharacterized LOC102724357	1.15992	-2.15493	0.295701	0.384615	1
283131	NEAT1	nuclear paraspeckle assembly transcript 1	-1.07361	10.4484	-0.294507	0.384935	1
9304	SNORD22	small nucleolar RNA, C/D box 22	-1.17642	0.0421761	-0.295182	0.385058	1
374907	B3GNT8	UDP-GlcNAc:betaGal beta-1,3-N-acetylglucosaminyltransferase 8	-1.10974	1.26226	-0.293932	0.385154	1
283537	SLC46A3	solute carrier family 46 member 3	1.10289	1.93756	0.293899	0.385165	1
57132	CHMP1B	charged multivesicular body protein 1B	-1.08219	6.05332	-0.2938	0.385203	1
2852	GPER1	G protein-coupled estrogen receptor 1	-1.12715	4.38299	-0.293575	0.385296	1
6445	SGCG	sarcoglycan gamma	1.17787	-1.54495	0.294533	0.385345	1
101928530	LOC101928530	uncharacterized LOC101928530	-1.17158	-1.58751	-0.294169	0.385361	1
55117	SLC6A15	solute carrier family 6 member 15	-1.19911	1.1292	-0.29602	0.38546	1
55247	NEIL3	nei like DNA glycosylase 3	1.21296	-2.08684	0.297683	0.385516	1
252995	FNDC5	fibronectin type III domain containing 5	1.10309	0.779899	0.292746	0.385603	1
102724820	LANCL1-AS1	LANCL1 antisense RNA 1	1.11743	0.216519	0.29242	0.385729	1
5502	PPP1R1A	protein phosphatase 1 regulatory inhibitor subunit 1A	-1.21246	-0.063794	-0.296732	0.385893	1
6877	TAF5	TATA-box binding protein associated factor 5	1.11636	1.65373	0.291936	0.385912	1
338694	LOC338694	uncharacterized LOC338694	-1.17361	-1.66114	-0.292777	0.385945	1
85352	SHISAL1	shisa like 1	1.20288	0.851143	0.294936	0.386096	1
347731	LRRTM3	leucine rich repeat transmembrane neuronal 3	1.16823	0.504834	0.291847	0.386211	1
101927155	LMO7-AS1	LMO7 antisense RNA 1	1.13646	-0.209588	0.291014	0.386284	1
100507431	LINC02551	long intergenic non-protein coding RNA 2551	-1.15662	-1.95406	-0.29004	0.386763	1
149620	CHIAP2	chitinase, acidic pseudogene 2	1.18558	-2.54676	0.290426	0.387202	1
2259	FGF14	fibroblast growth factor 14	1.11411	2.46656	0.288361	0.38727	1
3993	LLGL2	LLGL2, scribble cell polarity complex component	-1.1281	0.727354	-0.287567	0.387581	1
402569	KPNA7	karyopherin subunit alpha 7	-1.17697	-1.3067	-0.288687	0.387637	1
9435	CHST2	carbohydrate sulfotransferase 2	1.14704	2.05134	0.287543	0.38765	1
4016	LOXL1	lysyl oxidase like 1	1.1132	3.08632	0.28682	0.387855	1
6657	SOX2	SRY-box 2	-1.19965	-2.34638	-0.290313	0.387865	1
8792	TNFRSF11A	TNF receptor superfamily member 11a	1.20224	-1.69924	0.290558	0.387905	1
7151	TOP1P1	DNA topoisomerase I pseudogene 1	1.22679	0.152084	0.294642	0.387936	1
1145	CHRNE	cholinergic receptor nicotinic epsilon subunit	-1.13456	1.02015	-0.286214	0.388108	1
646405	TPTE2P1	transmembrane phosphoinositide 3-phosphatase and tensin homolog 2 pseudogene 1	1.09969	1.3345	0.286038	0.388151	1
79007	DBNDD1	dysbindin domain containing 1	1.1816	-0.338235	0.287244	0.388351	1
439996	IFIT1B	interferon induced protein with tetratricopeptide repeats 1B	1.18613	-1.79261	0.287164	0.388545	1
9718	ECE2	endothelin converting enzyme 2	1.16201	0.185961	0.284665	0.388912	1
8839	WISP2	WNT1 inducible signaling pathway protein 2	-1.18803	3.74593	-0.285967	0.389112	1
80223	RAB11FIP1	RAB11 family interacting protein 1	-1.07	3.14622	-0.28292	0.389337	1
8875	VNN2	vanin 2	1.20561	-1.97595	0.287562	0.3894	1
100616269	MIR4639	microRNA 4639	-1.16161	-2.38259	-0.283068	0.389528	1
79838	TMC5	transmembrane channel like 5	1.20826	-1.27633	0.287627	0.389556	1
440173	LOC440173	uncharacterized LOC440173	1.17066	0.0690809	0.283072	0.389707	1
187	APLNR	apelin receptor	-1.23876	-1.97471	-0.293372	0.389782	1
8828	NRP2	neuropilin 2	1.1194	6.0575	0.281696	0.389808	1
389799	CFAP77	cilia and flagella associated protein 77	1.20024	-1.90963	0.28556	0.389915	1
10692	RRH	retinal pigment epithelium-derived rhodopsin homolog	1.14673	-0.769664	0.280459	0.390369	1
100507420	LINC01605	long intergenic non-protein coding RNA 1605	1.1533	-0.706241	0.280428	0.390443	1
339778	C2orf70	chromosome 2 open reading frame 70	-1.16415	-1.25013	-0.279827	0.390845	1
105378954	LOC105378954	uncharacterized LOC105378954	-1.15601	-1.99986	-0.279228	0.390942	1
26508	HEYL	hes related family bHLH transcription factor with YRPW motif-like	-1.20417	-1.62884	-0.283745	0.390961	1
387723	C10orf143	chromosome 10 open reading frame 143	1.10633	0.588278	0.27845	0.39104	1
114804	RNF157	ring finger protein 157	-1.12772	1.19482	-0.277758	0.391322	1
3766	KCNJ10	potassium voltage-gated channel subfamily J member 10	1.17985	-0.832704	0.279461	0.391443	1
100132163	PHKA2-AS1	PHKA2 antisense RNA 1	1.13158	-0.700608	0.276063	0.39198	1
101929410	SUCLA2-AS1	SUCLA2 antisense RNA 1	1.19074	-1.62858	0.278818	0.392224	1
105378994	LOC105378994	uncharacterized LOC105378994	-1.16794	-1.29582	-0.27656	0.392227	1
101927653	LINC02388	long intergenic non-protein coding RNA 2388	1.17378	-2.28894	0.27693	0.392253	1
101928896	LOC101928896	uncharacterized LOC101928896	1.13376	-0.834834	0.274635	0.392534	1
1536	CYBB	cytochrome b-245 beta chain	1.28652	0.0977209	0.301414	0.392715	1
1501	CTNND2	catenin delta 2	1.22771	-1.93668	0.284612	0.392745	1
55888	ZKSCAN7	zinc finger with KRAB and SCAN domains 7	1.06341	2.50531	0.27373	0.392839	1
101928992	LINC02069	long intergenic non-protein coding RNA 2069	-1.17554	-1.52863	-0.275452	0.392914	1
101927698	DSCAS	DSC1/DSC2 antisense RNA	-1.16157	-2.45101	-0.274119	0.393042	1
101928093	LOC101928093	uncharacterized LOC101928093	-1.16283	-0.628417	-0.274169	0.393051	1
4846	NOS3	nitric oxide synthase 3	-1.16551	-0.655064	-0.274177	0.393113	1
51513	ETV7	ETS variant 7	-1.17048	-0.493421	-0.274428	0.393155	1
2619	GAS1	growth arrest specific 1	1.11083	7.01844	0.272714	0.39323	1
6046	BRD2	bromodomain containing 2	1.27567	0.680957	0.29697	0.393308	1
595100	SNORD18C	small nucleolar RNA, C/D box 18C	-1.14126	-1.43686	-0.272571	0.393369	1
2350	FOLR2	folate receptor beta	1.2298	-1.71103	0.283482	0.393542	1
105373311	LOC105373311	uncharacterized LOC105373311	-1.21336	1.44996	-0.279111	0.39382	1
9088	PKMYT1	protein kinase, membrane associated tyrosine/threonine 1	1.17083	-2.30608	0.272783	0.39383	1
285286	LINC00877	long intergenic non-protein coding RNA 877	-1.17302	-1.49542	-0.272905	0.393858	1
79444	BIRC7	baculoviral IAP repeat containing 7	1.20766	-1.63827	0.277695	0.393937	1
148811	PM20D1	peptidase M20 domain containing 1	-1.14265	0.977735	-0.271111	0.393944	1
127833	SYT2	synaptotagmin 2	1.0815	2.19446	0.269824	0.39433	1
51422	PRKAG2	protein kinase AMP-activated non-catalytic subunit gamma 2	-1.09042	5.14026	-0.268471	0.394847	1
85474	LBX2	ladybird homeobox 2	1.13495	-0.744117	0.268343	0.394958	1
2066	ERBB4	erb-b2 receptor tyrosine kinase 4	-1.20193	0.905335	-0.274072	0.395078	1
100507195	LINC02384	long intergenic non-protein coding RNA 2384	1.16177	-2.82246	0.268869	0.395133	1
2668	GDNF	glial cell derived neurotrophic factor	1.17454	-1.74826	0.269635	0.395257	1
1847	DUSP5	dual specificity phosphatase 5	-1.16928	1.60085	-0.26832	0.395587	1
645177	LOC645177	uncharacterized LOC645177	1.1566	-1.45975	0.267171	0.395684	1
100996654	LOC100996654	uncharacterized LOC100996654	-1.13091	-2.77559	-0.265804	0.395915	1
154761	LOC154761	family with sequence similarity 115, member C pseudogene	-1.13838	-0.325569	-0.265781	0.39597	1
7881	KCNAB1	potassium voltage-gated channel subfamily A member regulatory beta subunit 1	-1.06266	6.09645	-0.265498	0.395984	1
648791	PPP1R3G	protein phosphatase 1 regulatory subunit 3G	-1.07861	2.70829	-0.264915	0.396207	1
1758	DMP1	dentin matrix acidic phosphoprotein 1	1.22752	-1.94416	0.277233	0.396353	1
220081	ERICH6B	glutamate rich 6B	1.18458	-2.37143	0.267519	0.396674	1
101410533	YTHDF3-AS1	YTHDF3 antisense RNA 1 (head to head)	-1.11822	-0.249789	-0.263545	0.396745	1
23742	NPAP1	nuclear pore associated protein 1	1.2151	-1.6446	0.2726	0.39709	1
441455	LOC441455	makorin ring finger protein 1 pseudogene	1.10694	0.992854	0.262291	0.397214	1
390245	KDM4E	lysine demethylase 4E	1.12816	-1.04105	0.262209	0.397286	1
100847048	MIR5690	microRNA 5690	-1.23157	0.0723928	-0.276052	0.397515	1
100505758	PRMT5-AS1	PRMT5 antisense RNA 1	-1.19295	-0.691548	-0.266252	0.397838	1
105376060	LOC105376060	translation initiation factor IF-2-like	1.15301	-2.86243	0.26131	0.397929	1
5104	SERPINA5	serpin family A member 5	1.08438	8.22546	0.260362	0.397949	1
58475	MS4A7	membrane spanning 4-domains A7	1.30842	-1.20942	0.299817	0.398093	1
102724874	LOC102724874	uncharacterized LOC102724874	1.18869	-2.11119	0.264588	0.39824	1
4033	LRMP	lymphoid restricted membrane protein	1.12693	-0.624753	0.259359	0.398379	1
1395	CRHR2	corticotropin releasing hormone receptor 2	-1.14023	-0.0644876	-0.259301	0.398504	1
[truncated: 21,715 more rows]
