# Supplementary material for: Cartilage Targets of Knee Osteoarthritis Shared by Both Genders
Source: Int J Mol Sci. 2021 Jan 8;22(2):569. doi: 10.3390/ijms22020569 (PMC7827374; doi:10.3390/ijms22020569)
Supplement: Supplementary file 1 [file ijms-22-00569-s001.zip › supplementary table S3.xlsx]

## Sheet: Galaxy86-(limma_on_data_44,_dat
ENTREZID	SYMBOL	GENENAME	logFC	AveExpr	t	P.Value	adj.P.Val
1649	DDIT3	DNA damage inducible transcript 3	-3.36984	4.11692	-7.28263	3.46433e-09	8.21531e-05
1278	COL1A2	collagen type I alpha 2 chain	5.7228	9.85945	6.62245	2.93306e-08	0.000347772
1154	CISH	cytokine inducible SH2 containing protein	-3.34151	4.2237	-6.30596	8.22157e-08	0.000649887
4647	MYO7A	myosin VIIA	-3.71345	3.0007	-6.07657	1.73759e-07	0.00103013
6695	SPOCK1	SPARC (osteonectin), cwcv and kazal like domains proteoglycan 1	4.34229	4.72555	5.95206	2.60838e-07	0.00109196
147015	DHRS13	dehydrogenase/reductase 13	-3.01818	2.87451	-5.93442	2.76283e-07	0.00109196
81849	ST6GALNAC5	ST6 N-acetylgalactosaminide alpha-2,6-sialyltransferase 5	6.86873	2.41662	5.77605	4.63815e-07	0.00157127
9966	TNFSF15	TNF superfamily member 15	6.32259	0.32243	5.70102	5.91805e-07	0.00168943
8660	IRS2	insulin receptor substrate 2	-2.7946	4.94386	-5.6035	8.12068e-07	0.00168943
5654	HTRA1	HtrA serine peptidase 1	3.89419	10.0768	5.59849	8.25405e-07	0.00168943
1277	COL1A1	collagen type I alpha 1 chain	7.25009	7.00142	5.59901	8.75932e-07	0.00168943
3426	CFI	complement factor I	4.13379	3.13964	5.57976	8.77244e-07	0.00168943
7070	THY1	Thy-1 cell surface antigen	7.25377	3.61399	5.56402	9.26145e-07	0.00168943
54541	DDIT4	DNA damage inducible transcript 4	-4.58657	8.56341	-5.48469	1.1948e-06	0.00202381
7058	THBS2	thrombospondin 2	3.52154	6.16827	5.43714	1.3941e-06	0.00220399
133	ADM	adrenomedullin	-4.37808	6.2958	-5.41551	1.49543e-06	0.00221641
25878	MXRA5	matrix remodeling associated 5	5.72174	7.26167	5.08532	4.35087e-06	0.00606921
3371	TNC	tenascin C	5.64098	9.06876	4.97591	6.44432e-06	0.00849004
7130	TNFAIP6	TNF alpha induced protein 6	7.26482	3.83395	4.86478	8.86386e-06	0.0105948
1734	DIO2	iodothyronine deiodinase 2	4.54882	5.64056	4.86028	8.93544e-06	0.0105948
4601	MXI1	MAX interactor 1, dimerization protein	-2.64423	6.63551	-4.70473	1.46498e-05	0.0165431
3815	KIT	KIT proto-oncogene receptor tyrosine kinase	-4.48934	1.7116	-4.65757	1.70108e-05	0.0179021
401565	FAM166A	family with sequence similarity 166 member A	-3.58014	0.729525	-4.64737	1.75652e-05	0.0179021
4969	OGN	osteoglycin	3.9888	10.3156	4.62774	1.86895e-05	0.0179021
1281	COL3A1	collagen type III alpha 1 chain	4.61989	12.3579	4.6248	1.88729e-05	0.0179021
23764	MAFF	MAF bZIP transcription factor F	-3.76285	3.88317	-4.57199	2.22788e-05	0.02032
374872	PEAK3	PEAK family member 3	-3.22696	1.13519	-4.51203	2.68973e-05	0.0230706
6275	S100A4	S100 calcium binding protein A4	4.78781	5.42785	4.50813	2.72403e-05	0.0230706
83667	SESN2	sestrin 2	-3.06545	3.52806	-4.49552	2.8326e-05	0.0231629
29923	HILPDA	hypoxia inducible lipid droplet associated	-3.40975	6.81068	-4.4708	3.0606e-05	0.024193
84624	FNDC1	fibronectin type III domain containing 1	4.48844	5.04881	4.43306	3.44473e-05	0.0251812
1000	CDH2	cadherin 2	4.77926	-0.743809	4.42822	3.49804e-05	0.0251812
10628	TXNIP	thioredoxin interacting protein	-3.39717	8.89462	-4.4275	3.50417e-05	0.0251812
8869	ST3GAL5	ST3 beta-galactoside alpha-2,3-sialyltransferase 5	-2.65106	2.42989	-4.40028	3.81454e-05	0.0260666
55893	ZNF395	zinc finger protein 395	-2.35316	7.70044	-4.38569	3.99191e-05	0.0260666
54206	ERRFI1	ERBB receptor feedback inhibitor 1	-2.9463	9.21804	-4.3801	4.06199e-05	0.0260666
283208	P4HA3	prolyl 4-hydroxylase subunit alpha 3	3.21992	4.26829	4.37757	4.09414e-05	0.0260666
4288	MKI67	marker of proliferation Ki-67	5.84024	0.853789	4.37209	4.17699e-05	0.0260666
11098	PRSS23	serine protease 23	3.46584	4.44958	4.33041	4.74016e-05	0.0288226
467	ATF3	activating transcription factor 3	-3.47662	3.03835	-4.31383	4.99024e-05	0.0295846
4803	NGF	nerve growth factor	5.88094	0.711442	4.28859	5.41499e-05	0.0296521
79836	LONRF3	LON peptidase N-terminal domain and ring finger 3	-3.06066	2.92051	-4.28556	5.44657e-05	0.0296521
105375039	NA	NA	-3.87128	2.65925	-4.27582	5.61354e-05	0.0296521
102724428	SIK1B	salt inducible kinase 1B (putative)	-3.83343	0.277675	-4.27543	5.62018e-05	0.0296521
51537	MTFP1	mitochondrial fission process 1	-2.62003	2.59108	-4.2711	5.69555e-05	0.0296521
10840	ALDH1L1	aldehyde dehydrogenase 1 family member L1	-3.40962	3.32466	-4.26792	5.75187e-05	0.0296521
338376	IFNE	interferon epsilon	3.84946	-0.629916	4.23824	6.30388e-05	0.0317814
2596	GAP43	growth associated protein 43	4.71217	-0.482512	4.23186	6.43293e-05	0.0317814
399664	MEX3D	mex-3 RNA binding family member D	3.80301	1.24588	4.22196	6.62806e-05	0.0318995
400940	LOC400940	uncharacterized LOC400940	4.68123	0.379931	4.21739	6.72588e-05	0.0318995
2891	GRIA2	glutamate ionotropic receptor AMPA type subunit 2	5.54993	1.65951	4.19192	7.28933e-05	0.033894
23508	TTC9	tetratricopeptide repeat domain 9	3.96573	2.1404	4.18337	7.46362e-05	0.034037
8091	HMGA2	high mobility group AT-hook 2	4.47432	-0.0185065	4.16612	7.87181e-05	0.0352211
10631	POSTN	periostin	8.90516	3.86602	4.16647	8.46385e-05	0.0365753
4854	NOTCH3	notch 3	5.77824	1.51062	4.14286	8.48293e-05	0.0365753
140862	ISM1	isthmin 1	2.62895	7.20131	4.11337	9.24697e-05	0.0391576
11040	PIM2	Pim-2 proto-oncogene, serine/threonine kinase	-2.42667	2.86025	-4.09885	9.6658e-05	0.0402131
441072	FLJ31104	uncharacterized LOC441072	-3.12832	0.156637	-4.07138	0.000105098	0.0429706
7045	TGFBI	transforming growth factor beta induced	5.10206	6.41095	4.05814	0.000112202	0.0444156
5270	SERPINE2	serpin family E member 2	3.35097	6.88372	4.04604	0.00011352	0.0444156
150468	CKAP2L	cytoskeleton associated protein 2 like	3.91694	-0.798354	4.04396	0.000114251	0.0444156
54518	APBB1IP	amyloid beta precursor protein binding family B member 1 interacting protein	4.59487	1.02501	4.02937	0.000119501	0.0453427
10140	TOB1	transducer of ERBB2, 1	-3.02137	6.09078	-4.01807	0.00012357	0.0453427
9509	ADAMTS2	ADAM metallopeptidase with thrombospondin type 1 motif 2	4.24527	4.93615	4.01768	0.000123763	0.0453427
1890	TYMP	thymidine phosphorylase	2.75886	2.7966	4.01612	0.000124303	0.0453427
105374378	LOC105374378	uncharacterized LOC105374378	-3.21885	0.541619	-4.01113	0.000126196	0.0453427
2675	GFRA2	GDNF family receptor alpha 2	4.88724	2.95545	4.00602	0.000128344	0.0454261
259266	ASPM	abnormal spindle microtubule assembly	5.0026	0.855074	3.99656	0.000132115	0.0454402
51191	HERC5	HECT and RLD domain containing E3 ubiquitin protein ligase 5	-2.91536	3.0399	-3.9941	0.000132874	0.0454402
399715	LOC399715	uncharacterized LOC399715	-3.0889	3.42663	-3.99098	0.000134132	0.0454402
23213	SULF1	sulfatase 1	2.66321	6.58086	3.98333	0.00013727	0.0458483
9244	CRLF1	cytokine receptor like factor 1	3.60848	5.39979	3.95921	0.000147644	0.0486281
2202	EFEMP1	EGF containing fibulin extracellular matrix protein 1	3.98262	6.27382	3.93906	0.000156908	0.0496759
221336	BEND6	BEN domain containing 6	3.33986	2.62128	3.93869	0.000157052	0.0496759
9124	PDLIM1	PDZ and LIM domain 1	5.21365	0.652862	3.93945	0.000157109	0.0496759
3099	HK2	hexokinase 2	-2.85217	6.42242	-3.90591	0.000173311	0.0540777
79953	SYNDIG1	synapse differentiation inducing 1	4.46348	1.70396	3.89134	0.000181193	0.0558028
10512	SEMA3C	semaphorin 3C	3.60677	5.00785	3.88421	0.000184974	0.0562368
7153	TOP2A	DNA topoisomerase II alpha	5.30239	0.813584	3.86669	0.000195582	0.0576785
1117	CHI3L2	chitinase 3 like 2	4.80772	9.7217	3.87282	0.0001956	0.0576785
79160	LINC01711	long intergenic non-protein coding RNA 1711	3.5992	-1.34075	3.85863	0.000199686	0.0576785
33	ACADL	acyl-CoA dehydrogenase long chain	-3.35839	3.55062	-3.85652	0.00020094	0.0576785
10991	SLC38A3	solute carrier family 38 member 3	-3.03888	5.70881	-3.85495	0.000201877	0.0576785
90634	N4BP2L1	NEDD4 binding protein 2 like 1	-2.18734	4.45053	-3.812	0.000229448	0.0647754
10370	CITED2	Cbp/p300 interacting transactivator with Glu/Asp rich carboxy-terminal domain 2	-2.68986	5.26209	-3.79189	0.000243578	0.0670777
100507420	LINC01605	long intergenic non-protein coding RNA 1605	3.58982	-0.706241	3.78956	0.00024529	0.0670777
285335	SLC9C1	solute carrier family 9 member C1	3.55698	1.0763	3.78846	0.000246089	0.0670777
353322	ANKRD37	ankyrin repeat domain 37	-3.2614	2.22297	-3.76004	0.000267696	0.072138
406	ARNTL	aryl hydrocarbon receptor nuclear translocator like	-2.63418	4.10192	-3.7556	0.000271233	0.07227
80243	PREX2	phosphatidylinositol-3,4,5-trisphosphate dependent Rac exchange factor 2	3.63379	2.95255	3.74307	0.000281499	0.0725106
9249	DHRS3	dehydrogenase/reductase 3	-2.28971	6.73519	-3.73932	0.000284599	0.0725106
358	AQP1	aquaporin 1 (Colton blood group)	3.95659	5.71805	3.73732	0.000286384	0.0725106
1075	CTSC	cathepsin C	3.49048	4.28425	3.737	0.000286579	0.0725106
90167	FRMD7	FERM domain containing 7	3.12814	0.920169	3.73598	0.000287425	0.0725106
1646	AKR1C2	aldo-keto reductase family 1 member C2	2.89371	5.44703	3.72586	0.000296136	0.0737265
55203	LGI2	leucine rich repeat LGI family member 2	3.37959	1.06626	3.72322	0.000298463	0.0737265
541471	MIR4435-2HG	MIR4435-2 host gene	3.24629	0.707644	3.70979	0.000310498	0.0758297
6097	RORC	RAR related orphan receptor C	-2.48949	4.80557	-3.70666	0.000313372	0.0758297
28999	KLF15	Kruppel like factor 15	-3.28763	5.52676	-3.70037	0.000319232	0.0764674
3148	HMGB2	high mobility group box 2	-2.21143	5.58288	-3.6927	0.0003265	0.0766884
4166	CHST6	carbohydrate sulfotransferase 6	2.48231	6.80022	3.69257	0.000326623	0.0766884
10381	TUBB3	tubulin beta 3 class III	3.81298	0.0536696	3.68272	0.000336298	0.0774646
9473	THEMIS2	thymocyte selection associated family member 2	3.98836	0.614068	3.6806	0.000338451	0.0774646
84913	ATOH8	atonal bHLH transcription factor 8	-2.88576	6.05363	-3.67918	0.000339728	0.0774646
54749	EPDR1	ependymin related 1	3.08304	1.8994	3.6755	0.00034342	0.0775606
100272217	LOC100272217	uncharacterized LOC100272217	-2.59003	0.781578	-3.66389	0.0003553	0.0794866
3783	KCNN4	potassium calcium-activated channel subfamily N member 4	4.00803	2.05096	3.65748	0.000362198	0.0802726
5277	PIGA	phosphatidylinositol glycan anchor biosynthesis class A	-2.59784	4.43053	-3.65359	0.000366177	0.0804029
11113	CIT	citron rho-interacting serine/threonine kinase	3.44888	1.219	3.64249	0.000378292	0.0817075
1805	DPT	dermatopontin	3.05294	6.62771	3.64165	0.000379201	0.0817075
25903	OLFML2B	olfactomedin like 2B	3.42806	3.36586	3.63875	0.000382455	0.0817075
54210	TREM1	triggering receptor expressed on myeloid cells 1	5.17243	1.77492	3.62362	0.000401479	0.085006
101928176	LINC01411	long intergenic non-protein coding RNA 1411	4.20363	-1.36005	3.59896	0.000429828	0.0902031
1844	DUSP2	dual specificity phosphatase 2	-4.09199	-0.0399352	-3.58849	0.000443036	0.0921592
4060	LUM	lumican	2.73706	12.0817	3.57712	0.000457594	0.0943598
84793	FOXD2-AS1	FOXD2 adjacent opposite strand RNA 1	-2.26787	3.06444	-3.57188	0.000464602	0.0949791
4783	NFIL3	nuclear factor, interleukin 3 regulated	-3.25509	5.02151	-3.55999	0.000480905	0.0974716
105375105	NA	NA	-2.89007	-1.0786	-3.552	0.000492137	0.0979456
131578	LRRC15	leucine rich repeat containing 15	5.32222	2.51528	3.55072	0.000497032	0.0979456
54443	ANLN	anillin actin binding protein	4.12673	1.06942	3.54746	0.000499054	0.0979456
10733	PLK4	polo like kinase 4	3.70212	-0.631311	3.54677	0.000499765	0.0979456
1026	CDKN1A	cyclin dependent kinase inhibitor 1A	-2.96041	5.03736	-3.54194	0.00050667	0.098485
8614	STC2	stanniocalcin 2	-3.25115	8.45689	-3.53493	0.000517058	0.099687
6664	SOX11	SRY-box 11	4.72355	1.89523	3.53159	0.000523468	0.0996987
649	BMP1	bone morphogenetic protein 1	2.18263	5.29608	3.52928	0.000525527	0.0996987
27122	DKK3	dickkopf WNT signaling pathway inhibitor 3	3.28799	6.32541	3.51796	0.000543002	0.102196
79870	BAALC	BAALC, MAP3K1 and KLF4 binding	3.40452	4.54734	3.50084	0.000570467	0.106169
6678	SPARC	secreted protein acidic and cysteine rich	3.072	11.5774	3.49923	0.000573065	0.106169
23199	GSE1	Gse1 coiled-coil protein	-2.03266	5.14724	-3.48611	0.000595059	0.109389
26254	OPTC	opticin	-2.79155	2.05151	-3.47589	0.000612769	0.111729
25976	TIPARP	TCDD inducible poly(ADP-ribose) polymerase	-2.60341	8.07116	-3.47213	0.000619415	0.111729
4616	GADD45B	growth arrest and DNA damage inducible beta	-2.49416	6.9102	-3.47072	0.000621922	0.111729
9493	KIF23	kinesin family member 23	3.45083	-0.103415	3.46085	0.000639841	0.114084
23645	PPP1R15A	protein phosphatase 1 regulatory subunit 15A	-2.5115	5.29653	-3.45681	0.000647178	0.114531
7071	KLF10	Kruppel like factor 10	-2.03044	6.60219	-3.45247	0.000655262	0.115103
80726	IQCN	IQ motif containing N	-3.06818	3.35142	-3.44705	0.000665518	0.115476
2114	ETS2	ETS proto-oncogene 2, transcription factor	-2.00332	6.88996	-3.4462	0.000667125	0.115476
4481	MSR1	macrophage scavenger receptor 1	4.86856	-0.357847	3.44369	0.000674699	0.115941
1491	CTH	cystathionine gamma-lyase	-2.43261	3.83888	-3.42897	0.000700748	0.119432
1290	COL5A2	collagen type V alpha 2 chain	3.00977	9.82798	3.42452	0.000709704	0.119432
84620	ST6GAL2	ST6 beta-galactoside alpha-2,6-sialyltransferase 2	4.54579	0.373194	3.42519	0.000710126	0.119432
83873	GPR61	G protein-coupled receptor 61	-2.45901	1.27458	-3.4112	0.000737112	0.122849
2006	ELN	elastin	3.01937	4.05684	3.40945	0.000740801	0.122849
105373132	NA	NA	-2.76236	1.17627	-3.40693	0.00074611	0.12287
8676	STX11	syntaxin 11	-2.43338	2.68085	-3.39449	0.000772951	0.125658
3491	CYR61	cysteine rich angiogenic inducer 61	3.02216	7.88889	3.38936	0.000784301	0.125658
11167	FSTL1	follistatin like 1	2.40261	8.62489	3.38848	0.000786231	0.125658
124359	CDYL2	chromodomain Y like 2	3.97426	0.829188	3.38828	0.000787345	0.125658
901	CCNG2	cyclin G2	-1.98636	5.88049	-3.38135	0.000802299	0.125658
729830	FAM160A1	family with sequence similarity 160 member A1	-2.43489	5.94607	-3.38004	0.000805283	0.125658
3007	HIST1H1D	histone cluster 1 H1 family member d	-3.85625	-0.801307	-3.37965	0.000806666	0.125658
100506436	SPAG5-AS1	SPAG5 antisense RNA 1	-2.53346	0.298433	-3.3793	0.000806958	0.125658
55355	HJURP	Holliday junction recognition protein	3.70344	-1.21487	3.3778	0.000810728	0.125658
342667	STAC2	SH3 and cysteine rich domain 2	-3.01807	4.06302	-3.37349	0.00082038	0.126328
4986	OPRK1	opioid receptor kappa 1	-4.17356	-1.07454	-3.37099	0.000827342	0.126578
3487	IGFBP4	insulin like growth factor binding protein 4	3.55619	5.35312	3.35611	0.000861913	0.130052
56034	PDGFC	platelet derived growth factor C	2.51494	5.07508	3.35143	0.000873125	0.130052
100128653	LOC100128653	uncharacterized LOC100128653	-2.54325	2.21512	-3.35109	0.000873977	0.130052
6241	RRM2	ribonucleotide reductase regulatory subunit M2	3.69317	-0.159046	3.34914	0.000879169	0.130052
81624	DIAPH3	diaphanous related formin 3	4.43464	-0.463418	3.34967	0.000879652	0.130052
8819	SAP30	Sin3A associated protein 30	-2.15893	4.93958	-3.34549	0.00088788	0.130052
1827	RCAN1	regulator of calcineurin 1	2.99894	6.50527	3.34528	0.000888441	0.130052
133418	EMB	embigin	3.86579	-0.838012	3.34091	0.000900078	0.130948
55	ACPP	acid phosphatase, prostate	-3.78289	-1.37926	-3.33087	0.000925764	0.133863
84706	GPT2	glutamic--pyruvic transaminase 2	-2.08842	5.47692	-3.32812	0.000932416	0.133927
1536	CYBB	cytochrome b-245 beta chain	5.14157	0.0977209	3.32885	0.000937497	0.133927
151887	CCDC80	coiled-coil domain containing 80	2.57552	8.91037	3.32092	0.000951475	0.135109
8111	GPR68	G protein-coupled receptor 68	3.08925	1.79817	3.31169	0.000976514	0.13784
25859	PART1	prostate androgen-regulated transcript 1	3.36854	5.61952	3.30881	0.000984557	0.138153
90523	MLIP	muscular LMNA interacting protein	3.27368	0.649371	3.29465	0.00102438	0.142895
29887	SNX10	sorting nexin 10	3.69425	-0.256151	3.28711	0.00104666	0.14515
9592	IER2	immediate early response 2	-2.46251	5.55412	-3.28152	0.00106259	0.146502
100129940	LOC100129940	uncharacterized LOC100129940	3.86114	0.24282	3.27938	0.00106989	0.146655
4856	NOV	nephroblastoma overexpressed	3.18061	1.71319	3.27442	0.00108397	0.147732
57687	VAT1L	vesicle amine transport 1 like	3.6511	1.41281	3.27209	0.00109149	0.147906
101929532	LOC101929532	uncharacterized LOC101929532	4.32405	-0.69522	3.2659	0.00111271	0.149918
29842	TFCP2L1	transcription factor CP2 like 1	-3.08404	2.27078	-3.26303	0.00111898	0.149918
5328	PLAU	plasminogen activator, urokinase	4.75424	0.219788	3.25557	0.00114831	0.152984
100505536	ISM1-AS1	ISM1 antisense RNA 1	3.3269	3.30329	3.25056	0.00115865	0.153195
3790	KCNS3	potassium voltage-gated channel modifier subfamily S member 3	3.47026	0.211006	3.24931	0.00116282	0.153195
10516	FBLN5	fibulin 5	3.18559	2.89282	3.24613	0.00117295	0.153676
157313	CDCA2	cell division cycle associated 2	3.38253	-0.460143	3.23949	0.00119494	0.155697
7092	TLL1	tolloid like 1	4.14796	0.670298	3.23496	0.00121206	0.156882
51673	TPPP3	tubulin polymerization promoting protein family member 3	4.69304	4.12001	3.23456	0.00121727	0.156882
9332	CD163	CD163 molecule	5.33595	0.123394	3.22069	0.00127328	0.162794
57082	KNL1	kinetochore scaffold 1	3.7752	0.493508	3.21581	0.00127687	0.162794
6513	SLC2A1	solute carrier family 2 member 1	-2.14777	6.89201	-3.21205	0.00128919	0.163485
129049	SGSM1	small G protein signaling modulator 1	-2.3214	2.86695	-3.19942	0.00133502	0.167611
3249	HPN	hepsin	-3.47247	-0.698702	-3.19774	0.00134168	0.167611
101927814	LOC101927814	uncharacterized LOC101927814	-2.76875	-1.5411	-3.19729	0.00134292	0.167611
1647	GADD45A	growth arrest and DNA damage inducible alpha	-2.40396	5.40715	-3.19302	0.00135885	0.168711
64094	SMOC2	SPARC related modular calcium binding 2	2.99017	9.25466	3.18714	0.00138111	0.170582
400961	PAIP2B	poly(A) binding protein interacting protein 2B	-2.36936	3.77482	-3.17432	0.00143075	0.175797
51422	PRKAG2	protein kinase AMP-activated non-catalytic subunit gamma 2	-2.35734	5.14026	-3.1711	0.00144346	0.176444
1893	ECM1	extracellular matrix protein 1	2.60885	3.87042	3.16146	0.00148225	0.180086
197021	LCTL	lactase like	3.19024	-0.132963	3.15907	0.0014922	0.180086
731220	RFX8	RFX family member 8, lacking RFX DNA binding domain	3.70477	-1.10557	3.15838	0.00149603	0.180086
5054	SERPINE1	serpin family E member 1	3.61078	5.73597	3.15203	0.00152218	0.182308
10659	CELF2	CUGBP Elav-like family member 2	3.18162	2.25056	3.14175	0.00156482	0.186473
27253	PCDH17	protocadherin 17	-3.34098	0.941008	-3.13704	0.00158536	0.187976
80820	EEPD1	endonuclease/exonuclease/phosphatase family domain containing 1	-2.18509	2.69018	-3.12774	0.00162578	0.19181
100129196	MATN1-AS1	MATN1 antisense RNA 1	-2.74291	1.81445	-3.11787	0.00167026	0.196082
401138	AMTN	amelotin	5.78824	1.28093	3.12045	0.00169417	0.196954
3763	KCNJ6	potassium voltage-gated channel subfamily J member 6	3.82571	-0.98015	3.11308	0.0016943	0.196954
11130	ZWINT	ZW10 interacting kinetochore protein	3.06261	-0.175664	3.11017	0.00170586	0.197331
399694	SHC4	SHC adaptor protein 4	3.66933	3.20761	3.10822	0.00171618	0.197561
100820829	MYZAP	myocardial zonula adherens protein	-2.91073	1.1704	-3.10254	0.00174162	0.198237
9536	PTGES	prostaglandin E synthase	2.78668	4.40194	3.10164	0.00174584	0.198237
55872	PBK	PDZ binding kinase	3.7337	-1.38016	3.10154	0.00174805	0.198237
10871	CD300C	CD300c molecule	3.28087	-0.535196	3.0985	0.00176123	0.198237
11326	VSIG4	V-set and immunoglobulin domain containing 4	4.87622	-0.582604	3.10097	0.00176385	0.198237
57718	PPP4R4	protein phosphatase 4 regulatory subunit 4	-3.24069	-0.89805	-3.0853	0.00182554	0.204091
6334	SCN8A	sodium voltage-gated channel alpha subunit 8	2.60905	1.01842	3.08338	0.00183473	0.204091
646588	LOC646588	uncharacterized LOC646588	-3.24988	3.36494	-3.08205	0.00184176	0.204091
100862662	ALDH1L1-AS2	ALDH1L1 antisense RNA 2	-3.10774	0.0480551	-3.07597	0.00187224	0.206504
3570	IL6R	interleukin 6 receptor	-2.82396	5.4416	-3.06767	0.00191466	0.210204
100506801	LOC100506801	uncharacterized LOC100506801	-2.78796	0.399919	-3.05677	0.00197199	0.212485
55266	TMEM19	transmembrane protein 19	2.07512	3.98389	3.05672	0.00197219	0.212485
3725	JUN	Jun proto-oncogene, AP-1 transcription factor subunit	-2.50842	6.71246	-3.0565	0.00197339	0.212485
9026	HIP1R	huntingtin interacting protein 1 related	-2.12531	4.31059	-3.05516	0.00198053	0.212485
101928441	LOC101928441	uncharacterized LOC101928441	-2.82048	2.74788	-3.05371	0.00198835	0.212485
54480	CHPF2	chondroitin polymerizing factor 2	1.94912	5.65556	3.05191	0.001998	0.212485
140766	ADAMTS14	ADAM metallopeptidase with thrombospondin type 1 motif 14	3.36152	1.32686	3.05202	0.00199815	0.212485
101954264	RNVU1-4	RNA, variant U1 small nuclear 4	-3.02949	-1.45199	-3.04809	0.0020189	0.213733
595	CCND1	cyclin D1	2.52776	4.7445	3.04115	0.0020569	0.216788
81706	PPP1R14C	protein phosphatase 1 regulatory inhibitor subunit 14C	3.33654	2.9813	3.03768	0.00207698	0.217818
63923	TNN	tenascin N	3.56212	-1.08478	3.03639	0.00208504	0.217818
124222	PAQR4	progestin and adipoQ receptor family member 4	3.22438	-0.668211	3.03071	0.0021161	0.219089
338773	TMEM119	transmembrane protein 119	4.85537	0.215165	3.03407	0.00211643	0.219089
2878	GPX3	glutathione peroxidase 3	-3.1472	10.0664	-3.02914	0.00212493	0.219089
26470	SEZ6L2	seizure related 6 homolog like 2	3.58111	-0.514641	3.02506	0.00214976	0.22069
5209	PFKFB3	6-phosphofructo-2-kinase/fructose-2,6-biphosphatase 3	-2.07517	8.94579	-3.01673	0.00219669	0.223374
85462	FHDC1	FH2 domain containing 1	-2.18865	3.95704	-3.01647	0.00219826	0.223374
100507388	LOC100507388	uncharacterized LOC100507388	-3.15641	1.40093	-3.0142	0.00221213	0.223374
26872	STEAP1	STEAP family member 1	2.11813	4.6326	3.01324	0.00221742	0.223374
100189324	TRI-TAT1-1	transfer RNA-Ile (TAT) 1-1	-3.05178	-1.01343	-3.01115	0.00223014	0.223374
1306	COL15A1	collagen type XV alpha 1 chain	2.60158	8.40949	3.01073	0.00223242	0.223374
100996813	NA	NA	-2.59742	0.156244	-3.0064	0.00225852	0.225036
731223	LINC01220	long intergenic non-protein coding RNA 1220	-2.84681	-2.26614	-3.00202	0.00228526	0.226747
115908	CTHRC1	collagen triple helix repeat containing 1	3.18028	5.82063	2.99766	0.00231253	0.227365
693201	MIR616	microRNA 616	-3.38365	-0.507868	-2.99614	0.00232256	0.227365
100130460	CAND1.11	uncharacterized LOC100130460	-2.83341	0.113611	-2.99421	0.00233361	0.227365
3484	IGFBP1	insulin like growth factor binding protein 1	3.90631	-1.64319	2.99428	0.00233788	0.227365
11173	ADAMTS7	ADAM metallopeptidase with thrombospondin type 1 motif 7	3.34318	0.680568	2.99342	0.00233942	0.227365
55619	DOCK10	dedicator of cytokinesis 10	3.82389	0.717999	2.99128	0.00235591	0.228033
7122	CLDN5	claudin 5	-3.27516	0.81361	-2.98742	0.00237707	0.229146
3689	ITGB2	integrin subunit beta 2	4.18808	0.0856599	2.98549	0.00239758	0.230187
11067	DEPP1	DEPP1, autophagy regulator	-2.48197	7.94585	-2.97698	0.0024435	0.232458
2355	FOSL2	FOS like 2, AP-1 transcription factor subunit	-2.424	7.42055	-2.97677	0.00244486	0.232458
101928846	HIPK1-AS1	HIPK1 antisense RNA 1	-2.76779	0.864435	-2.9759	0.00245064	0.232458
63976	PRDM16	PR/SET domain 16	-2.65318	2.39616	-2.97144	0.00247993	0.233395
415116	PIM3	Pim-3 proto-oncogene, serine/threonine kinase	-2.00587	6.1092	-2.9714	0.0024802	0.233395
85352	SHISAL1	shisa like 1	3.94643	0.851143	2.96742	0.00251266	0.235515
9580	SOX13	SRY-box 13	-2.79013	2.11922	-2.96289	0.00253714	0.236873
23604	DAPK2	death associated protein kinase 2	-2.22312	3.96496	-2.95917	0.00256231	0.238285
101929693	RARA-AS1	RARA antisense RNA 1	-2.70927	-1.23919	-2.95429	0.00259586	0.240183
643988	FNDC10	fibronectin type III domain containing 10	3.25522	-1.79694	2.95338	0.00260298	0.240183
2706	GJB2	gap junction protein beta 2	4.20849	-0.451442	2.94922	0.00264232	0.242868
10	NAT2	N-acetyltransferase 2	3.02713	-0.0704737	2.94508	0.0026605	0.243595
80381	CD276	CD276 molecule	2.12069	4.81321	2.93956	0.00269939	0.246205
114897	C1QTNF1	C1q and TNF related 1	2.99684	3.25319	2.93305	0.00274676	0.249565
100500837	MIR3606	microRNA 3606	3.25056	-1.23244	2.92866	0.00277954	0.25158
4131	MAP1B	microtubule associated protein 1B	3.4718	3.82124	2.92665	0.00279556	0.252068
1280	COL2A1	collagen type II alpha 1 chain	3.92156	12.6855	2.9259	0.00283012	0.254218
389337	ARHGEF37	Rho guanine nucleotide exchange factor 37	-2.31996	2.55892	-2.91562	0.00287609	0.257372
64651	CSRNP1	cysteine and serine rich nuclear protein 1	-2.90487	5.18266	-2.90467	0.00296064	0.263942
2743	GLRB	glycine receptor beta	2.37938	2.00342	2.90201	0.00298123	0.264163
5179	PENK	proenkephalin	5.55508	1.00759	2.90967	0.00299563	0.264163
283131	NEAT1	nuclear paraspeckle assembly transcript 1	-1.90593	10.4484	-2.90007	0.00299653	0.264163
284950	LOC284950	uncharacterized LOC284950	-2.39864	0.853298	-2.89282	0.00305429	0.267952
105371934	LOC105371934	uncharacterized LOC105371934	-2.47092	0.194531	-2.89115	0.00306776	0.267952
4885	NPTX2	neuronal pentraxin 2	3.37706	-0.500674	2.8907	0.00307342	0.267952
712	C1QA	complement C1q A chain	4.10491	-1.09328	2.88726	0.00311214	0.270334
286333	FAM225A	family with sequence similarity 225 member A	2.86044	-1.33586	2.88232	0.00314007	0.271765
10409	BASP1	brain abundant membrane attached signal protein 1	4.35943	1.33107	2.88304	0.00315432	0.272006
290	ANPEP	alanyl aminopeptidase, membrane	4.69359	2.43536	2.87983	0.00319419	0.273622
9383	TSIX	TSIX transcript, XIST antisense RNA	-3.50809	1.09159	-2.87597	0.00319827	0.273622
5166	PDK4	pyruvate dehydrogenase kinase 4	-3.4505	5.26876	-2.87365	0.00321521	0.273622
440119	FZD10-DT	FZD10 divergent transcript	3.20574	0.601895	2.87225	0.00322515	0.273622
3798	KIF5A	kinesin family member 5A	3.1115	-0.276956	2.87154	0.00323076	0.273622
6520	SLC3A2	solute carrier family 3 member 2	-2.03432	5.48022	-2.86933	0.00324871	0.274024
100507540	LINC01504	long intergenic non-protein coding RNA 1504	-3.13313	0.168936	-2.86827	0.00325862	0.274024
165631	PARP15	poly(ADP-ribose) polymerase family member 15	2.92191	0.129325	2.86669	0.00327156	0.274141
3486	IGFBP3	insulin like growth factor binding protein 3	3.81241	2.70648	2.86552	0.00328907	0.274637
4684	NCAM1	neural cell adhesion molecule 1	3.17841	2.91431	2.86169	0.0033155	0.275873
112399	EGLN3	egl-9 family hypoxia inducible factor 3	-2.10472	5.68472	-2.85423	0.00337964	0.280227
6035	RNASE1	ribonuclease A family member 1, pancreatic	5.32857	-0.177887	2.85988	0.00340543	0.281381
157638	FAM84B	family with sequence similarity 84 member B	-2.0394	3.06063	-2.84807	0.00343453	0.282801
7832	BTG2	BTG anti-proliferation factor 2	-2.67382	6.29229	-2.84353	0.00347556	0.284923
347273	CAVIN4	caveolae associated protein 4	2.97682	-0.732403	2.84261	0.00348434	0.284923
105369660	NA	NA	-2.88033	1.35025	-2.84007	0.00350731	0.285816
9572	NR1D1	nuclear receptor subfamily 1 group D member 1	-3.02765	7.16704	-2.83535	0.00355111	0.288394
645191	LINGO3	leucine rich repeat and Ig domain containing 3	-3.24057	-0.9671	-2.82691	0.00363109	0.293883
1305	COL13A1	collagen type XIII alpha 1 chain	3.62323	2.32122	2.82157	0.00368623	0.296802
1289	COL5A1	collagen type V alpha 1 chain	2.38809	9.69501	2.8203	0.00369219	0.296802
58527	ABRACL	ABRA C-terminal like	2.53662	1.52167	2.81544	0.00373908	0.299556
56938	ARNTL2	aryl hydrocarbon receptor nuclear translocator like 2	2.61929	3.24323	2.80943	0.00379784	0.301986
57586	SYT13	synaptotagmin 13	4.2139	2.17827	2.81169	0.00379866	0.301986
9884	LRRC37A	leucine rich repeat containing 37A	-3.1021	-1.07894	-2.80856	0.00380761	0.301986
5104	SERPINA5	serpin family A member 5	2.12326	8.22546	2.79729	0.00391916	0.309797
26064	RAI14	retinoic acid induced 14	2.00959	5.15673	2.79401	0.00395253	0.311397
64093	SMOC1	SPARC related modular calcium binding 1	2.57586	7.55236	2.7889	0.00400517	0.314499
5063	PAK3	p21 (RAC1) activated kinase 3	-2.85501	1.00323	-2.78655	0.00402991	0.315397
30011	SH3KBP1	SH3 domain containing kinase binding protein 1	1.84658	4.17491	2.78378	0.00405831	0.315646
202915	TMEM184A	transmembrane protein 184A	-2.22959	1.69905	-2.78365	0.00405971	0.315646
55764	IFT122	intraflagellar transport 122	-1.76416	5.45576	-2.77266	0.00417639	0.323656
85450	ITPRIP	inositol 1,4,5-trisphosphate receptor interacting protein	-2.40187	5.69565	-2.76858	0.00422047	0.324972
50861	STMN3	stathmin 3	2.40525	2.02465	2.76751	0.00423216	0.324972
991	CDC20	cell division cycle 20	2.62373	0.263144	2.76632	0.00424521	0.324972
1833	EPYC	epiphycan	2.94184	2.20177	2.76588	0.00425067	0.324972
7114	TMSB4X	thymosin beta 4 X-linked	2.88787	4.39158	2.76484	0.00426188	0.324972
6252	RTN1	reticulon 1	2.633	0.23711	2.76338	0.00427742	0.325111
3621	ING1	inhibitor of growth family member 1	-1.87881	5.4266	-2.75809	0.00433587	0.328501
114299	PALM2	paralemmin 2	2.30033	3.08449	2.7546	0.00437497	0.330408
80835	TAS1R1	taste 1 receptor member 1	-2.24975	1.41444	-2.75298	0.00439318	0.330729
120114	FAT3	FAT atypical cadherin 3	3.72374	2.42903	2.74885	0.00445193	0.334092
397	ARHGDIB	Rho GDP dissociation inhibitor beta	2.32933	3.68419	2.74457	0.00448886	0.335801
2997	GYS1	glycogen synthase 1	-2.22547	4.61489	-2.74296	0.00450749	0.336134
199223	TTC21A	tetratricopeptide repeat domain 21A	-1.81582	3.41978	-2.74049	0.00453606	0.337204
9201	DCLK1	doublecortin like kinase 1	4.39801	0.671355	2.7406	0.00457891	0.339326
4311	MME	membrane metalloendopeptidase	4.11452	-0.565523	2.73133	0.00467286	0.345209
647087	STMP1	short transmembrane mitochondrial protein 1	1.98104	5.24756	2.72552	0.00471302	0.347095
105369591	LOC105369591	uncharacterized LOC105369591	-2.59964	-0.00682033	-2.72288	0.004745	0.348368
411	ARSB	arylsulfatase B	2.22151	3.70286	2.71699	0.00481662	0.352055
387755	INSC	INSC, spindle orientation adaptor protein	3.41476	3.58683	2.71684	0.00482491	0.352055
150622	LINC01105	long intergenic non-protein coding RNA 1105	3.1747	4.07571	2.71284	0.00487076	0.35431
970	CD70	CD70 molecule	3.11388	-2.21252	2.70983	0.00490772	0.355907
5210	PFKFB4	6-phosphofructo-2-kinase/fructose-2,6-biphosphatase 4	-2.66437	3.93747	-2.70515	0.00496432	0.358914
4745	NELL1	neural EGFL like 1	3.86902	-0.603184	2.70088	0.00503975	0.362191
83540	NUF2	NDC80 kinetochore complex component NUF2	3.02119	-1.55929	2.6993	0.00504019	0.362191
1999	ELF3	E74 like ETS transcription factor 3	-2.87821	1.85302	-2.69581	0.00508417	0.363818
9466	IL27RA	interleukin 27 receptor subunit alpha	2.36814	1.03848	2.69346	0.00511365	0.363818
4907	NT5E	5'-nucleotidase ecto	2.09076	7.52179	2.69249	0.00512619	0.363818
8038	ADAM12	ADAM metallopeptidase domain 12	2.65693	4.94234	2.69198	0.00513321	0.363818
7422	VEGFA	vascular endothelial growth factor A	-2.35348	9.23044	-2.69147	0.00513954	0.363818
55351	STK32B	serine/threonine kinase 32B	-2.14518	4.33961	-2.68846	0.00517889	0.365512
80781	COL18A1	collagen type XVIII alpha 1 chain	2.57181	3.79004	2.68633	0.00520712	0.366142
81839	VANGL1	VANGL planar cell polarity protein 1	2.45427	3.36947	2.68544	0.00521868	0.366142
2214	FCGR3A	Fc fragment of IgG receptor IIIa	3.84867	-1.16394	2.6842	0.00525764	0.367029
9181	ARHGEF2	Rho/Rac guanine nucleotide exchange factor 2	-1.71841	6.68447	-2.6812	0.00527503	0.367029
6662	SOX9	SRY-box 9	-2.16719	8.65111	-2.68099	0.00527776	0.367029
105378191	NA	NA	-2.50018	0.28528	-2.67742	0.00532577	0.369284
101927789	LOC101927789	putative ubiquitin-like protein FUBI-like protein ENSP00000310146	-1.92708	3.83331	-2.67361	0.00537721	0.37105
79729	SH3D21	SH3 domain containing 21	-2.47997	4.18701	-2.67323	0.00538253	0.37105
100302650	BRE-AS1	BRE antisense RNA 1	-2.78581	0.0786047	-2.6721	0.00539845	0.371069
1295	COL8A1	collagen type VIII alpha 1 chain	4.07315	1.38562	2.67324	0.00541899	0.371238
90673	PPP1R3E	protein phosphatase 1 regulatory subunit 3E	-1.93878	4.00253	-2.66958	0.00543222	0.371238
10721	POLQ	DNA polymerase theta	3.13746	-0.14378	2.66646	0.00547866	0.373336
714	C1QC	complement C1q C chain	4.21568	-0.818983	2.66522	0.00554091	0.376496
157869	SBSPON	somatomedin B and thrombospondin type 1 domain containing	2.52029	5.95572	2.65765	0.0055984	0.379315
55118	CRTAC1	cartilage acidic protein 1	2.06599	10.0505	2.65222	0.00567525	0.383427
1755	DMBT1	deleted in malignant brain tumors 1	3.06717	0.177259	2.64958	0.00571589	0.385075
10365	KLF2	Kruppel like factor 2	-2.403	4.46044	-2.6403	0.0058479	0.392462
431705	ASTL	astacin like metalloendopeptidase	-3.31947	-0.433451	-2.63953	0.00586667	0.392462
5031	P2RY6	pyrimidinergic receptor P2Y6	2.71452	2.52255	2.63674	0.00590091	0.392462
101929122	LOC101929122	uncharacterized LOC101929122	2.8464	-0.315198	2.63664	0.00590297	0.392462
645676	ASH1L-AS1	ASH1L antisense RNA 1	-2.17781	1.03843	-2.63535	0.00592091	0.392462
64333	ARHGAP9	Rho GTPase activating protein 9	3.01831	-0.432051	2.63526	0.00592483	0.392462
1894	ECT2	epithelial cell transforming 2	2.76334	1.62227	2.62088	0.00614033	0.405604
27106	ARRDC2	arrestin domain containing 2	-2.01146	4.61488	-2.60935	0.00631873	0.416229
119437	CTAGE7P	CTAGE family member 7, pseudogene	2.31645	0.0168536	2.60449	0.00639586	0.420143
3988	LIPA	lipase A, lysosomal acid type	2.26113	2.89785	2.59567	0.0065378	0.42828
101954267	RNVU1-15	RNA, variant U1 small nuclear 15	-3.23869	-0.59065	-2.58396	0.00673888	0.440237
339403	RXFP4	relaxin family peptide/INSL5 receptor 4	-2.5013	0.970736	-2.57717	0.0068453	0.44596
114898	C1QTNF2	C1q and TNF related 2	3.0999	0.949414	2.57614	0.00686786	0.446204
27143	PALD1	phosphatase domain containing paladin 1	-2.26087	4.24614	-2.57131	0.00694519	0.449995
8600	TNFSF11	TNF superfamily member 11	3.72984	3.11388	2.56886	0.00702033	0.453625
116154	PHACTR3	phosphatase and actin regulator 3	2.64281	-1.62114	2.56311	0.00708818	0.456764
343521	TCTEX1D4	Tctex1 domain containing 4	-2.75245	1.16998	-2.5604	0.0071363	0.457774
25973	PARS2	prolyl-tRNA synthetase 2, mitochondrial	2.1862	1.00381	2.55998	0.00714246	0.457774
148696	LOC148696	uncharacterized LOC148696	-2.33981	4.99607	-2.55558	0.00722051	0.460589
55139	ANKZF1	ankyrin repeat and zinc finger domain containing 1	-2.19165	5.41901	-2.55532	0.00722522	0.460589
91133	L3MBTL4	L3MBTL4, histone methyl-lysine binding protein	-2.04353	3.3627	-2.55353	0.00725719	0.461386
101927953	C5orf66-AS1	C5orf66 antisense RNA 1	-2.75216	-0.421671	-2.54634	0.00738814	0.468014
117247	SLC16A10	solute carrier family 16 member 10	2.56218	4.04547	2.54559	0.00740091	0.468014
25789	TMEM59L	transmembrane protein 59 like	3.12729	-0.691316	2.54486	0.00742068	0.468016
9590	AKAP12	A-kinase anchoring protein 12	-1.92225	4.04521	-2.54249	0.00745716	0.469069
6578	SLCO2A1	solute carrier organic anion transporter family member 2A1	-2.83954	1.67988	-2.53779	0.00754609	0.473408
256691	MAMDC2	MAM domain containing 2	2.30943	4.66381	2.52937	0.00770143	0.480721
10486	CAP2	cyclase associated actin cytoskeleton regulatory protein 2	2.87688	0.68698	2.52942	0.00770322	0.480721
400746	NCMAP	non-compact myelin associated protein	-2.82447	-0.0757975	-2.52685	0.00775133	0.480995
6535	SLC6A8	solute carrier family 6 member 8	-1.87204	5.34379	-2.52644	0.00775702	0.480995
1949	EFNB3	ephrin B3	3.07735	-0.600318	2.52528	0.00778554	0.480995
84830	ADTRP	androgen dependent TFPI regulating protein	2.80428	2.42552	2.52488	0.00778873	0.480995
7477	WNT7B	Wnt family member 7B	3.20229	-0.678879	2.51652	0.00795851	0.489216
7855	FZD5	frizzled class receptor 5	-2.45036	2.7537	-2.51574	0.00796312	0.489216
286336	FAM78A	family with sequence similarity 78 member A	3.06319	-1.10206	2.51135	0.00805566	0.493623
146439	BICDL2	BICD family like cargo adaptor 2	2.81267	-1.30322	2.50907	0.00809618	0.494827
10396	ATP8A1	ATPase phospholipid transporting 8A1	-2.02324	3.76945	-2.50736	0.00812767	0.495475
687	KLF9	Kruppel like factor 9	-2.0506	7.42366	-2.50483	0.00817805	0.497268
54829	ASPN	asporin	3.46661	7.91729	2.50032	0.00833748	0.505665
1291	COL6A1	collagen type VI alpha 1 chain	2.09303	10.0538	2.49374	0.00840202	0.506992
8828	NRP2	neuropilin 2	2.3854	6.0575	2.49375	0.00840211	0.506992
1027	CDKN1B	cyclin dependent kinase inhibitor 1B	-1.65117	6.20092	-2.4898	0.0084831	0.510579
197257	LDHD	lactate dehydrogenase D	-2.03579	2.94516	-2.48714	0.00853805	0.512586
57125	PLXDC1	plexin domain containing 1	3.41019	2.29804	2.48575	0.00859092	0.514457
79656	BEND5	BEN domain containing 5	-1.90053	1.91926	-2.48351	0.00861375	0.514525
8832	CD84	CD84 molecule	3.82953	-0.510478	2.48506	0.00864365	0.515014
22885	ABLIM3	actin binding LIM protein family member 3	3.05995	1.58968	2.47948	0.00870658	0.517156
2872	MKNK2	MAP kinase interacting serine/threonine kinase 2	-2.09119	6.16061	-2.47831	0.00872321	0.517156
439950	CELF2-AS2	CELF2 antisense RNA 2	2.69894	-1.07794	2.47479	0.00879958	0.520382
3662	IRF4	interferon regulatory factor 4	-2.89036	0.53955	-2.47201	0.00886176	0.522756
92737	DNER	delta/notch like EGF repeat containing	3.19566	4.38465	2.46734	0.00897278	0.527991
3589	IL11	interleukin 11	3.96333	-0.544814	2.46799	0.00903093	0.529605
133396	IL31RA	interleukin 31 receptor A	2.75524	0.486658	2.46347	0.00904487	0.529605
701	BUB1B	BUB1 mitotic checkpoint serine/threonine kinase B	3.21321	-1.63965	2.45773	0.00918451	0.536457
5480	PPIC	peptidylprolyl isomerase C	2.4131	5.59197	2.4555	0.00921857	0.537123
2903	GRIN2A	glutamate ionotropic receptor NMDA type subunit 2A	3.6869	2.07376	2.45657	0.00924906	0.537579
1008	CDH10	cadherin 10	3.32718	-1.14525	2.45352	0.00928542	0.538373
1903	S1PR3	sphingosine-1-phosphate receptor 3	2.43646	2.50606	2.44711	0.00940703	0.5434
50514	DEC1	deleted in esophageal cancer 1	4.24275	1.67732	2.45305	0.00941795	0.5434
84141	EVA1A	eva-1 homolog A, regulator of programmed cell death	3.0484	-1.38357	2.44528	0.00945784	0.543982
29118	DDX25	DEAD-box helicase 25	2.9606	0.629481	2.44446	0.00947393	0.543982
400604	TOB1-AS1	TOB1 antisense RNA 1	-2.35341	0.027122	-2.43538	0.00967619	0.554254
7272	TTK	TTK protein kinase	2.73812	-0.900827	2.43138	0.00977197	0.558392
8507	ENC1	ectodermal-neural cortex 1	2.59311	2.85201	2.43003	0.00980227	0.558776
10383	TUBB4B	tubulin beta 4B class IVb	-2.21126	5.35597	-2.42765	0.00985725	0.560563
5360	PLTP	phospholipid transfer protein	2.63131	2.96702	2.42596	0.00989884	0.561582
8829	NRP1	neuropilin 1	2.21345	5.21726	2.42285	0.00997142	0.564349
5918	RARRES1	retinoic acid receptor responder 1	2.95055	1.63488	2.4203	0.0100402	0.566888
11245	GPR176	G protein-coupled receptor 176	2.83973	1.93793	2.41877	0.0100742	0.567456
283446	MYO1H	myosin IH	2.37712	-0.00467776	2.41729	0.0101053	0.567861
1063	CENPF	centromere protein F	2.97159	1.78145	2.41375	0.0101997	0.571808
81607	NECTIN4	nectin cell adhesion molecule 4	3.04373	-0.426379	2.41169	0.0102531	0.573446
91584	PLXNA4	plexin A4	3.15598	2.16071	2.40448	0.0104373	0.582379
100506211	MIR210HG	MIR210 host gene	-3.49916	1.20037	-2.40111	0.0105516	0.587374
100847044	MIR5087	microRNA 5087	-2.98656	-1.2953	-2.39266	0.0107275	0.594392
100616158	MIR4505	microRNA 4505	-2.61437	-0.960372	-2.3923	0.0107278	0.594392
8685	MARCO	macrophage receptor with collagenous structure	3.84792	-0.453265	2.39433	0.010778	0.595779
9915	ARNT2	aryl hydrocarbon receptor nuclear translocator 2	3.41055	-0.222734	2.39016	0.0108223	0.596223
56997	COQ8A	coenzyme Q8A	-1.51849	4.18384	-2.38799	0.0108363	0.596223
105376335	LOC105376335	serine/arginine repetitive matrix protein 1-like	-2.64701	-1.64291	-2.38554	0.010902	0.597783
3490	IGFBP7	insulin like growth factor binding protein 7	2.12279	6.27157	2.38495	0.0109151	0.597783
4222	MEOX1	mesenchyme homeobox 1	2.8863	-0.229093	2.37732	0.0111224	0.607736
5138	PDE2A	phosphodiesterase 2A	-3.03778	0.984389	-2.3744	0.0112063	0.610231
3765	KCNJ9	potassium voltage-gated channel subfamily J member 9	-2.04995	1.55879	-2.37321	0.0112234	0.610231
100507250	LOC100507250	uncharacterized LOC100507250	-2.52756	-1.03713	-2.37243	0.0112453	0.610231
2354	FOSB	FosB proto-oncogene, AP-1 transcription factor subunit	-3.35698	6.10528	-2.37451	0.0112781	0.610614
102466516	MIR6071	microRNA 6071	-2.51113	-1.42434	-2.36741	0.0113795	0.612256
3914	LAMB3	laminin subunit beta 3	2.59232	2.64955	2.36703	0.0113905	0.612256
688	KLF5	Kruppel like factor 5	-2.06038	3.46755	-2.36618	0.0114115	0.612256
80350	LPAL2	lipoprotein(a) like 2, pseudogene	2.62956	-0.145779	2.36574	0.0114257	0.612256
217	ALDH2	aldehyde dehydrogenase 2 family member	-1.84373	4.92365	-2.36522	0.0114375	0.612256
114907	FBXO32	F-box protein 32	-1.83797	4.36621	-2.35854	0.0116196	0.620601
91748	ELMSAN1	ELM2 and Myb/SANT domain containing 1	-1.78143	6.29703	-2.35517	0.0117124	0.623831
951	CD37	CD37 molecule	-2.34035	1.32604	-2.3544	0.0117339	0.623831
94031	HTRA3	HtrA serine peptidase 3	2.73064	4.79091	2.35294	0.0117785	0.623831
644656	LOC644656	uncharacterized LOC644656	-2.22648	1.80939	-2.35165	0.0118101	0.623831
64785	GINS3	GINS complex subunit 3	2.25228	2.84153	2.35159	0.0118116	0.623831
127540	HMGB4	high mobility group box 4	2.55758	-1.1512	2.34919	0.0118802	0.626062
6424	SFRP4	secreted frizzled related protein 4	3.77768	0.626839	2.35034	0.0119612	0.628122
149095	DCST1	DC-STAMP domain containing 1	-2.46342	-1.07876	-2.34544	0.0119848	0.628122
100506621	LINC01279	long intergenic non-protein coding RNA 1279	2.54734	6.35377	2.34497	0.0119988	0.628122
2306	FOXD2	forkhead box D2	-1.82051	4.84823	-2.33933	0.0121574	0.633698
7538	ZFP36	ZFP36 ring finger protein	-2.64691	6.7951	-2.33864	0.0121802	0.633698
100874130	ENOX1-AS2	ENOX1 antisense RNA 2	2.63583	-1.59093	2.33798	0.0121989	0.633698
81848	SPRY4	sprouty RTK signaling antagonist 4	-1.98071	4.57835	-2.33741	0.0122122	0.633698
399823	FOXI2	forkhead box I2	-2.60192	0.978763	-2.33619	0.0122497	0.634258
64151	NCAPG	non-SMC condensin I complex subunit G	2.79342	-0.279843	2.32969	0.0124426	0.642843
79962	DNAJC22	DnaJ heat shock protein family (Hsp40) member C22	2.46513	1.62929	2.32579	0.0125508	0.645769
9068	ANGPTL1	angiopoietin like 1	2.07696	4.28147	2.32566	0.0125537	0.645769
2065	ERBB3	erb-b2 receptor tyrosine kinase 3	-2.1654	1.24567	-2.32318	0.0126267	0.648113
53904	MYO3A	myosin IIIA	3.99666	1.17047	2.32763	0.0126823	0.649565
26238	LINC01558	long intergenic non-protein coding RNA 1558	-2.75515	-0.752484	-2.31723	0.0128103	0.654704
644815	FAM83G	family with sequence similarity 83 member G	-2.2255	2.76674	-2.31519	0.012865	0.656088
9912	ARHGAP44	Rho GTPase activating protein 44	2.21263	1.31057	2.31299	0.0129312	0.657104
3479	IGF1	insulin like growth factor 1	4.19933	2.58389	2.32001	0.0129808	0.657104
6446	SGK1	serum/glucocorticoid regulated kinase 1	2.53053	4.52872	2.30975	0.0130313	0.657104
4605	MYBL2	MYB proto-oncogene like 2	2.80289	-1.93735	2.30983	0.0130354	0.657104
651430	FLJ38576	uncharacterized LOC651430	-2.12891	0.390154	-2.30907	0.0130502	0.657104
22845	DOLK	dolichol kinase	2.10779	2.38125	2.30903	0.0130512	0.657104
100506775	LINC01353	long intergenic non-protein coding RNA 1353	-2.75002	-0.838131	-2.30703	0.013119	0.658913
4322	MMP13	matrix metallopeptidase 13	3.86125	2.50059	2.31139	0.0131427	0.658913
11211	FZD10	frizzled class receptor 10	2.63294	1.76744	2.30481	0.0131842	0.659257
100132891	MSC-AS1	MSC antisense RNA 1	2.89812	-0.795695	2.30444	0.0132052	0.659257
605	BCL7A	BCL tumor suppressor 7A	-1.89798	2.09645	-2.30054	0.0133121	0.662596
6387	CXCL12	C-X-C motif chemokine ligand 12	3.61374	0.202839	2.30348	0.0133279	0.662596
7447	VSNL1	visinin like 1	2.68898	-0.013408	2.29693	0.01343	0.664446
100188947	HECTD2-AS1	HECTD2 antisense RNA 1	-2.26239	2.34523	-2.29623	0.0134465	0.664446
123096	SLC25A29	solute carrier family 25 member 29	-2.07949	2.77513	-2.29526	0.0134767	0.664446
28968	SLC6A16	solute carrier family 6 member 16	-2.45032	2.50404	-2.29421	0.0135109	0.664446
58528	RRAGD	Ras related GTP binding D	-1.69153	4.80185	-2.2926	0.0135603	0.664446
8971	H1FX	H1 histone family member X	-1.87404	5.69774	-2.29208	0.0135766	0.664446
126661	CCDC163	coiled-coil domain containing 163	-2.08787	1.13429	-2.29184	0.0135843	0.664446
51168	MYO15A	myosin XVA	-1.77447	3.87014	-2.29168	0.0135893	0.664446
2135	EXTL2	exostosin like glycosyltransferase 2	1.87202	4.45847	2.29074	0.013619	0.664531
101927557	LOC101927557	uncharacterized LOC101927557	-2.4056	-0.123627	-2.2871	0.0137355	0.668838
23286	WWC1	WW and C2 domain containing 1	2.81591	-0.174893	2.286	0.0137803	0.669641
84842	HPDL	4-hydroxyphenylpyruvate dioxygenase like	2.47564	-0.142987	2.2796	0.0139772	0.677823
91461	PKDCC	protein kinase domain containing, cytoplasmic	2.47775	3.24517	2.27331	0.0141824	0.686369
6910	TBX5	T-box 5	-2.59639	3.78838	-2.271	0.0142605	0.687414
5118	PCOLCE	procollagen C-endopeptidase enhancer	2.31077	7.14124	2.27085	0.0142619	0.687414
127795	C1orf87	chromosome 1 open reading frame 87	-2.52889	0.285229	-2.26851	0.0143416	0.689777
440836	ODF3B	outer dense fiber of sperm tails 3B	2.47688	1.88032	2.2675	0.0143743	0.689777
100132815	IPO5P1	importin 5 pseudogene 1	-1.9166	4.49728	-2.26672	0.0143982	0.689777
113	ADCY7	adenylate cyclase 7	1.95522	3.75888	2.25766	0.0147022	0.702629
7123	CLEC3B	C-type lectin domain family 3 member B	3.70726	2.90313	2.26122	0.0147423	0.702629
4045	LSAMP	limbic system associated membrane protein	3.04266	1.43979	2.25568	0.0148006	0.702629
101927034	ROR1-AS1	ROR1 antisense RNA 1	2.86113	-0.70148	2.25475	0.0148169	0.702629
105373759	LOC105373759	uncharacterized LOC105373759	-2.50748	2.62162	-2.2541	0.0148258	0.702629
101928433	LOC101928433	uncharacterized LOC101928433	-1.8319	2.52063	-2.25348	0.0148443	0.702629
1021	CDK6	cyclin dependent kinase 6	2.08812	5.17389	2.25121	0.0149222	0.703914
101927730	LOC101927730	uncharacterized LOC101927730	-2.54308	-1.26428	-2.25065	0.0149449	0.703914
9547	CXCL14	C-X-C motif chemokine ligand 14	4.7161	2.34356	2.26928	0.0149633	0.703914
387715	ARMS2	age-related maculopathy susceptibility 2	2.34598	-2.59125	2.2468	0.0150752	0.703914
201164	PLD6	phospholipase D family member 6	-1.87781	1.69994	-2.24642	0.0150874	0.703914
105371371	LOC105371371	uncharacterized LOC105371371	-2.2594	0.473702	-2.24581	0.015109	0.703914
349136	WDR86	WD repeat domain 86	-1.96192	2.12618	-2.24546	0.0151207	0.703914
10964	IFI44L	interferon induced protein 44 like	3.09082	0.782969	2.24606	0.0151386	0.703914
122622	ADSSL1	adenylosuccinate synthase like 1	-2.1802	6.10522	-2.24428	0.0151618	0.703914
642658	SCX	scleraxis bHLH transcription factor	3.05734	3.91095	2.24507	0.0151691	0.703914
2527	FUT5	fucosyltransferase 5	-2.62313	-2.1879	-2.2434	0.0151979	0.703914
84570	COL25A1	collagen type XXV alpha 1 chain	2.44285	2.3169	2.24075	0.0152871	0.705505
51573	GDE1	glycerophosphodiester phosphodiesterase 1	1.61963	4.43999	2.23995	0.0153131	0.705505
57820	CCNB1IP1	cyclin B1 interacting protein 1	-1.97629	4.96144	-2.23955	0.0153273	0.705505
10100	TSPAN2	tetraspanin 2	2.3995	6.85448	2.23824	0.0153746	0.705505
9833	MELK	maternal embryonic leucine zipper kinase	2.95663	-1.12972	2.23875	0.015381	0.705505
100506742	CASP12	caspase 12 (gene/pseudogene)	-1.96752	1.36171	-2.22971	0.0156767	0.717292
1513	CTSK	cathepsin K	1.71952	7.01938	2.2291	0.0156985	0.717292
23452	ANGPTL2	angiopoietin like 2	2.31928	9.79025	2.22726	0.0157654	0.718963
100129917	LOC100129917	uncharacterized LOC100129917	-2.07951	3.39879	-2.22619	0.0158035	0.719317
54492	NEURL1B	neuralized E3 ubiquitin protein ligase 1B	2.88859	-0.226837	2.22515	0.0158627	0.720082
2192	FBLN1	fibulin 1	-2.58489	4.51229	-2.22419	0.015881	0.720082
100128126	STAU2-AS1	STAU2 antisense RNA 1	2.56773	-1.82968	2.22294	0.0159259	0.720366
653483	AFDN-DT	AFDN divergent transcript	-2.9915	1.19953	-2.22308	0.0159481	0.720366
56944	OLFML3	olfactomedin like 3	2.77575	3.14797	2.22144	0.0159894	0.720789
2882	GPX7	glutathione peroxidase 7	2.49064	2.9737	2.22036	0.0160182	0.720789
57018	CCNL1	cyclin L1	-2.10699	7.62011	-2.21766	0.0161143	0.72173
64105	CENPK	centromere protein K	2.31462	0.693276	2.21757	0.0161183	0.72173
285286	LINC00877	long intergenic non-protein coding RNA 877	-2.58646	-1.49542	-2.21714	0.0161389	0.72173
255349	TMEM211	transmembrane protein 211	-2.62932	-1.54467	-2.21658	0.0161609	0.72173
6322	SCML1	Scm polycomb group protein like 1	-1.67335	5.44962	-2.21437	0.0162354	0.723694
165679	SPTSSB	serine palmitoyltransferase small subunit B	3.25392	2.69364	2.21293	0.0163652	0.728067
2335	FN1	fibronectin 1	1.86859	15.8912	2.20903	0.0164342	0.728067
2681	GGTA1P	glycoprotein, alpha-galactosyltransferase 1 pseudogene	-2.21006	3.21421	-2.20776	0.0164822	0.728067
23013	SPEN	spen family transcriptional repressor	-1.53333	7.64135	-2.20755	0.0164898	0.728067
161253	REM2	RRAD and GEM like GTPase 2	-2.03273	1.07364	-2.20663	0.0165243	0.728067
6457	SH3GL3	SH3 domain containing GRB2 like 3, endophilin A3	-2.58761	0.340116	-2.20674	0.016526	0.728067
90799	CEP95	centrosomal protein 95	-1.66251	5.81858	-2.20599	0.0165484	0.728067
10268	RAMP3	receptor activity modifying protein 3	2.68698	1.91416	2.20487	0.0166007	0.729017
126868	MAB21L3	mab-21 like 3	-1.9878	1.18327	-2.20192	0.0167019	0.732106
80131	LRRC8E	leucine rich repeat containing 8 VRAC subunit E	2.08906	1.38998	2.19703	0.0168885	0.738917
114795	TMEM132B	transmembrane protein 132B	2.81678	-0.737303	2.19408	0.0170218	0.743378
677882	SNORA59B	small nucleolar RNA, H/ACA box 59B	-2.05493	-2.93951	-2.19124	0.0171118	0.744647
1794	DOCK2	dedicator of cytokinesis 2	3.33441	-0.506074	2.19389	0.0171136	0.744647
314	AOC2	amine oxidase, copper containing 2	2.50373	3.35572	2.19046	0.0171462	0.744696
8999	CDKL2	cyclin dependent kinase like 2	-2.45456	-0.594738	-2.18891	0.0172052	0.745895
4327	MMP19	matrix metallopeptidase 19	3.13217	0.568631	2.18752	0.0173192	0.749468
101928017	UBXN10-AS1	UBXN10 antisense RNA 1	-2.23608	-2.62784	-2.18273	0.0174449	0.752425
11060	WWP2	WW domain containing E3 ubiquitin protein ligase 2	-1.82255	10.1634	-2.18201	0.0174728	0.752425
29128	UHRF1	ubiquitin like with PHD and ring finger domains 1	2.36621	0.459816	2.1818	0.0174828	0.752425
2309	FOXO3	forkhead box O3	-1.80735	7.77309	-2.17893	0.0175946	0.753864
105378146	LOC105378146	uncharacterized LOC105378146	3.05634	0.230179	2.17994	0.0176066	0.753864
105370045	NA	NA	-2.64112	-1.64064	-2.17875	0.0176116	0.753864
7433	VIPR1	vasoactive intestinal peptide receptor 1	-2.60836	0.564019	-2.17548	0.0177405	0.758016
100505475	SYNE1-AS1	SYNE1 antisense RNA 1	-2.38189	-0.577813	-2.17079	0.017923	0.764433
10164	CHST4	carbohydrate sulfotransferase 4	2.53759	-1.75996	2.16606	0.0181188	0.770969
84419	C15orf48	chromosome 15 open reading frame 48	2.80855	-1.26668	2.16463	0.0181946	0.770969
3483	IGFALS	insulin like growth factor binding protein acid labile subunit	-2.17615	-0.822881	-2.16351	0.0182174	0.770969
81616	ACSBG2	acyl-CoA synthetase bubblegum family member 2	2.31621	-0.210938	2.16318	0.0182318	0.770969
10865	ARID5A	AT-rich interaction domain 5A	-1.93426	4.10049	-2.16298	0.0182388	0.770969
84230	LRRC8C	leucine rich repeat containing 8 VRAC subunit C	2.87834	2.74732	2.16111	0.0183472	0.774173
79794	C12orf49	chromosome 12 open reading frame 49	1.81421	3.05455	2.15947	0.0183833	0.774319
79713	IGFLR1	IGF like family receptor 1	-2.04604	0.758105	-2.15707	0.0184829	0.777133
22974	TPX2	TPX2, microtubule nucleation factor	2.91616	0.0278845	2.15664	0.0185378	0.778062
7143	TNR	tenascin R	3.05298	-1.24087	2.15488	0.0186337	0.780705
414152	C10orf105	chromosome 10 open reading frame 105	2.10444	5.58341	2.15024	0.0187683	0.784958
100132341	CLUHP3	clustered mitochondria homolog pseudogene 3	-2.01618	1.3503	-2.14916	0.0188138	0.785476
713	C1QB	complement C1q B chain	3.79386	-0.536285	2.15536	0.0188747	0.786636
79801	SHCBP1	SHC binding and spindle associated 1	2.61127	0.374942	2.14272	0.0190974	0.794518
445	ASS1	argininosuccinate synthase 1	-1.71676	6.57348	-2.14025	0.0191926	0.797082
221416	C6orf223	chromosome 6 open reading frame 223	-2.63739	-0.988899	-2.13896	0.0192605	0.798422
5552	SRGN	serglycin	2.82795	5.84168	2.13864	0.0192922	0.798422
3654	IRAK1	interleukin 1 receptor associated kinase 1	1.63727	4.62557	2.13647	0.0193551	0.79963
101928469	MIR325HG	MIR325 host gene	2.48115	-1.12661	2.13544	0.0194053	0.800306
10420	TESK2	testis associated actin remodelling kinase 2	-1.83686	3.18471	-2.13227	0.0195375	0.802749
1062	CENPE	centromere protein E	2.59962	1.45285	2.13179	0.0195695	0.802749
340113	LINC02120	long intergenic non-protein coding RNA 2120	2.67425	-1.92453	2.13016	0.0196458	0.802749
154091	SLC2A12	solute carrier family 2 member 12	2.2102	4.1015	2.12904	0.0196797	0.802749
84912	SLC35B4	solute carrier family 35 member B4	1.86514	4.42271	2.12878	0.0196904	0.802749
80169	CTC1	CST telomere replication complex component 1	-1.5521	4.1183	-2.12859	0.0196986	0.802749
347	APOD	apolipoprotein D	-3.41963	8.24689	-2.13546	0.019721	0.802749
654790	PCP4L1	Purkinje cell protein 4 like 1	2.26727	-0.759333	2.12778	0.0197353	0.802749
3043	HBB	hemoglobin subunit beta	5.10198	0.85435	2.15657	0.0198813	0.803139
128209	KLF17	Kruppel like factor 17	2.98828	0.493377	2.12562	0.0198876	0.803139
135250	RAET1E	retinoic acid early transcript 1E	2.03441	0.749725	2.12418	0.0198931	0.803139
1543	CYP1A1	cytochrome P450 family 1 subfamily A member 1	-2.62724	-1.69206	-2.12351	0.0199362	0.803139
26828	RNU5F-1	RNA, U5F small nuclear 1	-2.86344	-0.891723	-2.12373	0.0199508	0.803139
64857	PLEKHG2	pleckstrin homology and RhoGEF domain containing G2	-2.06591	4.42193	-2.12213	0.0199842	0.803139
339398	LINGO4	leucine rich repeat and Ig domain containing 4	-2.30145	0.460048	-2.12144	0.0200165	0.803139
3696	ITGB8	integrin subunit beta 8	2.70359	6.85632	2.1214	0.0200366	0.803139
202500	TCTE1	t-complex-associated-testis-expressed 1	-2.15264	0.471587	-2.12036	0.0200633	0.803139
4130	MAP1A	microtubule associated protein 1A	1.92417	5.45579	2.1199	0.0200835	0.803139
84168	ANTXR1	ANTXR cell adhesion molecule 1	1.75356	6.91742	2.1133	0.0203798	0.811861
134548	SOWAHA	sosondowah ankyrin repeat domain family member A	-2.4065	-0.649723	-2.11308	0.0203939	0.811861
54466	SPIN2A	spindlin family member 2A	2.41763	-1.52592	2.11252	0.0204195	0.811861
54893	MTMR10	myotubularin related protein 10	-2.91264	0.815269	-2.11308	0.0204386	0.811861
101927727	LOC101927727	uncharacterized LOC101927727	-2.44545	0.0201181	-2.10942	0.0205616	0.814738
219855	SLC37A2	solute carrier family 37 member 2	-1.88021	6.02895	-2.108	0.0206208	0.814738
118788	PIK3AP1	phosphoinositide-3-kinase adaptor protein 1	2.67542	-0.0756861	2.10798	0.0206406	0.814738
1054	CEBPG	CCAAT enhancer binding protein gamma	-1.72724	4.94794	-2.1074	0.0206484	0.814738
1382	CRABP2	cellular retinoic acid binding protein 2	2.82926	0.193435	2.10488	0.0208017	0.817078
604	BCL6	B cell CLL/lymphoma 6	-1.84437	8.831	-2.10395	0.020807	0.817078
347404	LANCL3	LanC like 3	2.43434	-0.970614	2.10397	0.0208111	0.817078
254100	SSSCA1-AS1	SSSCA1 antisense RNA 1 (head to head)	-2.02736	0.0385536	-2.10215	0.0208901	0.818821
84873	ADGRG7	adhesion G protein-coupled receptor G7	2.55152	-1.7249	2.09222	0.0213644	0.836033
51705	EMCN	endomucin	2.81801	-0.572701	2.09188	0.0214086	0.836381
56521	DNAJC12	DnaJ heat shock protein family (Hsp40) member C12	2.3664	-1.04227	2.08932	0.0214942	0.837296
55238	SLC38A7	solute carrier family 38 member 7	1.82644	2.08117	2.08906	0.0215026	0.837296
7067	THRA	thyroid hormone receptor alpha	-1.76023	5.08441	-2.08626	0.0216357	0.841097
55165	CEP55	centrosomal protein 55	2.79083	-1.65269	2.08575	0.0216967	0.842086
9709	HERPUD1	homocysteine inducible ER protein with ubiquitin like domain 1	-1.67939	7.51634	-2.08359	0.0217636	0.843148
26829	RNU5E-1	RNA, U5E small nuclear 1	-2.71574	0.653535	-2.08227	0.0218538	0.843148
8581	LY6D	lymphocyte antigen 6 family member D	2.87186	-1.57698	2.08199	0.0218912	0.843148
93145	OLFM2	olfactomedin 2	2.60279	-0.956597	2.08065	0.0219209	0.843148
58986	TMEM8A	transmembrane protein 8A	1.78004	2.6897	2.08015	0.0219287	0.843148
442213	PTCHD4	patched domain containing 4	2.84671	-1.48648	2.08095	0.0219374	0.843148
164668	APOBEC3H	apolipoprotein B mRNA editing enzyme catalytic subunit 3H	-2.62092	-1.81438	-2.07811	0.0220453	0.84364
8339	HIST1H2BG	histone cluster 1 H2B family member g	-2.60868	-1.16144	-2.078	0.0220497	0.84364
440584	SLC2A1-AS1	SLC2A1 antisense RNA 1	-1.95809	1.82331	-2.07664	0.0220986	0.84364
24137	KIF4A	kinesin family member 4A	2.27513	0.870015	2.0764	0.0221124	0.84364
105378592	NA	NA	-1.8716	2.18159	-2.07476	0.0221904	0.84364
4071	TM4SF1	transmembrane 4 L six family member 1	2.0388	5.66992	2.07462	0.0221972	0.84364
92369	SPSB4	splA/ryanodine receptor domain and SOCS box containing 4	2.20163	2.41232	2.0744	0.0222088	0.84364
1604	CD55	CD55 molecule (Cromer blood group)	1.95794	7.3101	2.07321	0.0222661	0.84364
256126	SYCE2	synaptonemal complex central element protein 2	-1.98168	0.148985	-2.07312	0.0222703	0.84364
10692	RRH	retinal pigment epithelium-derived rhodopsin homolog	2.33881	-0.769664	2.0711	0.0223725	0.846158
79720	VPS37B	VPS37B, ESCRT-I subunit	-1.91874	4.57184	-2.06652	0.0225952	0.852959
4053	LTBP2	latent transforming growth factor beta binding protein 2	1.74724	8.63791	2.06543	0.0226494	0.852959
23555	TSPAN15	tetraspanin 15	2.50186	-0.378489	2.06488	0.0226868	0.852959
85027	SMIM3	small integral membrane protein 3	-2.08673	5.51355	-2.06449	0.0226962	0.852959
26038	CHD5	chromodomain helicase DNA binding protein 5	-2.49437	2.09405	-2.06375	0.0227428	0.853358
51016	EMC9	ER membrane protein complex subunit 9	-2.01584	2.21533	-2.06274	0.0227833	0.853529
100862704	RB1-DT	RB1 divergent transcript	-2.05557	0.344736	-2.06194	0.0228232	0.853673
56265	CPXM1	carboxypeptidase X, M14 family member 1	3.4026	-1.29998	2.06401	0.0229703	0.856892
401074	LINC00960	long intergenic non-protein coding RNA 960	-2.15471	0.371157	-2.05879	0.0229815	0.856892
332	BIRC5	baculoviral IAP repeat containing 5	2.97929	-1.21494	2.0529	0.023367	0.869598
5157	PDGFRL	platelet derived growth factor receptor like	1.70793	4.82366	2.0506	0.0233956	0.869598
54510	PCDH18	protocadherin 18	3.22426	2.00689	2.05176	0.0235147	0.872656
6274	S100A3	S100 calcium binding protein A3	2.44783	1.12196	2.04391	0.0237481	0.879121
6320	CLEC11A	C-type lectin domain containing 11A	2.37419	3.78681	2.04355	0.023763	0.879121
3676	ITGA4	integrin subunit alpha 4	2.85675	-1.00027	2.04252	0.0238736	0.881837
80271	ITPKC	inositol-trisphosphate 3-kinase C	-2.07655	4.55963	-2.03659	0.0241207	0.887834
771	CA12	carbonic anhydrase 12	3.93407	0.67399	2.04908	0.0241418	0.887834
100505975	ENO1-AS1	ENO1 antisense RNA 1	-2.48354	-0.834832	-2.03628	0.0241483	0.887834
147727	ILF3-DT	ILF3 divergent tranacript	-1.75854	5.02356	-2.03365	0.0242748	0.890949
6337	SCNN1A	sodium channel epithelial 1 alpha subunit	-2.50247	3.65621	-2.03327	0.0243082	0.890949
55117	SLC6A15	solute carrier family 6 member 15	-2.33719	1.1292	-2.02939	0.0245048	0.896768
3990	LIPC	lipase C, hepatic type	2.1178	0.513026	2.02793	0.0245789	0.898096
374393	FAM111B	family with sequence similarity 111 member B	2.29357	-0.172097	2.02684	0.0246397	0.898932
84628	NTNG2	netrin G2	2.18861	0.898931	2.02367	0.0248074	0.90366
100131551	LINC00887	long intergenic non-protein coding RNA 887	-2.65612	-0.877532	-2.02269	0.0248896	0.905262
4883	NPR3	natriuretic peptide receptor 3	3.23556	1.34969	2.02529	0.0249319	0.905415
136227	COL26A1	collagen type XXVI alpha 1 chain	2.48494	-0.743675	2.01998	0.0250181	0.907156
699	BUB1	BUB1 mitotic checkpoint serine/threonine kinase	2.72888	-0.462844	2.01954	0.0250725	0.90774
3730	ANOS1	anosmin 1	2.35677	6.99584	2.0173	0.0251563	0.909384
219972	MPEG1	macrophage expressed 1	3.7668	-0.289818	2.02207	0.0254913	0.919909
6262	RYR2	ryanodine receptor 2	3.40451	-0.269828	2.0164	0.025525	0.919909
112939	NACC1	nucleus accumbens associated 1	1.59892	2.70308	2.00906	0.0256018	0.921277
8497	PPFIA4	PTPRF interacting protein alpha 4	-1.85987	6.32499	-2.00753	0.0256861	0.922911
54905	CYP2W1	cytochrome P450 family 2 subfamily W member 1	-2.15882	-1.06166	-2.00469	0.0258453	0.926416
11309	SLCO2B1	solute carrier organic anion transporter family member 2B1	3.23782	-0.710547	2.00844	0.0258713	0.926416
4919	ROR1	receptor tyrosine kinase like orphan receptor 1	2.55867	1.84253	2.00406	0.0259009	0.926416
54880	BCOR	BCL6 corepressor	-1.67421	6.24034	-2.00207	0.0259904	0.927461
125206	SLC5A10	solute carrier family 5 member 10	-1.86475	1.4461	-2.00175	0.0260083	0.927461
730971	LINC02447	long intergenic non-protein coding RNA 2447	-2.23706	0.365736	-1.997	0.0262776	0.935657
25940	FAM98A	family with sequence similarity 98 member A	1.53144	4.99503	1.99553	0.026358	0.937112
30811	HUNK	hormonally up-regulated Neu-associated kinase	2.00513	0.796403	1.99304	0.0264997	0.94074
8989	TRPA1	transient receptor potential cation channel subfamily A member 1	2.80784	-1.37919	1.99319	0.0265626	0.941562
127294	MYOM3	myomesin 3	2.29252	-0.0534545	1.99079	0.0266323	0.942624
2153	F5	coagulation factor V	2.16162	5.95291	1.98666	0.0268664	0.948694
4360	MRC1	mannose receptor C-type 1	3.39873	0.455594	1.99271	0.0268838	0.948694
27233	SULT1C4	sulfotransferase family 1C member 4	-1.9474	4.22894	-1.98275	0.0270905	0.954566
4082	MARCKS	myristoylated alanine rich protein kinase C substrate	3.15065	2.65425	1.98191	0.0273599	0.962344
23242	COBL	cordon-bleu WH2 repeat protein	2.26034	2.14135	1.97764	0.0273924	0.962344
4355	MPP2	membrane palmitoylated protein 2	-1.67432	3.95449	-1.97392	0.0276066	0.966948
6696	SPP1	secreted phosphoprotein 1	3.71235	5.30315	1.98786	0.0276216	0.966948
79930	DOK3	docking protein 3	2.65906	-0.570134	1.97401	0.0276457	0.966948
51203	NUSAP1	nucleolar and spindle associated protein 1	2.18207	1.08162	1.971	0.0277816	0.969219
7111	TMOD1	tropomodulin 1	-2.47486	3.12186	-1.97108	0.0277924	0.969219
26262	TSPAN17	tetraspanin 17	2.08005	1.76061	1.96848	0.0279298	0.970811
2246	FGF1	fibroblast growth factor 1	2.58612	6.01184	1.96872	0.0279477	0.970811
6472	SHMT2	serine hydroxymethyltransferase 2	-1.71853	6.71156	-1.96795	0.0279609	0.970811
8651	SOCS1	suppressor of cytokine signaling 1	-2.44512	-0.633682	-1.96455	0.0281797	0.97417
333926	PPM1J	protein phosphatase, Mg2+/Mn2+ dependent 1J	-1.85796	1.5883	-1.96361	0.0282201	0.97417
7305	TYROBP	TYRO protein tyrosine kinase binding protein	3.46284	-0.599403	1.9711	0.0282381	0.97417
649133	LOC649133	uncharacterized LOC649133	-2.37895	-1.82622	-1.96314	0.0282592	0.97417
593	BCKDHA	branched chain keto acid dehydrogenase E1, alpha polypeptide	-1.77263	4.04736	-1.96262	0.0282799	0.97417
1580	CYP4B1	cytochrome P450 family 4 subfamily B member 1	-3.51136	-1.58356	-1.96972	0.0283674	0.97417
51388	NIP7	NIP7, nucleolar pre-rRNA processing protein	2.0629	2.19322	1.96058	0.0284032	0.97417
92749	DRC1	dynein regulatory complex subunit 1	2.36637	0.546419	1.96073	0.0284038	0.97417
8408	ULK1	unc-51 like autophagy activating kinase 1	-1.7732	4.40732	-1.96017	0.0284273	0.97417
23208	SYT11	synaptotagmin 11	2.24189	2.5873	1.95777	0.0285772	0.977008
2899	GRIK3	glutamate ionotropic receptor kainate type subunit 3	2.55821	2.49731	1.95793	0.0285941	0.977008
800	CALD1	caldesmon 1	1.659	7.7427	1.95677	0.0286337	0.977008
221710	SMIM13	small integral membrane protein 13	1.77363	2.38099	1.95585	0.0286898	0.977516
441631	TSPAN11	tetraspanin 11	1.87952	3.93704	1.9547	0.0287601	0.97759
2897	GRIK1	glutamate ionotropic receptor kainate type subunit 1	2.33435	0.539446	1.9546	0.0287745	0.97759
286499	FAM133A	family with sequence similarity 133 member A	2.31187	0.549642	1.95012	0.029048	0.985472
658	BMPR1B	bone morphogenetic protein receptor type 1B	2.3735	0.0558414	1.94749	0.0292147	0.989711
3480	IGF1R	insulin like growth factor 1 receptor	-1.47941	5.95648	-1.94487	0.0293658	0.991292
57834	CYP4F11	cytochrome P450 family 4 subfamily F member 11	-2.76979	0.585755	-1.94598	0.0293803	0.991292
100126784	LOC100126784	uncharacterized LOC100126784	-1.91557	2.24993	-1.94453	0.0293868	0.991292
2123	EVI2A	ecotropic viral integration site 2A	1.85598	4.26109	1.94228	0.0295267	0.994596
5097	PCDH1	protocadherin 1	2.39456	1.53884	1.9389	0.0297525	1
79070	KDELC1	KDEL motif containing 1	1.76279	2.935	1.93693	0.0298629	1
56969	RPL23AP32	ribosomal protein L23a pseudogene 32	2.10599	0.960691	1.93413	0.0300412	1
64344	HIF3A	hypoxia inducible factor 3 subunit alpha	-2.52734	1.4161	-1.93413	0.0300708	1
9658	ZNF516	zinc finger protein 516	-1.52096	5.1248	-1.93291	0.0301173	1
101927624	LINC01150	long intergenic non-protein coding RNA 1150	-2.52103	-1.12878	-1.93326	0.0301251	1
8553	BHLHE40	basic helix-loop-helix family member e40	-1.81421	9.07491	-1.93195	0.0301784	1
8200	GDF5	growth differentiation factor 5	2.41263	4.23507	1.9309	0.0302617	1
9289	ADGRG1	adhesion G protein-coupled receptor G1	2.72904	1.49969	1.93177	0.0302684	1
100130370	LOC100130370	uncharacterized LOC100130370	-1.94424	0.629794	-1.92855	0.0303952	1
6915	TBXA2R	thromboxane A2 receptor	2.33691	0.149629	1.92454	0.0306639	1
55966	AJAP1	adherens junctions associated protein 1	2.89638	-0.897251	1.92528	0.0307548	1
64581	CLEC7A	C-type lectin domain containing 7A	2.80346	-1.41124	1.92406	0.0307933	1
5293	PIK3CD	phosphatidylinositol-4,5-bisphosphate 3-kinase catalytic subunit delta	-1.59186	3.0742	-1.91951	0.0309788	1
133121	ENPP6	ectonucleotide pyrophosphatase/phosphodiesterase 6	2.45262	-0.424889	1.91925	0.0310189	1
50615	IL21R	interleukin 21 receptor	2.36663	-0.56297	1.91318	0.0314074	1
2634	GBP2	guanylate binding protein 2	-1.59327	7.12161	-1.9111	0.0315307	1
8692	HYAL2	hyaluronidase 2	1.74296	3.14596	1.91001	0.0316028	1
377630	USP17L2	ubiquitin specific peptidase 17-like family member 2	2.40377	-0.961969	1.9077	0.0317748	1
23135	KDM6B	lysine demethylase 6B	-1.94241	4.57605	-1.90658	0.031831	1
92370	PXYLP1	2-phosphoxylose phosphatase 1	1.98517	6.05214	1.90529	0.0319171	1
8840	WISP1	WNT1 inducible signaling pathway protein 1	1.95736	5.60297	1.90463	0.0319607	1
11096	ADAMTS5	ADAM metallopeptidase with thrombospondin type 1 motif 5	2.38461	4.9145	1.9045	0.0319864	1
57447	NDRG2	NDRG family member 2	-1.63437	6.63211	-1.90417	0.0319911	1
84251	SGIP1	SH3 domain GRB2 like endophilin interacting protein 1	2.34163	2.5723	1.90174	0.0321679	1
65012	SLC26A10	solute carrier family 26 member 10	2.33295	-1.34281	1.9001	0.0322772	1
7474	WNT5A	Wnt family member 5A	3.01921	-0.182947	1.90288	0.0323246	1
4069	LYZ	lysozyme	2.8859	0.473352	1.90149	0.0323383	1
196047	EMX2OS	EMX2 opposite strand/antisense RNA	3.02577	-0.106545	1.90179	0.0324035	1
7136	TNNI2	troponin I2, fast skeletal type	2.79955	-0.407394	1.89948	0.0324329	1
10826	FAXDC2	fatty acid hydroxylase domain containing 2	-1.73384	6.30301	-1.89442	0.0326492	1
84890	ADO	2-aminoethanethiol dioxygenase	1.50659	3.91012	1.89413	0.0326691	1
10052	GJC1	gap junction protein gamma 1	3.29526	0.465268	1.90084	0.0326998	1
51807	TUBA8	tubulin alpha 8	-1.86117	1.65714	-1.89281	0.0327596	1
79054	TRPM8	transient receptor potential cation channel subfamily M member 8	2.47126	-0.715942	1.89266	0.0328009	1
664	BNIP3	BCL2 interacting protein 3	-1.94002	7.78298	-1.89201	0.0328142	1
83660	TLN2	talin 2	-1.55805	4.31192	-1.89191	0.0328206	1
9455	HOMER2	homer scaffold protein 2	1.9646	2.94084	1.89177	0.032831	1
29909	GPR171	G protein-coupled receptor 171	2.45677	-1.21159	1.89138	0.0328861	1
100507632	LINC00968	long intergenic non-protein coding RNA 968	2.64039	-1.38544	1.8891	0.0330862	1
23328	SASH1	SAM and SH3 domain containing 1	-1.59855	6.95636	-1.88678	0.0331735	1
257144	GCSAM	germinal center associated signaling and motility	2.53946	1.92256	1.88734	0.0331809	1
1588	CYP19A1	cytochrome P450 family 19 subfamily A member 1	2.51283	-0.213238	1.88664	0.0332232	1
22859	ADGRL1	adhesion G protein-coupled receptor L1	2.11533	3.58821	1.88604	0.0332268	1
11061	CNMD	chondromodulin	2.78521	5.97958	1.88807	0.0332864	1
26153	KIF26A	kinesin family member 26A	-1.56774	3.0107	-1.88457	0.0333257	1
267010	RNU12	RNA, U12 small nuclear	-3.09492	1.37985	-1.88903	0.0333457	1
64127	NOD2	nucleotide binding oligomerization domain containing 2	-2.20315	1.93916	-1.88344	0.0334102	1
55068	ENOX1	ecto-NOX disulfide-thiol exchanger 1	2.01727	3.53412	1.88179	0.03352	1
440072	LINC00167	long intergenic non-protein coding RNA 167	-2.13585	0.586267	-1.88022	0.033632	1
1462	VCAN	versican	2.24822	7.76406	1.87606	0.0339284	1
92745	SLC38A5	solute carrier family 38 member 5	2.12818	2.11775	1.87496	0.0340005	1
100874048	DGUOK-AS1	DGUOK antisense RNA 1	2.24091	-1.04852	1.87119	0.0342721	1
101929728	NA	NA	-2.4592	-1.2354	-1.87043	0.0343527	1
375567	VWC2	von Willebrand factor C domain containing 2	2.1457	1.45995	1.86963	0.0343786	1
101929460	LOC101929460	uncharacterized LOC101929460	2.69231	-0.042027	1.86884	0.0345346	1
4189	DNAJB9	DnaJ heat shock protein family (Hsp40) member B9	-1.65881	6.46449	-1.86615	0.0346238	1
27128	CYTH4	cytohesin 4	2.81036	-1.4488	1.86429	0.0349212	1
84856	LINC00839	long intergenic non-protein coding RNA 839	2.54402	-0.949455	1.86241	0.0349482	1
730227	LINC01136	long intergenic non-protein coding RNA 1136	-2.42653	-1.00512	-1.86183	0.0349641	1
64231	MS4A6A	membrane spanning 4-domains A6A	3.18159	-0.875147	1.86754	0.034978	1
249	ALPL	alkaline phosphatase, biomineralization associated	3.82189	-0.0434932	1.87717	0.0351479	1
5212	VIT	vitrin	-2.28252	6.01909	-1.85877	0.0351675	1
9315	NREP	neuronal regeneration related protein	2.22025	4.5018	1.85364	0.0355373	1
339168	TMEM95	transmembrane protein 95	-2.08176	-0.986482	-1.85311	0.0355697	1
5175	PECAM1	platelet and endothelial cell adhesion molecule 1	3.41377	0.815159	1.86288	0.0356057	1
57419	SLC24A3	solute carrier family 24 member 3	2.6218	-0.262293	1.8536	0.0356169	1
51715	RAB23	RAB23, member RAS oncogene family	1.77984	4.29598	1.85059	0.0357527	1
93129	ORAI3	ORAI calcium release-activated calcium modulator 3	-1.73923	4.61226	-1.84915	0.0358584	1
105379029	NA	NA	-2.08517	-1.08456	-1.84666	0.0360454	1
55244	SLC47A1	solute carrier family 47 member 1	-1.77168	4.61185	-1.84655	0.036051	1
1942	EFNA1	ephrin A1	-2.0755	4.62312	-1.84272	0.0363378	1
5822	PWP2	PWP2, small subunit processome component	-2.45438	-1.26564	-1.84286	0.0363664	1
339977	LRRC66	leucine rich repeat containing 66	1.75111	1.69535	1.84072	0.0364848	1
1396	CRIP1	cysteine rich protein 1	2.83626	5.67633	1.84387	0.0365294	1
9846	GAB2	GRB2 associated binding protein 2	-1.87944	4.2573	-1.8395	0.0365771	1
165	AEBP1	AE binding protein 1	1.80457	9.49461	1.83925	0.0365956	1
5139	PDE3A	phosphodiesterase 3A	2.10833	1.5998	1.83822	0.0366764	1
715	C1R	complement C1r	1.67379	8.1598	1.83652	0.0368004	1
388698	FLG2	filaggrin family member 2	2.26767	0.0772618	1.83642	0.0368215	1
51393	TRPV2	transient receptor potential cation channel subfamily V member 2	2.06423	1.58787	1.83592	0.036848	1
51704	GPRC5B	G protein-coupled receptor class C group 5 member B	-1.85702	4.91195	-1.8303	0.0372721	1
6521	SLC4A1	solute carrier family 4 member 1 (Diego blood group)	2.81938	-1.90236	1.83281	0.0372878	1
223075	ITPRID1	ITPR interacting domain containing 1	2.80248	4.78673	1.83263	0.037293	1
84815	MGC12916	uncharacterized protein MGC12916	-2.14	1.34015	-1.82908	0.0373704	1
131583	FAM43A	family with sequence similarity 43 member A	-2.03291	3.63897	-1.82895	0.0373764	1
55787	TXLNG	taxilin gamma	-1.60806	4.79022	-1.82845	0.0374133	1
9162	DGKI	diacylglycerol kinase iota	2.45438	2.63919	1.82902	0.0374149	1
3911	LAMA5	laminin subunit alpha 5	2.09542	2.29765	1.82847	0.037415	1
3800	KIF5C	kinesin family member 5C	2.5634	0.675596	1.82789	0.037535	1
3684	ITGAM	integrin subunit alpha M	2.96841	0.08092	1.83032	0.0375995	1
440184	CCDC196	coiled-coil domain containing 196	2.18861	0.188516	1.82577	0.0376266	1
8772	FADD	Fas associated via death domain	1.60217	3.52049	1.82467	0.0377036	1
23062	GGA2	golgi associated, gamma adaptin ear containing, ARF binding protein 2	-1.53818	5.81722	-1.82408	0.0377489	1
10252	SPRY1	sprouty RTK signaling antagonist 1	-1.84097	2.72698	-1.8235	0.0377933	1
9595	CYTIP	cytohesin 1 interacting protein	2.53098	-1.96356	1.82298	0.0379035	1
387103	CENPW	centromere protein W	2.13119	-0.0113883	1.81905	0.0381432	1
7277	TUBA4A	tubulin alpha 4a	-1.79295	2.01071	-1.81651	0.0383354	1
342125	TMC3	transmembrane channel like 3	-2.2986	-0.178908	-1.81674	0.0383369	1
285941	C7orf71	chromosome 7 open reading frame 71	2.30372	-1.16328	1.81607	0.0383903	1
6894	TARBP1	TAR (HIV-1) RNA binding protein 1	1.9374	3.60843	1.81539	0.0384235	1
284578	MFSD4A-AS1	MFSD4A antisense RNA 1	-2.40342	-1.16783	-1.81556	0.038448	1
10089	KCNK7	potassium two pore domain channel subfamily K member 7	-2.03566	-0.0428877	-1.81484	0.0384684	1
10159	ATP6AP2	ATPase H+ transporting accessory protein 2	1.68703	6.34718	1.81356	0.0385663	1
3659	IRF1	interferon regulatory factor 1	-2.24347	3.75653	-1.81285	0.0386357	1
55635	DEPDC1	DEP domain containing 1	2.47056	-0.840763	1.81217	0.0387317	1
11185	INMT	indolethylamine N-methyltransferase	2.05623	0.498234	1.81018	0.0388348	1
1582	CYP8B1	cytochrome P450 family 8 subfamily B member 1	2.29517	1.33102	1.80981	0.0388816	1
23682	RAB38	RAB38, member RAS oncogene family	2.556	1.96067	1.81022	0.0389151	1
159989	DEUP1	deuterosome assembly protein 1	2.28037	0.205662	1.80926	0.0389233	1
7351	UCP2	uncoupling protein 2	2.25885	1.43277	1.80583	0.0391929	1
100132074	FOXO6	forkhead box O6	-1.87873	1.09377	-1.80461	0.0392742	1
1446	CSN1S1	casein alpha s1	2.86467	-1.81131	1.80771	0.0393062	1
219988	PATL1	PAT1 homolog 1, processing body mRNA decay factor	-1.68423	5.04963	-1.80365	0.0393506	1
101928694	LIPC-AS1	LIPC antisense RNA 1	2.29532	-1.83745	1.80237	0.0394742	1
102465508	MIR6843	microRNA 6843	2.46698	-1.44171	1.79944	0.0397479	1
55818	KDM3A	lysine demethylase 3A	-2.24444	6.09856	-1.79825	0.0397989	1
5046	PCSK6	proprotein convertase subtilisin/kexin type 6	2.26791	1.18088	1.79752	0.0398605	1
114787	GPRIN1	G protein regulated inducer of neurite outgrowth 1	2.43318	-2.02439	1.79394	0.040184	1
83937	RASSF4	Ras association domain family member 4	-1.80001	3.51692	-1.79192	0.0402957	1
441054	C4orf47	chromosome 4 open reading frame 47	-1.58057	4.30831	-1.79171	0.0403131	1
3231	HOXD1	homeobox D1	-2.21979	-0.71438	-1.79042	0.0404316	1
55267	PRR34	PRR34 long non-coding RNA	-2.19514	2.81276	-1.79033	0.040437	1
631	BFSP1	beaded filament structural protein 1	2.13386	3.99407	1.79005	0.0404553	1
22909	FAN1	FANCD2 and FANCI associated nuclease 1	-2.52976	0.657863	-1.78859	0.0406568	1
148252	DIRAS1	DIRAS family GTPase 1	2.35765	1.96581	1.78664	0.040764	1
23090	ZNF423	zinc finger protein 423	1.94279	2.26338	1.78549	0.0408232	1
56949	XAB2	XPA binding protein 2	-1.7881	3.72491	-1.78524	0.0408429	1
283129	MAJIN	membrane anchored junction protein	-2.42459	-0.767116	-1.78273	0.0411045	1
9619	ABCG1	ATP binding cassette subfamily G member 1	-2.57202	0.35398	-1.78256	0.0411763	1
25777	SUN2	Sad1 and UNC84 domain containing 2	-2.42043	6.41602	-1.77952	0.0413714	1
400958	LINC02245	long intergenic non-protein coding RNA 2245	2.18206	-1.4566	1.77887	0.0413816	1
288	ANK3	ankyrin 3	2.10835	7.34858	1.77873	0.0413875	1
101929319	LOC101929319	uncharacterized LOC101929319	2.33592	-1.54582	1.7774	0.0415264	1
5187	PER1	period circadian regulator 1	-1.96079	7.80899	-1.77675	0.0415481	1
1404	HAPLN1	hyaluronan and proteoglycan link protein 1	1.92585	9.55096	1.77668	0.0415537	1
9260	PDLIM7	PDZ and LIM domain 7	1.90818	3.77403	1.77626	0.0415887	1
3475	IFRD1	interferon related developmental regulator 1	-1.70893	5.85383	-1.77547	0.0416537	1
729747	ZNF878	zinc finger protein 878	-2.52418	-0.214527	-1.77517	0.0417741	1
5914	RARA	retinoic acid receptor alpha	-2.0783	5.84678	-1.77385	0.0417943	1
10957	PNRC1	proline rich nuclear receptor coactivator 1	-1.93681	7.7702	-1.77148	0.0419897	1
102724965	LOC102724965	uncharacterized LOC102724965	-1.76497	0.799325	-1.77043	0.0420774	1
134265	AFAP1L1	actin filament associated protein 1 like 1	2.52796	-0.385981	1.77086	0.0421409	1
79949	PLEKHS1	pleckstrin homology domain containing S1	2.81957	-1.45681	1.77213	0.0422355	1
29116	MYLIP	myosin regulatory light chain interacting protein	-1.56055	4.96763	-1.76823	0.0422636	1
221711	SYCP2L	synaptonemal complex protein 2 like	-1.95562	1.44365	-1.76601	0.0424531	1
51176	LEF1	lymphoid enhancer binding factor 1	2.58413	-0.596588	1.76658	0.0425351	1
105378684	NA	NA	-2.22831	0.519504	-1.76514	0.0425444	1
2791	GNG11	G protein subunit gamma 11	2.0797	4.10865	1.76425	0.0426068	1
252995	FNDC5	fibronectin type III domain containing 5	1.9179	0.779899	1.76097	0.0428833	1
51278	IER5	immediate early response 5	-1.82267	5.83208	-1.7588	0.043069	1
5613	PRKX	protein kinase X-linked	2.07038	1.01667	1.75751	0.0431856	1
221061	FAM171A1	family with sequence similarity 171 member A1	2.20732	2.23056	1.75696	0.043244	1
55450	CAMK2N1	calcium/calmodulin dependent protein kinase II inhibitor 1	2.17678	2.39892	1.75668	0.043265	1
319	APOF	apolipoprotein F	-2.13681	-2.10045	-1.75557	0.0433572	1
22936	ELL2	elongation factor for RNA polymerase II 2	-1.81021	8.43042	-1.7551	0.0433885	1
50944	SHANK1	SH3 and multiple ankyrin repeat domains 1	2.83213	-1.06773	1.75851	0.0434351	1
2668	GDNF	glial cell derived neurotrophic factor	2.38895	-1.74826	1.75512	0.0434416	1
64061	TSPYL2	TSPY like 2	-1.72704	7.23364	-1.75309	0.0435626	1
6403	SELP	selectin P	2.17061	2.14036	1.75221	0.0436521	1
7291	TWIST1	twist family bHLH transcription factor 1	2.3274	1.96465	1.75091	0.0437923	1
4297	KMT2A	lysine methyltransferase 2A	-1.53932	7.97162	-1.74973	0.0438557	1
56114	PCDHGA1	protocadherin gamma subfamily A, 1	2.1373	-1.01749	1.7487	0.0439556	1
151176	ERFE	erythroferrone	2.34566	2.50693	1.74856	0.044003	1
57493	HEG1	heart development protein with EGF like domains 1	1.81655	4.5454	1.74782	0.0440232	1
8358	HIST1H3B	histone cluster 1 H3 family member b	2.78563	-1.48282	1.74898	0.0442338	1
84626	KRBA1	KRAB-A domain containing 1	-1.67515	4.27375	-1.74502	0.0442689	1
56062	KLHL4	kelch like family member 4	2.56471	-2.04212	1.74545	0.0443713	1
338694	LOC338694	uncharacterized LOC338694	-2.23313	-1.66114	-1.74338	0.0444365	1
221883	HOXA11-AS	HOXA11 antisense RNA	-1.90106	2.43068	-1.74092	0.0446322	1
147968	CAPN12	calpain 12	-1.96169	0.220613	-1.73755	0.0449327	1
4487	MSX1	msh homeobox 1	2.32898	0.235342	1.73611	0.0451042	1
5507	PPP1R3C	protein phosphatase 1 regulatory subunit 3C	-1.98768	9.45763	-1.73562	0.0451058	1
92973	LINC00950	long intergenic non-protein coding RNA 950	-1.76246	1.99473	-1.73453	0.0452012	1
256130	TMEM196	transmembrane protein 196	2.71838	1.37144	1.73662	0.0452834	1
26830	RNU5D-1	RNA, U5D small nuclear 1	-2.27929	-0.567761	-1.73175	0.0454845	1
5970	RELA	RELA proto-oncogene, NF-kB subunit	-1.76143	5.97955	-1.73067	0.0455488	1
401303	ZNF815P	zinc finger protein 815, pseudogene	1.99057	0.56989	1.73037	0.0455785	1
1503	CTPS1	CTP synthase 1	1.96093	2.45856	1.72904	0.0456979	1
93408	MYL10	myosin light chain 10	2.29919	-2.05216	1.72879	0.0457575	1
337876	CHSY3	chondroitin sulfate synthase 3	2.00192	4.48599	1.72779	0.0458115	1
646457	C19orf67	chromosome 19 open reading frame 67	-1.91263	0.275027	-1.72667	0.0459118	1
55017	C14orf119	chromosome 14 open reading frame 119	1.52251	3.42826	1.72625	0.0459481	1
56905	C15orf39	chromosome 15 open reading frame 39	-1.71264	3.38301	-1.72615	0.0459572	1
29985	SLC39A3	solute carrier family 39 member 3	1.97336	2.42255	1.72298	0.0462488	1
9627	SNCAIP	synuclein alpha interacting protein	2.54103	0.572227	1.72287	0.0464045	1
23158	TBC1D9	TBC1 domain family member 9	1.7615	2.68639	1.71961	0.0465555	1
387597	ILDR2	immunoglobulin like domain containing receptor 2	2.40647	-0.84379	1.71902	0.0466883	1
27289	RND1	Rho family GTPase 1	-3.09471	0.883926	-1.72593	0.0467979	1
4162	MCAM	melanoma cell adhesion molecule	2.93896	0.660116	1.72288	0.0468277	1
622	BDH1	3-hydroxybutyrate dehydrogenase 1	-2.18941	-2.10328	-1.71687	0.0468277	1
669	BPGM	bisphosphoglycerate mutase	1.58712	4.39031	1.71654	0.0468379	1
441376	AARD	alanine and arginine rich domain containing protein	-2.48288	-0.84031	-1.71778	0.0468406	1
2916	GRM6	glutamate metabotropic receptor 6	2.05316	0.42316	1.71631	0.0468657	1
8484	GALR3	galanin receptor 3	-1.99094	-1.48118	-1.71614	0.0468778	1
146909	KIF18B	kinesin family member 18B	2.53306	-1.45244	1.71747	0.0469001	1
388719	LINC00272	long intergenic non-protein coding RNA 272	-2.10276	-0.68541	-1.71522	0.0469697	1
79669	C3orf52	chromosome 3 open reading frame 52	2.32279	0.824428	1.71446	0.047081	1
2019	EN1	engrailed homeobox 1	2.57702	-1.40368	1.71545	0.0471199	1
340075	ARSI	arylsulfatase family member I	2.34996	0.59826	1.71367	0.0471642	1
6926	TBX3	T-box 3	-1.95333	1.83813	-1.71295	0.0471721	1
54538	ROBO4	roundabout guidance receptor 4	2.51995	-1.093	1.71392	0.0472238	1
80709	AKNA	AT-hook transcription factor	-1.67454	4.78703	-1.71014	0.0474315	1
27294	DHDH	dihydrodiol dehydrogenase	-2.0035	-1.08222	-1.70997	0.0474518	1
154661	RUNDC3B	RUN domain containing 3B	2.00199	0.137921	1.70955	0.0474911	1
101929765	LINC01585	long intergenic non-protein coding RNA 1585	-2.06028	0.865525	-1.70786	0.0476522	1
81792	ADAMTS12	ADAM metallopeptidase with thrombospondin type 1 motif 12	3.4022	0.260444	1.7239	0.0476535	1
8942	KYNU	kynureninase	2.60258	-1.68604	1.7086	0.0477864	1
7078	TIMP3	TIMP metallopeptidase inhibitor 3	1.61204	8.67173	1.70591	0.0478275	1
57761	TRIB3	tribbles pseudokinase 3	-2.09311	1.26053	-1.70464	0.047957	1
285848	PNPLA1	patatin like phospholipase domain containing 1	2.60016	-1.64321	1.70654	0.0479797	1
3772	KCNJ15	potassium voltage-gated channel subfamily J member 15	1.78613	3.00127	1.70357	0.0480485	1
3604	TNFRSF9	TNF receptor superfamily member 9	2.40986	-0.746844	1.70378	0.0481184	1
101928422	NA	NA	-2.31637	-2.32519	-1.70331	0.0481263	1
79778	MICALL2	MICAL like 2	1.803	3.14885	1.70249	0.0481503	1
10603	SH2B2	SH2B adaptor protein 2	-1.79364	0.643644	-1.70161	0.0482335	1
81831	NETO2	neuropilin and tolloid like 2	2.62331	-1.76244	1.70339	0.0483014	1
101928718	LOC101928718	uncharacterized LOC101928718	-2.15693	-1.94335	-1.70061	0.0483455	1
219790	RTKN2	rhotekin 2	2.66396	-1.42334	1.70233	0.0484419	1
338596	ST8SIA6	ST8 alpha-N-acetyl-neuraminide alpha-2,8-sialyltransferase 6	2.47898	-2.03309	1.69881	0.0486305	1
10609	P3H4	prolyl 3-hydroxylase family member 4 (non-enzymatic)	1.80828	5.20627	1.69645	0.0487241	1
9314	KLF4	Kruppel like factor 4	-1.5487	7.28543	-1.69458	0.0489022	1
126410	CYP4F22	cytochrome P450 family 4 subfamily F member 22	-2.24541	0.567095	-1.69157	0.0492286	1
359845	RFLNB	refilin B	1.92674	4.04287	1.69001	0.0493429	1
2549	GAB1	GRB2 associated binding protein 1	-1.60095	6.02836	-1.68871	0.0494664	1
105376847	NA	NA	-1.93747	2.93332	-1.68754	0.0495819	1
9535	GMFG	glia maturation factor gamma	2.60144	-0.684827	1.68904	0.0496735	1
133522	PPARGC1B	PPARG coactivator 1 beta	2.5741	-0.0955121	1.68698	0.0498512	1
5764	PTN	pleiotrophin	2.20994	3.33094	1.68476	0.0498806	1
79733	E2F8	E2F transcription factor 8	2.17326	-2.52178	1.68427	0.0499206	1
7980	TFPI2	tissue factor pathway inhibitor 2	2.51939	-0.922472	1.68569	0.0499329	1
90355	C5orf30	chromosome 5 open reading frame 30	2.14276	-0.289582	1.68403	0.0499394	1
55388	MCM10	minichromosome maintenance 10 replication initiation factor	2.40446	-0.862359	1.68398	0.0500272	1
7503	XIST	X inactive specific transcript	-3.78279	2.56138	-1.71533	0.0501231	1
387882	C12orf75	chromosome 12 open reading frame 75	2.1484	3.07686	1.68197	0.0501414	1
51271	UBAP1	ubiquitin associated protein 1	-1.69371	5.07758	-1.67978	0.0503357	1
388	RHOB	ras homolog family member B	-1.84798	7.65005	-1.67801	0.0505105	1
10803	CCR9	C-C motif chemokine receptor 9	-2.25324	-0.624801	-1.67817	0.0505373	1
83650	SLC35G5	solute carrier family 35 member G5	2.04947	-2.25834	1.67635	0.0506818	1
285313	IGSF10	immunoglobulin superfamily member 10	2.34003	1.16891	1.67532	0.0508509	1
54508	EPB41L4A-DT	EPB41L4A divergent transcript	2.2412	-1.49626	1.67343	0.0510028	1
101928555	LINC01537	long intergenic non-protein coding RNA 1537	-2.52783	-1.59412	-1.67398	0.0511025	1
133746	JMY	junction mediating and regulatory protein, p53 cofactor	-2.07359	5.19782	-1.67087	0.0512268	1
60370	AVPI1	arginine vasopressin induced 1	-1.75819	4.57793	-1.67016	0.051286	1
57124	CD248	CD248 molecule	2.74609	-0.95949	1.67227	0.0515195	1
101928850	LOC101928850	uncharacterized LOC101928850	-2.42992	-0.913687	-1.66786	0.0516454	1
23409	SIRT4	sirtuin 4	-2.17875	1.00179	-1.66589	0.0517409	1
5163	PDK1	pyruvate dehydrogenase kinase 1	-1.70612	7.24298	-1.66554	0.0517471	1
284	ANGPT1	angiopoietin 1	2.5841	-0.339423	1.66738	0.0518212	1
100189438	TRT-AGT5-1	transfer RNA-Thr (AGT) 5-1	-1.9566	-1.72479	-1.66218	0.0520891	1
131669	UROC1	urocanate hydratase 1	2.39285	1.965	1.66238	0.0521771	1
27244	SESN1	sestrin 1	-1.59495	5.39526	-1.65993	0.0523122	1
391518	VENTXP7	VENT homeobox pseudogene 7	2.26479	-0.50348	1.65881	0.0524806	1
401052	NA	NA	-2.06758	-1.01535	-1.65399	0.0529285	1
101927481	LINC01909	long intergenic non-protein coding RNA 1909	1.81444	-1.13811	1.65362	0.0529549	1
23469	PHF3	PHD finger protein 3	-1.74212	8.06122	-1.65252	0.0530672	1
9902	MRC2	mannose receptor C type 2	1.52316	8.11736	1.6524	0.0530791	1
5788	PTPRC	protein tyrosine phosphatase, receptor type C	2.85624	-1.20009	1.65852	0.0531233	1
255877	BCL6B	B cell CLL/lymphoma 6B	2.20167	-0.322883	1.65041	0.0533218	1
326624	RAB37	RAB37, member RAS oncogene family	-1.85016	2.66288	-1.64901	0.0534283	1
8321	FZD1	frizzled class receptor 1	1.70263	4.66985	1.64844	0.0534854	1
83394	PITPNM3	PITPNM family member 3	1.85751	1.65838	1.6467	0.0536667	1
153571	C5orf38	chromosome 5 open reading frame 38	-2.46428	-0.257987	-1.64804	0.053704	1
2254	FGF9	fibroblast growth factor 9	2.39041	-0.646615	1.64732	0.0537255	1
2359	FPR3	formyl peptide receptor 3	2.38659	-0.252695	1.64665	0.0537921	1
1230	CCR1	C-C motif chemokine receptor 1	2.75662	-1.77697	1.65047	0.0538019	1
10076	PTPRU	protein tyrosine phosphatase, receptor type U	-1.46062	5.56426	-1.64477	0.0538652	1
89795	NAV3	neuron navigator 3	3.01204	-0.977616	1.65429	0.053898	1
8564	KMO	kynurenine 3-monooxygenase	2.44871	-2.23955	1.64293	0.0542264	1
126792	B3GALT6	beta-1,3-galactosyltransferase 6	1.65346	3.33894	1.63879	0.0544877	1
6663	SOX10	SRY-box 10	2.1096	-1.4152	1.63875	0.0545129	1
219833	C11orf45	chromosome 11 open reading frame 45	2.35408	-1.46236	1.63835	0.0546434	1
286190	LACTB2-AS1	LACTB2 antisense RNA 1	2.04769	-0.489049	1.63683	0.0547048	1
23102	TBC1D2B	TBC1 domain family member 2B	-1.80618	5.38475	-1.63537	0.0548469	1
102464824	MIR6069	microRNA 6069	-1.8624	-2.91349	-1.63424	0.0549663	1
273	AMPH	amphiphysin	1.74833	2.89315	1.63422	0.054968	1
10900	RUNDC3A	RUN domain containing 3A	2.08697	-1.00081	1.63431	0.0549763	1
983	CDK1	cyclin dependent kinase 1	2.50835	-0.570333	1.6357	0.0550466	1
101927726	BEAN1-AS1	BEAN1 antisense RNA 1	-2.21384	-1.98394	-1.63364	0.0550765	1
164284	APCDD1L	APC down-regulated 1 like	2.1259	2.41138	1.63264	0.0551598	1
23210	JMJD6	jumonji domain containing 6, arginine demethylase and lysine hydroxylase	-1.4066	5.44026	-1.63188	0.0552141	1
9737	GPRASP1	G protein-coupled receptor associated sorting protein 1	-1.51848	7.1007	-1.63182	0.055221	1
2334	AFF2	AF4/FMR2 family member 2	2.61202	0.913568	1.63432	0.0553143	1
81493	SYNC	syncoilin, intermediate filament protein	2.2435	0.423117	1.63139	0.0553259	1
4052	LTBP1	latent transforming growth factor beta binding protein 1	1.90906	7.21048	1.62957	0.0554616	1
493869	GPX8	glutathione peroxidase 8 (putative)	1.50035	5.94498	1.62762	0.0556664	1
100134229	KDM7A-DT	KDM7A divergent transcript	-1.74232	2.98599	-1.62759	0.0556703	1
6007	RHD	Rh blood group D antigen	2.28048	0.581313	1.62715	0.0557952	1
51172	NAGPA	N-acetylglucosamine-1-phosphodiester alpha-N-acetylglucosaminidase	1.99403	1.77796	1.62584	0.0558642	1
23406	COTL1	coactosin like F-actin binding protein 1	1.73642	3.30431	1.62455	0.0559946	1
388722	C1orf53	chromosome 1 open reading frame 53	2.46618	-0.537165	1.62625	0.0560209	1
647190	RPS16P5	ribosomal protein S16 pseudogene 5	-1.99131	2.75216	-1.62107	0.0563759	1
2026	ENO2	enolase 2	-1.91699	6.44456	-1.62071	0.0564099	1
7076	TIMP1	TIMP metallopeptidase inhibitor 1	2.51708	8.70246	1.62375	0.0564239	1
2906	GRIN2D	glutamate ionotropic receptor NMDA type subunit 2D	3.00148	2.07234	1.62834	0.056733	1
80303	EFHD1	EF-hand domain family member D1	-1.79041	4.16702	-1.61732	0.0567725	1
3055	HCK	HCK proto-oncogene, Src family tyrosine kinase	2.64691	-1.72437	1.6207	0.05685	1
1469	CST1	cystatin SN	2.22177	-2.73006	1.61647	0.0569229	1
224	ALDH3A2	aldehyde dehydrogenase 3 family member A2	-1.51891	6.24453	-1.61589	0.0569268	1
5880	RAC2	Rac family small GTPase 2	2.52592	-1.73891	1.61782	0.057004	1
3161	HMMR	hyaluronan mediated motility receptor	2.16024	-0.689045	1.61334	0.0572427	1
10950	BTG3	BTG anti-proliferation factor 3	-1.72114	3.17336	-1.61118	0.0574403	1
121551	BTBD11	BTB domain containing 11	1.75657	4.3462	1.60915	0.0576616	1
5330	PLCB2	phospholipase C beta 2	2.65678	-1.24488	1.61176	0.0578605	1
123920	CMTM3	CKLF like MARVEL transmembrane domain containing 3	1.64851	3.56475	1.6073	0.0578651	1
105371437	NA	NA	-1.9529	0.70948	-1.60713	0.0578899	1
84561	SLC12A8	solute carrier family 12 member 8	2.22604	0.0081715	1.60645	0.0580239	1
101927245	LOC101927245	vegetative cell wall protein gp1-like	-1.97733	-0.403918	-1.60505	0.058121	1
9435	CHST2	carbohydrate sulfotransferase 2	2.11906	2.05134	1.60452	0.0582018	1
134111	UBE2QL1	ubiquitin conjugating enzyme E2 Q family like 1	2.534	0.63466	1.60709	0.0582058	1
3617	IMPG1	interphotoreceptor matrix proteoglycan 1	2.19891	-1.26139	1.60248	0.0584532	1
3643	INSR	insulin receptor	-1.58634	5.92881	-1.60076	0.0585876	1
102467146	MAFTRR	MAF transcriptional regulator RNA	2.29879	-1.43288	1.59975	0.0588076	1
389136	VGLL3	vestigial like family member 3	2.856	0.188042	1.6064	0.0588726	1
161753	ODF3L1	outer dense fiber of sperm tails 3 like 1	-1.6326	0.901079	-1.59722	0.0589816	1
3040	HBA2	hemoglobin subunit alpha 2	2.96692	-1.51014	1.60526	0.0592905	1
374987	NEXN-AS1	NEXN antisense RNA 1	2.07621	-0.754495	1.59404	0.0593607	1
3149	HMGB3	high mobility group box 3	1.93816	0.931546	1.59343	0.0594115	1
284023	RNF227	ring finger protein 227	-1.67066	1.88619	-1.58656	0.0601815	1
643355	LINC01750	long intergenic non-protein coding RNA 1750	-2.0395	0.350785	-1.58606	0.0602556	1
7316	UBC	ubiquitin C	-1.54303	9.80506	-1.58436	0.0604312	1
27347	STK39	serine/threonine kinase 39	-1.51557	5.9184	-1.58344	0.060536	1
7704	ZBTB16	zinc finger and BTB domain containing 16	-1.99533	5.89581	-1.58251	0.0606545	1
387521	TMEM189	transmembrane protein 189	2.04788	2.4873	1.58256	0.0606565	1
206358	SLC36A1	solute carrier family 36 member 1	1.92071	2.19558	1.5817	0.0607402	1
2966	GTF2H2	general transcription factor IIH subunit 2	2.22982	-1.92966	1.58015	0.0609948	1
100313829	MIR548O	microRNA 548o	-2.00759	-1.59169	-1.57829	0.0611397	1
81606	LBH	limb bud and heart development	1.74982	5.60875	1.57748	0.0612182	1
993	CDC25A	cell division cycle 25A	1.99632	0.35287	1.5769	0.0612984	1
151306	GPBAR1	G protein-coupled bile acid receptor 1	-1.91188	0.109446	-1.57668	0.0613155	1
8639	AOC3	amine oxidase, copper containing 3	2.01589	1.57168	1.57519	0.0614979	1
53353	LRP1B	LDL receptor related protein 1B	-2.09865	2.45326	-1.57404	0.0616487	1
26118	WSB1	WD repeat and SOCS box containing 1	-1.44479	8.14062	-1.57281	0.0617576	1
9052	GPRC5A	G protein-coupled receptor class C group 5 member A	-1.76893	4.97504	-1.57045	0.0620326	1
26781	SNORA67	small nucleolar RNA, H/ACA box 67	-2.04801	-0.558659	-1.57005	0.0621007	1
283897	C16orf54	chromosome 16 open reading frame 54	2.34555	-2.14712	1.5662	0.0627062	1
4653	MYOC	myocilin	-2.54708	3.77103	-1.56822	0.0627521	1
51514	DTL	denticleless E3 ubiquitin protein ligase homolog	2.24696	-0.546926	1.56512	0.0627574	1
6382	SDC1	syndecan 1	2.31552	5.938	1.56485	0.0628408	1
4332	MNDA	myeloid cell nuclear differentiation antigen	2.2604	-1.99974	1.56295	0.0630234	1
203447	NRK	Nik related kinase	1.64153	6.36227	1.56064	0.0631807	1
105375110	NA	NA	-2.62638	1.94488	-1.56478	0.0632841	1
1123	CHN1	chimerin 1	2.16791	-0.340901	1.55895	0.0634458	1
57332	CBX8	chromobox 8	2.1969	-0.751081	1.55876	0.0634827	1
100873954	SNRK-AS1	SNRK antisense RNA 1	2.1641	-0.914859	1.55741	0.0636265	1
1577	CYP3A5	cytochrome P450 family 3 subfamily A member 5	-1.86227	4.35305	-1.55593	0.0637423	1
102466743	MIR6822	microRNA 6822	-1.97498	-2.59895	-1.55495	0.0638685	1
8352	HIST1H3C	histone cluster 1 H3 family member c	2.41953	-1.70296	1.55651	0.0639461	1
9710	KIAA0355	KIAA0355	-1.85427	4.16113	-1.55372	0.0640048	1
440503	PLIN5	perilipin 5	-2.69543	-0.88631	-1.56007	0.0640087	1
55789	DEPDC1B	DEP domain containing 1B	1.7995	1.3467	1.55349	0.0640301	1
3006	HIST1H1C	histone cluster 1 H1 family member c	-2.33657	5.86983	-1.55398	0.0641843	1
100129794	SLC25A21-AS1	SLC25A21 antisense RNA 1	-1.76564	1.97705	-1.55094	0.064335	1
57415	C3orf14	chromosome 3 open reading frame 14	1.78244	0.927973	1.54995	0.0644539	1
7780	SLC30A2	solute carrier family 30 member 2	-1.95032	0.118396	-1.5494	0.0645288	1
10207	PATJ	PATJ, crumbs cell polarity complex component	-1.83458	6.23808	-1.54851	0.064628	1
4313	MMP2	matrix metallopeptidase 2	2.22096	6.29942	1.54901	0.0646665	1
348235	SKA2	spindle and kinetochore associated complex subunit 2	1.55038	3.26478	1.54653	0.0648636	1
23533	PIK3R5	phosphoinositide-3-kinase regulatory subunit 5	2.6203	-1.33808	1.54841	0.0652798	1
55137	FIGN	fidgetin, microtubule severing factor	2.27843	1.86608	1.54381	0.0653403	1
387509	GPR153	G protein-coupled receptor 153	1.91901	2.98554	1.54185	0.0654377	1
114784	CSMD2	CUB and Sushi multiple domains 2	1.71884	5.30301	1.5417	0.0654482	1
10318	TNIP1	TNFAIP3 interacting protein 1	-1.58072	6.37222	-1.53955	0.0657095	1
2994	GYPB	glycophorin B (MNS blood group)	2.06974	-1.90998	1.53857	0.0658652	1
50804	MYEF2	myelin expression factor 2	2.45349	-1.00735	1.53985	0.0660342	1
392255	GDF6	growth differentiation factor 6	2.42062	3.3955	1.53822	0.0661881	1
5155	PDGFB	platelet derived growth factor subunit B	2.42037	-2.01857	1.53806	0.066207	1
346389	MACC1	MET transcriptional regulator MACC1	2.26053	0.533305	1.53644	0.0662301	1
123722	FSD2	fibronectin type III and SPRY domain containing 2	1.79348	0.946038	1.53371	0.066426	1
100628315	DNM3OS	DNM3 opposite strand/antisense RNA	1.48685	5.95972	1.53272	0.0665464	1
342184	FMN1	formin 1	-1.51943	4.75026	-1.52793	0.0671371	1
221184	CPNE2	copine 2	1.61432	3.53539	1.52719	0.0672296	1
2619	GAS1	growth arrest specific 1	1.77675	7.01844	1.52665	0.0672977	1
102464832	MIR6083	microRNA 6083	1.90423	-2.66717	1.52588	0.0673996	1
3281	HSBP1	heat shock factor binding protein 1	1.68362	5.44378	1.52562	0.0674246	1
3786	KCNQ3	potassium voltage-gated channel subfamily Q member 3	2.40468	0.197593	1.52521	0.0677975	1
150992	LINC00309	long intergenic non-protein coding RNA 309	-2.36288	-1.86418	-1.52232	0.068106	1
10112	KIF20A	kinesin family member 20A	2.14571	0.32658	1.51945	0.0682721	1
4857	NOVA1	NOVA alternative splicing regulator 1	1.68092	4.55307	1.51786	0.0683955	1
26785	SNORD63	small nucleolar RNA, C/D box 63	-1.88316	-0.496086	-1.51384	0.0689092	1
100128590	SLC8A1-AS1	SLC8A1 antisense RNA 1	2.16826	-1.69566	1.51448	0.0689153	1
377841	ENTPD8	ectonucleoside triphosphate diphosphohydrolase 8	-1.99658	-1.07306	-1.51342	0.0689783	1
23432	GPR161	G protein-coupled receptor 161	1.57726	3.68357	1.51322	0.0689809	1
8462	KLF11	Kruppel like factor 11	-1.4295	4.00531	-1.51288	0.069023	1
26031	OSBPL3	oxysterol binding protein like 3	1.69098	3.84721	1.51152	0.0691965	1
388387	LINC00671	long intergenic non-protein coding RNA 671	2.21652	-2.35628	1.51179	0.0692939	1
25833	POU2F3	POU class 2 homeobox 3	-1.85318	0.878315	-1.50756	0.0697046	1
9452	ITM2A	integral membrane protein 2A	1.90613	6.43364	1.50706	0.0697743	1
102157401	PCBP2-OT1	PCBP2 overlapping transcript 1	-1.93988	-0.173343	-1.50696	0.0697914	1
100126517	NA	NA	-2.34964	-2.04207	-1.50833	0.0698832	1
100505549	LOC100505549	uncharacterized LOC100505549	1.70447	1.35288	1.50549	0.0699653	1
7412	VCAM1	vascular cell adhesion molecule 1	2.22598	7.14203	1.5061	0.0700334	1
9770	RASSF2	Ras association domain family member 2	2.56359	-0.509145	1.51	0.0700655	1
7234	TRU-TCA1-1	transfer RNA-SeC (TCA) 1-1	-2.16274	-2.0858	-1.50537	0.0700786	1
93663	ARHGAP18	Rho GTPase activating protein 18	1.94446	1.7559	1.50343	0.0702451	1
55647	RAB20	RAB20, member RAS oncogene family	-1.67574	2.73926	-1.50204	0.0704078	1
152078	PQLC2L	PQ loop repeat containing 2 like	2.12799	-0.669695	1.50243	0.0704362	1
100422842	MIR3074	microRNA 3074	2.05928	-2.10092	1.50128	0.0705529	1
55714	TENM3	teneurin transmembrane protein 3	2.03779	2.54465	1.49886	0.070858	1
1297	COL9A1	collagen type IX alpha 1 chain	2.3067	5.03678	1.49985	0.0709321	1
79444	BIRC7	baculoviral IAP repeat containing 7	2.3795	-1.63827	1.49925	0.0711136	1
101928858	LOC101928858	uncharacterized LOC101928858	-2.17518	-0.520478	-1.49741	0.0711192	1
79822	ARHGAP28	Rho GTPase activating protein 28	2.09056	2.4437	1.49613	0.0712348	1
101927539	LOC101927539	uncharacterized LOC101927539	-1.66605	0.853053	-1.49522	0.0712912	1
1870	E2F2	E2F transcription factor 2	2.12314	-1.32433	1.49581	0.0712936	1
3776	KCNK2	potassium two pore domain channel subfamily K member 2	2.73615	0.437508	1.50396	0.0713653	1
5685	PSMA4	proteasome subunit alpha 4	1.51557	4.90325	1.49279	0.0716063	1
2720	GLB1	galactosidase beta 1	1.46271	4.75959	1.49159	0.071763	1
100287902	LGALS8-AS1	LGALS8 antisense RNA 1	-2.2397	-1.48355	-1.49282	0.0717793	1
23036	ZNF292	zinc finger protein 292	-1.60087	7.93618	-1.49133	0.0717973	1
387804	VSTM5	V-set and transmembrane domain containing 5	1.97587	-2.08824	1.49108	0.0718546	1
64129	TINAGL1	tubulointerstitial nephritis antigen like 1	-1.84894	1.77287	-1.49023	0.0719475	1
100287227	TIPARP-AS1	TIPARP antisense RNA 1	-1.62279	1.6099	-1.48861	0.0721536	1
102465432	NA	NA	-2.61346	-1.90156	-1.49511	0.0721849	1
1293	COL6A3	collagen type VI alpha 3 chain	2.01278	9.70887	1.48572	0.0725701	1
94	ACVRL1	activin A receptor like type 1	2.44574	-1.19465	1.48912	0.0725833	1
11031	RAB31	RAB31, member RAS oncogene family	1.97895	4.17991	1.48505	0.0726486	1
7345	UCHL1	ubiquitin C-terminal hydrolase L1	2.18618	-1.52081	1.48494	0.0727718	1
5307	PITX1	paired like homeodomain 1	-1.75691	4.99757	-1.48366	0.0728072	1
54478	PIMREG	PICALM interacting mitotic regulator	2.41511	-1.88129	1.48695	0.0728147	1
10143	CLEC3A	C-type lectin domain family 3 member A	2.79784	8.28818	1.49602	0.0729584	1
63967	CLSPN	claspin	2.14383	0.38279	1.48322	0.0729673	1
64856	VWA1	von Willebrand factor A domain containing 1	1.71	5.40604	1.4822	0.0730003	1
10184	LHFPL2	LHFPL tetraspan subfamily member 2	1.55673	5.9653	1.4818	0.0730527	1
3383	ICAM1	intercellular adhesion molecule 1	-1.6249	5.71601	-1.48099	0.0731603	1
9670	IPO13	importin 13	1.58818	3.22696	1.47985	0.0733112	1
375387	NRROS	negative regulator of reactive oxygen species	2.04354	-1.48295	1.4798	0.0733674	1
10434	LYPLA1	lysophospholipase I	1.40787	4.00976	1.47794	0.0735656	1
342909	ZNF284	zinc finger protein 284	1.78423	1.54221	1.4772	0.0736668	1
101929415	LOC101929415	uncharacterized LOC101929415	2.24158	-1.98978	1.47667	0.0739372	1
55885	LMO3	LIM domain only 3	-2.21301	1.4391	-1.47469	0.0741733	1
101928460	LINC01756	long intergenic non-protein coding RNA 1756	-1.91236	-0.349141	-1.47325	0.0742079	1
4300	MLLT3	MLLT3, super elongation complex subunit	-1.48129	4.48658	-1.47267	0.0742707	1
6515	SLC2A3	solute carrier family 2 member 3	-1.64548	5.42532	-1.47252	0.0742909	1
10978	CLP1	cleavage and polyadenylation factor I subunit 1	1.76168	1.04466	1.47153	0.074426	1
9486	CHST10	carbohydrate sulfotransferase 10	1.88298	5.1948	1.47116	0.0744839	1
54928	IMPAD1	inositol monophosphatase domain containing 1	1.43811	6.99865	1.46999	0.074632	1
6185	RPN2	ribophorin II	1.37723	7.36943	1.46911	0.0747504	1
7424	VEGFC	vascular endothelial growth factor C	2.27445	-0.121324	1.46964	0.0749345	1
375775	PNPLA7	patatin like phospholipase domain containing 7	-1.6348	3.55777	-1.46673	0.0750719	1
2059	EPS8	epidermal growth factor receptor pathway substrate 8	-1.75969	7.192	-1.46603	0.0751683	1
54498	SMOX	spermine oxidase	-1.59937	3.6888	-1.46551	0.0752374	1
79992	AGPAT4-IT1	AGPAT4 intronic transcript 1	1.50337	2.77778	1.46421	0.0754144	1
10376	TUBA1B	tubulin alpha 1b	1.7996	6.82613	1.46419	0.0754211	1
100847048	MIR5690	microRNA 5690	-2.55882	0.0723928	-1.47004	0.0754865	1
5294	PIK3CG	phosphatidylinositol-4,5-bisphosphate 3-kinase catalytic subunit gamma	2.50442	-1.55881	1.46843	0.0755594	1
65055	REEP1	receptor accessory protein 1	1.96417	-0.323674	1.45973	0.076054	1
131873	COL6A6	collagen type VI alpha 6 chain	1.85856	0.751377	1.45931	0.0760919	1
401014	TEX41	testis expressed 41	2.08727	1.38234	1.45859	0.0762664	1
246182	AKR7A2P1	aldo-keto reductase family 7 member A2 pseudogene 1	-2.59611	0.779406	-1.463	0.0765987	1
80036	TRPM3	transient receptor potential cation channel subfamily M member 3	-1.92318	2.2212	-1.45391	0.0768444	1
285958	SNHG15	small nucleolar RNA host gene 15	-1.38015	2.6192	-1.4535	0.0768817	1
43	ACHE	acetylcholinesterase (Cartwright blood group)	2.23359	-1.7784	1.4542	0.0770137	1
388327	C17orf100	chromosome 17 open reading frame 100	-2.01804	-0.488551	-1.45283	0.0770249	1
79363	CPLANE2	ciliogenesis and planar polarity effector 2	-1.65825	1.79548	-1.45156	0.0771501	1
64747	MFSD1	major facilitator superfamily domain containing 1	1.40819	5.666	1.45137	0.0771755	1
348487	FAM131C	family with sequence similarity 131 member C	-2.0986	-0.723703	-1.45109	0.0773134	1
204962	SLC44A5	solute carrier family 44 member 5	2.1233	0.854784	1.45026	0.0774482	1
563	AZGP1	alpha-2-glycoprotein 1, zinc-binding	-2.48699	-1.79346	-1.45363	0.0776048	1
57480	PLEKHG1	pleckstrin homology and RhoGEF domain containing G1	1.83664	2.3556	1.44806	0.0776429	1
5327	PLAT	plasminogen activator, tissue type	1.88299	2.93604	1.44776	0.07769	1
80325	ABTB1	ankyrin repeat and BTB domain containing 1	-1.76528	3.61054	-1.44697	0.0777897	1
440	ASNS	asparagine synthetase (glutamine-hydrolyzing)	-1.53037	4.04493	-1.44684	0.0778044	1
3693	ITGB5	integrin subunit beta 5	1.49031	7.55768	1.44648	0.0778547	1
151126	ZNF385B	zinc finger protein 385B	-1.56702	5.3293	-1.44627	0.0778843	1
23484	LEPROTL1	leptin receptor overlapping transcript like 1	1.52271	3.76673	1.44541	0.0780037	1
317772	HIST2H2AB	histone cluster 2 H2A family member b	-2.15985	2.16545	-1.44416	0.0783381	1
2562	GABRB3	gamma-aminobutyric acid type A receptor beta3 subunit	2.27027	-0.740571	1.44492	0.0783746	1
8542	APOL1	apolipoprotein L1	1.63786	2.93154	1.44166	0.0785289	1
23580	CDC42EP4	CDC42 effector protein 4	-1.56855	5.29081	-1.44139	0.078567	1
196913	LINC01599	long intergenic non-protein coding RNA 1599	2.01265	-1.09742	1.44172	0.0785743	1
100996654	LOC100996654	uncharacterized LOC100996654	-1.8796	-2.77559	-1.44085	0.0786577	1
8165	AKAP1	A-kinase anchoring protein 1	-1.4663	4.95963	-1.43948	0.0788358	1
105369311	NA	NA	-1.77253	1.76557	-1.4383	0.0790051	1
102464835	NA	NA	-2.37535	-0.63504	-1.44035	0.0792311	1
2917	GRM7	glutamate metabotropic receptor 7	2.23136	-1.55227	1.43683	0.0794698	1
83983	TSSK6	testis specific serine kinase 6	-1.72479	-0.329518	-1.43493	0.0794805	1
100652807	NA	NA	-2.05893	-1.42559	-1.43526	0.0795159	1
80215	RUNX1-IT1	RUNX1 intronic transcript 1	2.38953	0.413787	1.43712	0.0797312	1
4488	MSX2	msh homeobox 2	1.84997	1.30364	1.432	0.0799053	1
10083	USH1C	USH1 protein network component harmonin	2.18858	1.28841	1.43279	0.0799912	1
2199	FBLN2	fibulin 2	2.38385	2.29567	1.43471	0.0800687	1
170589	GPHA2	glycoprotein hormone alpha 2	-1.75124	0.38479	-1.43034	0.0801339	1
773	CACNA1A	calcium voltage-gated channel subunit alpha1 A	2.14876	1.04681	1.42953	0.0804129	1
100507127	LINC00707	long intergenic non-protein coding RNA 707	2.20511	-2.0011	1.4298	0.0804444	1
100859921	LINC00536	long intergenic non-protein coding RNA 536	2.51882	-1.2728	1.4341	0.0805426	1
57633	LRRN1	leucine rich repeat neuronal 1	1.8987	1.29191	1.42754	0.0805506	1
6402	SELL	selectin L	1.88479	0.513311	1.42729	0.0805835	1
144455	E2F7	E2F transcription factor 7	2.17077	-1.50565	1.42628	0.0809091	1
441194	PMS2CL	PMS2 C-terminal like pseudogene	-1.34249	2.94675	-1.42485	0.0809165	1
728855	LINC00623	long intergenic non-protein coding RNA 623	-1.58836	0.756274	-1.42273	0.0812222	1
7280	TUBB2A	tubulin beta 2A class IIa	1.95623	4.69208	1.42249	0.0812956	1
23224	SYNE2	spectrin repeat containing nuclear envelope protein 2	-1.81067	6.41682	-1.4221	0.0813196	1
339894	LINC00880	long intergenic non-protein coding RNA 880	-2.51807	-0.0255501	-1.42815	0.0814262	1
57520	HECW2	HECT, C2 and WW domain containing E3 ubiquitin protein ligase 2	2.28012	0.411804	1.42373	0.0814505	1
4324	MMP15	matrix metallopeptidase 15	2.19647	-1.18488	1.42163	0.0816203	1
145781	GCOM1	GRINL1A complex locus 1	-2.41771	-0.818522	-1.42388	0.0817495	1
100302743	SNORA80B	small nucleolar RNA, H/ACA box 80B	-2.03686	-1.61048	-1.41853	0.0819099	1
58475	MS4A7	membrane spanning 4-domains A7	2.82145	-1.20942	1.43254	0.0820811	1
23768	FLRT2	fibronectin leucine rich transmembrane protein 2	2.39527	1.99776	1.42019	0.0822373	1
8913	CACNA1G	calcium voltage-gated channel subunit alpha1 G	2.20817	-0.78569	1.41539	0.0825537	1
29958	DMGDH	dimethylglycine dehydrogenase	1.8957	0.196759	1.41355	0.0825763	1
102465436	MIR6728	microRNA 6728	-2.00927	-1.80908	-1.41196	0.0828541	1
102723701	LOC102723701	uncharacterized LOC102723701	-1.83371	-0.315342	-1.41104	0.0829319	1
25902	MTHFD1L	methylenetetrahydrofolate dehydrogenase (NADP+ dependent) 1 like	1.42102	5.914	1.40907	0.0832097	1
341883	LRRC9	leucine rich repeat containing 9	1.98814	0.242679	1.40922	0.083246	1
80273	GRPEL1	GrpE like 1, mitochondrial	-1.39086	4.79805	-1.40858	0.0832817	1
121275	OR10AD1	olfactory receptor family 10 subfamily AD member 1	-1.95781	0.563783	-1.40837	0.0833566	1
79025	FNDC11	fibronectin type III domain containing 11	-1.9687	-1.32824	-1.40739	0.0835068	1
148418	SAMD13	sterile alpha motif domain containing 13	2.00092	-0.986558	1.40741	0.0835197	1
101928927	NA	NA	-2.12626	-0.736029	-1.40724	0.0836515	1
51280	GOLM1	golgi membrane protein 1	1.5	7.32243	1.40546	0.0837414	1
9551	ATP5MF	ATP synthase membrane subunit f	2.30257	3.69702	1.40835	0.0837809	1
11341	SCRG1	stimulator of chondrogenesis 1	1.82396	9.51427	1.40525	0.0837828	1
29107	NXT1	nuclear transport factor 2 like export factor 1	-1.40556	3.68596	-1.40453	0.0838779	1
90113	VWA5B2	von Willebrand factor A domain containing 5B2	2.10467	-0.94042	1.40546	0.0838929	1
23423	TMED3	transmembrane p24 trafficking protein 3	1.50969	5.51326	1.40425	0.0839195	1
7737	RNF113A	ring finger protein 113A	-1.41365	3.5529	-1.40351	0.0840286	1
392636	AGMO	alkylglycerol monooxygenase	2.17938	-1.39825	1.4041	0.0841904	1
11237	RNF24	ring finger protein 24	-1.4834	5.93035	-1.40196	0.0842595	1
29974	A1CF	APOBEC1 complementation factor	2.00877	0.0876787	1.40208	0.0843166	1
27440	HDHD5	haloacid dehalogenase like hydrolase domain containing 5	-1.40963	3.46002	-1.40142	0.0843383	1
100131257	LOC100131257	zinc finger protein 655 pseudogene	2.52023	0.0100161	1.40868	0.0843886	1
101928837	LOC101928837	uncharacterized LOC101928837	-1.86132	-0.115753	-1.40073	0.0844586	1
25758	KIAA1549L	KIAA1549 like	2.6752	-1.132	1.41152	0.0846202	1
122618	PLD4	phospholipase D family member 4	-1.72246	0.863754	-1.39847	0.0847794	1
400680	LINC00664	long intergenic non-protein coding RNA 664	-1.99738	-1.672	-1.39875	0.0848065	1
302	ANXA2	annexin A2	1.39904	8.07336	1.3979	0.0848631	1
100133286	LOC100133286	uncharacterized LOC100133286	-2.01095	-2.08161	-1.39735	0.0850247	1
3640	INSL3	insulin like 3	2.28917	-1.92198	1.39932	0.0851181	1
23540	TRS-TGA4-1	transfer RNA-Ser (TGA) 4-1	-2.22296	-1.80144	-1.39605	0.0854791	1
474170	LRRC37A2	leucine rich repeat containing 37 member A2	-2.01931	-1.43447	-1.394	0.0855338	1
1558	CYP2C8	cytochrome P450 family 2 subfamily C member 8	2.11972	-2.32063	1.39429	0.0855863	1
51146	A4GNT	alpha-1,4-N-acetylglucosaminyltransferase	1.95021	-1.51502	1.39324	0.0856074	1
1831	TSC22D3	TSC22 domain family member 3	-2.055	7.84544	-1.39344	0.0856473	1
374403	TBC1D10C	TBC1 domain family member 10C	-1.65381	0.512216	-1.39126	0.0858576	1
101927824	LOC101927824	translation initiation factor IF-2-like	-1.56927	2.17706	-1.39059	0.0859584	1
7134	TNNC1	troponin C1, slow skeletal and cardiac type	-2.08658	-0.140291	-1.39102	0.0860447	1
6517	SLC2A4	solute carrier family 2 member 4	-1.82183	0.848618	-1.3891	0.0861956	1
9242	MSC	musculin	2.17212	-2.03372	1.39065	0.0862137	1
9363	RAB33A	RAB33A, member RAS oncogene family	-1.93215	-2.104	-1.38897	0.0862441	1
1161	ERCC8	ERCC excision repair 8, CSA ubiquitin ligase complex subunit	1.50201	2.65703	1.38841	0.0862871	1
4495	MT1G	metallothionein 1G	2.57411	4.95606	1.39788	0.0863867	1
8099	CDK2AP1	cyclin dependent kinase 2 associated protein 1	1.62668	6.90999	1.3872	0.0864708	1
100873939	LNX1-AS1	LNX1 antisense RNA 1	2.05704	-1.29859	1.38768	0.0865233	1
55349	CHDH	choline dehydrogenase	-1.42711	4.38082	-1.38676	0.0865363	1
102724050	LOC102724050	uncharacterized LOC102724050	-1.68215	2.10504	-1.38629	0.0866091	1
202	CRYBG1	crystallin beta-gamma domain containing 1	2.24961	1.68533	1.38758	0.0868309	1
23642	SNHG1	small nucleolar RNA host gene 1	-1.37285	4.66419	-1.38473	0.0868443	1
9002	F2RL3	F2R like thrombin or trypsin receptor 3	-1.8437	1.58777	-1.38187	0.087297	1
219	ALDH1B1	aldehyde dehydrogenase 1 family member B1	1.57632	2.50748	1.38167	0.0873102	1
7201	TRHR	thyrotropin releasing hormone receptor	1.91401	-1.72096	1.38181	0.0873264	1
196483	EEF2KMT	eukaryotic elongation factor 2 lysine methyltransferase	1.79486	0.830289	1.38131	0.087374	1
832	CAPZB	capping actin protein of muscle Z-line subunit beta	1.65976	5.91894	1.37995	0.087573	1
4016	LOXL1	lysyl oxidase like 1	1.71852	3.08632	1.37946	0.08765	1
3299	HSF4	heat shock transcription factor 4	-2.07216	3.65147	-1.38013	0.0876952	1
747	DAGLA	diacylglycerol lipase alpha	1.97604	0.911238	1.37916	0.0877629	1
80345	ZSCAN16	zinc finger and SCAN domain containing 16	1.71831	0.643079	1.37715	0.0880041	1
137872	ADHFE1	alcohol dehydrogenase, iron containing 1	-1.81373	4.44663	-1.37604	0.0881849	1
10894	LYVE1	lymphatic vessel endothelial hyaluronan receptor 1	2.44903	2.02239	1.3815	0.0883787	1
4708	NDUFB2	NADH:ubiquinone oxidoreductase subunit B2	2.04169	4.26585	1.37497	0.0884617	1
886	CCKAR	cholecystokinin A receptor	2.18902	-2.17356	1.3756	0.0885683	1
4830	NME1	NME/NM23 nucleoside diphosphate kinase 1	1.95085	3.50184	1.37337	0.0886412	1
284648	LINC01686	long intergenic non-protein coding RNA 1686	-1.73884	1.68897	-1.37258	0.0887085	1
22889	KHDC4	KH domain containing 4, pre-mRNA splicing factor	-1.32223	5.65451	-1.37173	0.0888355	1
147920	IGFL2	IGF like family member 2	2.17003	-1.41999	1.37288	0.0889603	1
2239	GPC4	glypican 4	2.32541	0.749907	1.37478	0.0890268	1
7289	TULP3	tubby like protein 3	-1.54224	5.46137	-1.36915	0.0892352	1
100506428	CBR3-AS1	CBR3 antisense RNA 1	-1.52121	0.782945	-1.36603	0.0897206	1
103625684	RNU6-2	RNA, U6 small nuclear 2	-2.15476	-0.66121	-1.36768	0.0897508	1
285847	LOC285847	uncharacterized LOC285847	-2.0362	0.962461	-1.3656	0.0899162	1
3008	HIST1H1E	histone cluster 1 H1 family member e	-2.35793	5.19948	-1.37035	0.0899191	1
3671	ISLR	immunoglobulin superfamily containing leucine rich repeat	1.57267	8.42584	1.36393	0.0900468	1
407018	MIR27A	microRNA 27a	-2.06661	-1.03347	-1.36496	0.09005	1
101929716	ARMC2-AS1	ARMC2 antisense RNA 1	1.92338	-1.8083	1.36402	0.0900827	1
105371346	CPHXL	cytoplasmic polyadenylated homeobox like	-1.51792	1.32738	-1.36195	0.0903578	1
1033	CDKN3	cyclin dependent kinase inhibitor 3	1.77364	1.35962	1.36149	0.0904381	1
219623	TMEM26	transmembrane protein 26	1.90922	2.44049	1.3613	0.0905023	1
100652740	PYCARD-AS1	PYCARD antisense RNA 1	-1.90278	-0.761581	-1.36105	0.0905388	1
752	FMNL1	formin like 1	1.86942	0.978881	1.3608	0.0905662	1
5734	PTGER4	prostaglandin E receptor 4	1.57266	2.48577	1.36028	0.0906187	1
254312	LINC00710	long intergenic non-protein coding RNA 710	1.93472	-1.48924	1.36037	0.0906624	1
10397	NDRG1	N-myc downstream regulated 1	-1.4184	8.99086	-1.35976	0.0907	1
9168	TMSB10	thymosin beta 10	1.92021	5.65791	1.36004	0.0907055	1
84075	FSCB	fibrous sheath CABYR binding protein	2.0413	-2.1663	1.35992	0.0908177	1
441108	C5orf56	chromosome 5 open reading frame 56	-1.52474	2.30187	-1.35735	0.0910792	1
140711	TLDC2	TBC/LysM-associated domain containing 2	2.14704	-0.561534	1.35905	0.0911053	1
7763	ZFAND5	zinc finger AN1-type containing 5	-1.67479	8.29155	-1.35625	0.0912549	1
347344	ZNF81	zinc finger protein 81	1.77323	3.17962	1.35603	0.091297	1
23166	STAB1	stabilin 1	1.87678	3.41941	1.35601	0.0913237	1
3718	JAK3	Janus kinase 3	1.55887	3.79164	1.35576	0.0913306	1
102724357	LOC102724357	uncharacterized LOC102724357	1.90089	-2.15493	1.35547	0.091419	1
3101	HK3	hexokinase 3	2.24983	-2.10249	1.35797	0.0915051	1
3757	KCNH2	potassium voltage-gated channel subfamily H member 2	2.19792	-1.48938	1.35564	0.091755	1
121457	IKBIP	IKBKB interacting protein	1.48918	4.96291	1.35296	0.0917737	1
6720	SREBF1	sterol regulatory element binding transcription factor 1	-1.61534	5.22498	-1.35193	0.0919364	1
1618	DAZL	deleted in azoospermia like	2.07381	-2.08515	1.35304	0.0919519	1
83988	NCALD	neurocalcin delta	2.19743	-0.253117	1.35373	0.092061	1
105370815	NA	NA	-1.86597	-0.182615	-1.3507	0.0921627	1
7582	ZNF33B	zinc finger protein 33B	-1.40477	4.81448	-1.3484	0.092498	1
155370	SBDSP1	SBDS, ribosome maturation factor pseudogene 1	-1.56919	4.44882	-1.34735	0.0926646	1
101927260	NA	NA	2.09987	-0.0969371	1.34821	0.0927662	1
51257	MARCHF2	membrane associated ring-CH-type finger 2	1.67833	2.1211	1.34661	0.0927847	1
2672	GFI1	growth factor independent 1 transcriptional repressor	2.24791	-1.68768	1.34841	0.0930528	1
3084	NRG1	neuregulin 1	2.5005	-1.51704	1.35398	0.0931054	1
79365	BHLHE41	basic helix-loop-helix family member e41	-1.60069	8.04781	-1.3439	0.0932177	1
10740	RFPL1S	RFPL1 antisense RNA 1	1.99118	-0.872993	1.34453	0.0932258	1
55844	PPP2R2D	protein phosphatase 2 regulatory subunit Bdelta	-1.36079	5.27709	-1.34347	0.0932859	1
5361	PLXNA1	plexin A1	1.40433	4.58351	1.34211	0.0935049	1
22797	TFEC	transcription factor EC	2.49963	-1.44341	1.3506	0.093669	1
644242	LINC00622	long intergenic non-protein coding RNA 622	2.03515	-1.81724	1.34169	0.0937315	1
9172	MYOM2	myomesin 2	-2.01882	-1.86532	-1.34109	0.0938093	1
5368	PNOC	prepronociceptin	-1.92039	-0.366391	-1.34014	0.0938826	1
23299	BICD2	BICD cargo adaptor 2	1.33288	4.59841	1.33943	0.0939361	1
56256	SERTAD4	SERTA domain containing 4	1.86286	5.73055	1.33948	0.0939618	1
165829	GPR156	G protein-coupled receptor 156	1.69769	0.682196	1.3392	0.0939759	1
441666	LOC441666	zinc finger protein 91 pseudogene	2.05668	0.871388	1.33986	0.0940564	1
2483	FRG1	FSHD region gene 1	2.03739	-1.94269	1.33908	0.0941586	1
284759	SIRPB2	signal regulatory protein beta 2	2.26535	-1.92464	1.34166	0.0942141	1
940	CD28	CD28 molecule	2.25113	-1.44968	1.3413	0.0942303	1
89872	AQP10	aquaporin 10	-1.97714	-2.10498	-1.338	0.0942702	1
150384	GTSE1-DT	GTSE1 divergent transcript	-1.68947	-1.18432	-1.33681	0.0943624	1
57608	JCAD	junctional cadherin 5 associated	-1.65763	5.75995	-1.33575	0.0945319	1
147372	CCBE1	collagen and calcium binding EGF domains 1	2.21926	-1.32806	1.3388	0.0945556	1
3663	IRF5	interferon regulatory factor 5	1.62369	1.02711	1.3327	0.0950275	1
4004	LMO1	LIM domain only 1	2.00636	-1.93781	1.33298	0.0951178	1
201181	ZNF385C	zinc finger protein 385C	-1.60195	4.35502	-1.33104	0.0952978	1
105373800	NA	NA	-1.90825	-1.39516	-1.331	0.0953617	1
4148	MATN3	matrilin 3	2.10936	5.43019	1.33227	0.0953854	1
387758	FIBIN	fin bud initiation factor homolog	1.62025	8.37823	1.32998	0.0954701	1
93986	FOXP2	forkhead box P2	-1.34011	4.33102	-1.3296	0.0955318	1
4690	NCK1	NCK adaptor protein 1	-1.34336	5.19685	-1.32851	0.0957098	1
4826	NNAT	neuronatin	1.54253	1.11405	1.32785	0.0958179	1
22906	TRAK1	trafficking kinesin protein 1	1.46865	3.65262	1.32761	0.0958566	1
9787	DLGAP5	DLG associated protein 5	1.82033	0.39191	1.32734	0.0959249	1
221662	RBM24	RNA binding motif protein 24	-1.97976	0.301138	-1.32694	0.0960842	1
2779	GNAT1	G protein subunit alpha transducin 1	-1.90975	-0.767255	-1.3259	0.0962008	1
9470	EIF4E2	eukaryotic translation initiation factor 4E family member 2	1.43432	5.3017	1.3246	0.0963513	1
102465539	MIR6895	microRNA 6895	-1.86934	-2.62342	-1.32421	0.0964579	1
8224	SYN3	synapsin III	2.03405	0.30476	1.32477	0.0965071	1
79716	NPEPL1	aminopeptidase like 1	1.8467	-1.99947	1.32036	0.0970853	1
11035	RIPK3	receptor interacting serine/threonine kinase 3	1.58982	1.19033	1.32	0.0971099	1
112597	CYTOR	cytoskeleton regulator RNA	1.91631	1.5345	1.31948	0.0972679	1
441869	ANKRD65	ankyrin repeat domain 65	1.68842	2.89879	1.31905	0.0972713	1
440093	H3F3C	H3 histone family member 3C	-1.75653	1.54595	-1.31776	0.0974924	1
692110	SNORD70	small nucleolar RNA, C/D box 70	-1.88997	-1.58949	-1.31644	0.0977562	1
57026	PDXP	pyridoxal phosphatase	-1.54848	1.93862	-1.31524	0.097901	1
79740	ZBBX	zinc finger B-box domain containing	2.18141	-1.24413	1.31687	0.0981302	1
400752	LINC01144	long intergenic non-protein coding RNA 1144	-1.72412	0.196718	-1.3132	0.098247	1
9935	MAFB	MAF bZIP transcription factor B	2.15453	4.29675	1.31541	0.0983074	1
100151683	RNU4ATAC	RNA, U4atac small nuclear (U12-dependent splicing)	-1.84826	-0.212324	-1.31178	0.0985151	1
84033	OBSCN	obscurin, cytoskeletal calmodulin and titin-interacting RhoGEF	-1.50417	6.30654	-1.31154	0.0985171	1
100129583	FAM47E	family with sequence similarity 47 member E	1.72674	2.04343	1.31008	0.0987689	1
64393	ZMAT3	zinc finger matrin-type 3	1.46304	4.58104	1.30806	0.0991016	1
55890	GPRC5C	G protein-coupled receptor class C group 5 member C	-1.54575	5.51746	-1.30463	0.0996784	1
5618	PRLR	prolactin receptor	-2.6145	1.13751	-1.31786	0.100089	1
3936	LCP1	lymphocyte cytosolic protein 1	2.40427	-0.173782	1.31043	0.100125	1
283537	SLC46A3	solute carrier family 46 member 3	1.63831	1.93756	1.30186	0.100148	1
143244	EIF5AL1	eukaryotic translation initiation factor 5A-like 1	2.42072	1.46655	1.31073	0.100158	1
23235	SIK2	salt inducible kinase 2	-1.4431	6.46057	-1.30171	0.100171	1
101927884	LOC101927884	uncharacterized LOC101927884	1.91292	-1.94855	1.30181	0.100237	1
100996263	LOC100996263	uncharacterized LOC100996263	-1.89701	-2.15616	-1.30066	0.10042	1
2589	GALNT1	polypeptide N-acetylgalactosaminyltransferase 1	1.5701	5.7012	1.30006	0.100452	1
22877	MLXIP	MLX interacting protein	-1.37898	5.77668	-1.29979	0.100498	1
10000	AKT3	AKT serine/threonine kinase 3	-1.94454	2.18297	-1.3	0.100574	1
51385	ZNF589	zinc finger protein 589	-1.72225	3.44963	-1.29864	0.100701	1
9143	SYNGR3	synaptogyrin 3	1.9799	-1.62318	1.29895	0.100792	1
117178	SSX2IP	SSX family member 2 interacting protein	1.74831	2.94593	1.29713	0.100963	1
7857	SCG2	secretogranin II	2.16414	-1.72047	1.29996	0.100988	1
10287	RGS19	regulator of G protein signaling 19	1.97767	1.0185	1.29735	0.101065	1
112495	GTF3C6	general transcription factor IIIC subunit 6	1.48911	3.80715	1.29611	0.101124	1
57602	USP36	ubiquitin specific peptidase 36	-1.39802	5.48197	-1.29567	0.101199	1
101929130	LOC101929130	uncharacterized LOC101929130	2.09104	-0.391506	1.29766	0.101202	1
57136	APMAP	adipocyte plasma membrane associated protein	1.38771	4.59182	1.29528	0.101267	1
9022	CLIC3	chloride intracellular channel 3	2.12138	0.490835	1.29728	0.101339	1
100874078	EIF1AX-AS1	EIF1AX antisense RNA 1	-1.86211	-0.510906	-1.29411	0.101519	1
84707	BEX2	brain expressed X-linked 2	-2.05742	3.20895	-1.29515	0.101568	1
4892	NRAP	nebulin related anchoring protein	-2.27741	-1.20197	-1.29887	0.101576	1
7286	TUFT1	tuftelin 1	-1.42384	3.16799	-1.29304	0.101649	1
100505841	LOC100505841	zinc finger protein 474-like	1.94807	-1.24054	1.29368	0.101662	1
4688	NCF2	neutrophil cytosolic factor 2	1.98308	0.256767	1.29383	0.101677	1
196264	MPZL3	myelin protein zero like 3	1.63532	2.27985	1.28964	0.102234	1
105375433	LOC105375433	uncharacterized LOC105375433	-2.02177	0.476292	-1.29094	0.102234	1
55384	MEG3	maternally expressed 3	-1.57401	6.62533	-1.28855	0.102421	1
9843	HEPH	hephaestin	2.10071	0.372633	1.29056	0.10246	1
541468	LURAP1	leucine rich adaptor protein 1	-1.65956	2.00442	-1.28791	0.102534	1
9247	GCM2	glial cells missing homolog 2	-1.81728	-0.162679	-1.28788	0.10257	1
9758	FRMPD4	FERM and PDZ domain containing 4	1.95992	1.79543	1.28627	0.102958	1
206412	C6orf163	chromosome 6 open reading frame 163	1.65878	3.24613	1.28518	0.103004	1
7465	WEE1	WEE1 G2 checkpoint kinase	-1.66481	3.68998	-1.28375	0.103253	1
101927472	LOC101927472	uncharacterized LOC101927472	-2.18828	0.931246	-1.28694	0.103351	1
731275	LINC01347	long intergenic non-protein coding RNA 1347	-1.81082	-2.72726	-1.2832	0.103379	1
89876	MAATS1	MYCBP associated and testis expressed 1	-1.32705	4.1049	-1.28278	0.103418	1
79887	PLBD1	phospholipase B domain containing 1	1.46576	4.89929	1.28253	0.103461	1
100507203	SMLR1	small leucine rich protein 1	2.26638	0.587514	1.28558	0.103899	1
79973	ZNF442	zinc finger protein 442	-1.49323	2.0676	-1.27686	0.10445	1
388125	C2CD4B	C2 calcium dependent domain containing 4B	-2.04446	-2.07508	-1.27834	0.104486	1
55247	NEIL3	nei like DNA glycosylase 3	2.12228	-2.08684	1.27895	0.104568	1
440982	LOC440982	uncharacterized LOC440982	-1.76841	-0.263868	-1.27568	0.104676	1
6785	ELOVL4	ELOVL fatty acid elongase 4	1.47284	3.56203	1.2752	0.104739	1
340706	VWA2	von Willebrand factor A domain containing 2	-1.80612	0.453986	-1.27529	0.104758	1
80022	MYO15B	myosin XVB	-1.50476	5.41208	-1.2737	0.105003	1
51809	GALNT7	polypeptide N-acetylgalactosaminyltransferase 7	1.39468	4.6455	1.2729	0.105143	1
4301	AFDN	afadin, adherens junction formation factor	-1.44125	6.95252	-1.27268	0.105182	1
7409	VAV1	vav guanine nucleotide exchange factor 1	2.10868	-1.80409	1.27471	0.105287	1
84803	GPAT3	glycerol-3-phosphate acyltransferase 3	-1.48627	1.99105	-1.27202	0.105298	1
5099	PCDH7	protocadherin 7	2.44755	-1.40315	1.28234	0.105481	1
105379177	LOC105379177	uncharacterized LOC105379177	-2.05371	3.85974	-1.27272	0.105506	1
84915	FAM222A	family with sequence similarity 222 member A	-1.7693	2.43897	-1.26997	0.105681	1
8332	HIST1H2AL	histone cluster 1 H2A family member l	2.00382	-1.2609	1.27095	0.105722	1
100616398	MIR4681	microRNA 4681	-1.78903	-2.43339	-1.26883	0.105889	1
343450	KCNT2	potassium sodium-activated channel subfamily T member 2	-1.62171	6.02979	-1.2686	0.105902	1
100188987	TRH-GTG1-5	transfer RNA-His (GTG) 1-5	-2.53397	-1.65434	-1.2833	0.105908	1
9235	IL32	interleukin 32	2.11861	-1.89501	1.27127	0.105933	1
79948	PLPPR3	phospholipid phosphatase related 3	-1.83865	-1.17269	-1.26842	0.105985	1
100506385	LINC01426	long intergenic non-protein coding RNA 1426	1.61908	1.04743	1.26804	0.106	1
723809	LHFPL3-AS2	LHFPL3 antisense RNA 2	1.91901	0.191502	1.26509	0.106645	1
3984	LIMK1	LIM domain kinase 1	1.48292	2.92935	1.26307	0.106881	1
105373498	NA	NA	-1.84377	-1.59416	-1.26307	0.106939	1
8356	HIST1H3J	histone cluster 1 H3 family member j	1.94509	-2.24867	1.26356	0.106951	1
101929196	THSD4-AS1	THSD4 antisense RNA 1	-1.86725	-2.35846	-1.26161	0.107218	1
11054	OGFR	opioid growth factor receptor	-1.45682	4.37093	-1.25939	0.107537	1
101929395	LINC01752	long intergenic non-protein coding RNA 1752	1.74924	-2.07023	1.25943	0.107548	1
84206	MEX3B	mex-3 RNA binding family member B	2.07121	-1.38958	1.26056	0.107738	1
56606	SLC2A9	solute carrier family 2 member 9	1.88766	1.18342	1.2583	0.107829	1
25960	ADGRA2	adhesion G protein-coupled receptor A2	1.94662	1.81213	1.25862	0.107841	1
100188953	LINC00092	long intergenic non-protein coding RNA 92	-1.77412	0.42458	-1.25754	0.107894	1
3170	FOXA2	forkhead box A2	-2.02323	1.47629	-1.25906	0.107897	1
25987	TSKU	tsukushi, small leucine rich proteoglycan	-1.49796	4.41519	-1.25735	0.107902	1
9379	NRXN2	neurexin 2	1.88848	0.961758	1.257	0.108064	1
79966	SCD5	stearoyl-CoA desaturase 5	1.79978	0.889865	1.25593	0.108194	1
3838	KPNA2	karyopherin subunit alpha 2	1.74065	2.06888	1.25353	0.108606	1
10446	LRRN2	leucine rich repeat neuronal 2	1.75793	2.14811	1.25318	0.108673	1
9718	ECE2	endothelin converting enzyme 2	1.97618	0.185961	1.25395	0.108735	1
23462	HEY1	hes related family bHLH transcription factor with YRPW motif 1	1.9892	-0.188731	1.25312	0.108909	1
1263	PLK3	polo like kinase 3	-1.76505	3.82148	-1.25045	0.109169	1
730087	ZNF726	zinc finger protein 726	1.86381	-1.27569	1.25028	0.109257	1
27124	INPP5J	inositol polyphosphate-5-phosphatase J	-1.92928	-0.723908	-1.24971	0.109434	1
339541	ARMH1	armadillo-like helical domain containing 1	-1.60795	1.6009	-1.2478	0.109624	1
25907	TMEM158	transmembrane protein 158 (gene/pseudogene)	2.07698	-1.91936	1.25021	0.109651	1
100130581	LINC00910	long intergenic non-protein coding RNA 910	-1.42879	2.07735	-1.24658	0.109843	1
56137	PCDHA12	protocadherin alpha 12	1.79901	-2.3856	1.24633	0.109932	1
64106	NPFFR1	neuropeptide FF receptor 1	-1.79818	-2.77951	-1.24562	0.110061	1
56985	ADPRM	ADP-ribose/CDP-alcohol diphosphatase, manganese dependent	-1.36523	3.34999	-1.24457	0.110209	1
57664	PLEKHA4	pleckstrin homology domain containing A4	1.44343	5.25598	1.24348	0.110408	1
7079	TIMP4	TIMP metallopeptidase inhibitor 4	-1.56717	5.86902	-1.24307	0.110483	1
8350	HIST1H3A	histone cluster 1 H3 family member a	-2.12597	1.24294	-1.24558	0.110671	1
948	CD36	CD36 molecule	2.28247	-0.630378	1.24829	0.110884	1
100499183	BAALC-AS1	BAALC antisense RNA 1	1.91695	1.1838	1.24052	0.111102	1
3105	HLA-A	major histocompatibility complex, class I, A	-2.81935	2.45661	-1.27194	0.111154	1
55766	H2AFJ	H2A histone family member J	-1.34162	5.47864	-1.23843	0.11133	1
402779	CSMD2-AS1	CSMD2 antisense RNA 1	1.88184	-0.610761	1.23894	0.111349	1
51109	RDH11	retinol dehydrogenase 11	1.28648	5.4203	1.23578	0.111818	1
8357	HIST1H3H	histone cluster 1 H3 family member h	-1.75786	0.678339	-1.23484	0.112018	1
100288072	SDR42E2	short chain dehydrogenase/reductase family 42E, member 2	-1.66556	0.864038	-1.23431	0.112095	1
54331	GNG2	G protein subunit gamma 2	1.65244	3.81408	1.23423	0.112108	1
100506142	LOC100506142	uncharacterized LOC100506142	-1.76324	2.23386	-1.23396	0.112183	1
57451	TENM2	teneurin transmembrane protein 2	2.08273	1.16005	1.23555	0.112403	1
9955	HS3ST3A1	heparan sulfate-glucosamine 3-sulfotransferase 3A1	-1.62176	4.86315	-1.2325	0.112424	1
154075	SAMD3	sterile alpha motif domain containing 3	1.85566	-0.806057	1.23103	0.112787	1
102724164	NA	NA	-1.69732	0.732506	-1.23035	0.112831	1
27344	PCSK1N	proprotein convertase subtilisin/kexin type 1 inhibitor	2.87262	3.41327	1.26573	0.112841	1
1520	CTSS	cathepsin S	1.67206	2.87404	1.22997	0.112898	1
151507	MSL3P1	MSL complex subunit 3 pseudogene 1	1.9885	0.715933	1.22975	0.113234	1
100505483	PRKAG2-AS1	PRKAG2 antisense RNA 1	-2.05763	1.41216	-1.23066	0.113245	1
25849	PARM1	prostate androgen-regulated mucin-like protein 1	-1.65684	6.7161	-1.22804	0.113254	1
400710	LOC400710	uncharacterized LOC400710	-1.76808	-0.863869	-1.22802	0.113286	1
11190	CEP250	centrosomal protein 250	-1.36059	6.13832	-1.22705	0.113432	1
54798	DCHS2	dachsous cadherin-related 2	1.82556	2.43957	1.22616	0.113668	1
10175	CNIH1	cornichon family AMPA receptor auxiliary protein 1	1.34075	5.6793	1.22526	0.113765	1
400451	FAM174B	family with sequence similarity 174 member B	-1.43638	2.86968	-1.22525	0.113767	1
124842	TMEM132E	transmembrane protein 132E	1.86084	-1.43626	1.22573	0.113781	1
133022	TRAM1L1	translocation associated membrane protein 1 like 1	1.6427	1.49462	1.22315	0.114164	1
6404	SELPLG	selectin P ligand	2.21419	-0.963894	1.22856	0.114305	1
7193	TRE-TTC3-1	transfer RNA-Glu (TTC) 3-1	-2.12945	-2.48041	-1.22598	0.114398	1
221044	UCMA	upper zone of growth plate and cartilage matrix associated	-2.48068	-0.204688	-1.23746	0.114437	1
2537	IFI6	interferon alpha inducible protein 6	2.04109	4.70166	1.22344	0.114567	1
4281	MID1	midline 1	1.7214	1.99536	1.22094	0.114592	1
51351	ZNF117	zinc finger protein 117	1.47385	4.16751	1.21994	0.114758	1
51145	LOC51145	uncharacterized LOC51145	-1.73694	-2.85901	-1.21935	0.114895	1
59271	EVA1C	eva-1 homolog C	-1.42227	3.50209	-1.218	0.115123	1
8471	IRS4	insulin receptor substrate 4	-2.11261	-2.20868	-1.22144	0.115202	1
9811	CTIF	cap binding complex dependent translation initiation factor	-1.37039	5.17762	-1.21684	0.115342	1
9415	FADS2	fatty acid desaturase 2	1.57182	4.66364	1.21659	0.11539	1
1198	CLK3	CDC like kinase 3	-1.42739	5.53417	-1.21614	0.115473	1
23089	PEG10	paternally expressed 10	-1.7436	1.88255	-1.2155	0.115624	1
24147	FJX1	four-jointed box kinase 1	2.14225	1.37646	1.21953	0.115701	1
7089	TLE2	transducin like enhancer of split 2	-1.46459	3.17927	-1.21453	0.115777	1
145501	ISM2	isthmin 2	2.1376	0.385412	1.21827	0.115924	1
256380	SCML4	Scm polycomb group protein like 4	2.23182	-0.536182	1.21967	0.116142	1
64147	KIF9	kinesin family member 9	-1.48308	3.21689	-1.2124	0.11618	1
158158	RASEF	RAS and EF-hand domain containing	2.20173	-2.21381	1.21856	0.11619	1
222950	NYAP1	neuronal tyrosine phosphorylated phosphoinositide-3-kinase adaptor 1	-1.56568	2.09516	-1.21215	0.116229	1
636	BICD1	BICD cargo adaptor 1	1.52858	3.87775	1.21211	0.116234	1
9066	SYT7	synaptotagmin 7	2.22934	-1.3411	1.21812	0.116435	1
100506795	LINC01354	long intergenic non-protein coding RNA 1354	-1.92101	-1.77695	-1.212	0.116465	1
80758	PRR7	proline rich 7, synaptic	-1.47481	1.39946	-1.21022	0.116592	1
732	C8B	complement C8 beta chain	2.1199	-0.574479	1.2142	0.116639	1
11282	MGAT4B	alpha-1,3-mannosyl-glycoprotein 4-beta-N-acetylglucosaminyltransferase B	1.58599	4.21345	1.20949	0.116733	1
56952	PRTFDC1	phosphoribosyl transferase domain containing 1	1.42964	2.75465	1.20891	0.11684	1
170690	ADAMTS16	ADAM metallopeptidase with thrombospondin type 1 motif 16	1.95551	0.238452	1.20973	0.116968	1
104054148	LOC104054148	uncharacterized LOC104054148	2.09459	-2.41345	1.21175	0.11701	1
10213	PSMD14	proteasome 26S subunit, non-ATPase 14	1.38449	4.15516	1.20792	0.117029	1
101929743	LINC01586	long intergenic non-protein coding RNA 1586	1.88674	-1.84215	1.20818	0.11714	1
90019	SYT8	synaptotagmin 8	1.96752	1.6632	1.20776	0.117376	1
2353	FOS	Fos proto-oncogene, AP-1 transcription factor subunit	-1.86383	8.90382	-1.20677	0.117379	1
79603	CERS4	ceramide synthase 4	-1.56928	2.37206	-1.20457	0.117669	1
285740	PHACTR2-AS1	PHACTR2 antisense RNA 1	1.7585	-0.339973	1.20477	0.117671	1
8714	ABCC3	ATP binding cassette subfamily C member 3	2.02677	0.956816	1.20557	0.117966	1
10850	CCL27	C-C motif chemokine ligand 27	-1.75377	-2.06034	-1.2028	0.118045	1
359948	IRF2BP2	interferon regulatory factor 2 binding protein 2	-1.2957	7.2773	-1.20244	0.118076	1
90196	SYS1	SYS1, golgi trafficking protein	-1.45644	3.88979	-1.20008	0.118528	1
2201	FBN2	fibrillin 2	2.14206	1.26553	1.20421	0.118709	1
5733	PTGER3	prostaglandin E receptor 3	2.15364	1.83828	1.20352	0.118906	1
5802	PTPRS	protein tyrosine phosphatase, receptor type S	-1.34403	7.40875	-1.19798	0.118931	1
3737	KCNA2	potassium voltage-gated channel subfamily A member 2	2.24911	-0.944318	1.20582	0.119016	1
84900	RNFT2	ring finger protein, transmembrane 2	1.65727	0.0579568	1.19728	0.119077	1
1725	DHPS	deoxyhypusine synthase	-1.46843	3.82721	-1.19695	0.119129	1
283104	SBF2-AS1	SBF2 antisense RNA 1	-1.45722	2.01379	-1.19654	0.119209	1
3078	CFHR1	complement factor H related 1	-2.42392	-0.0607349	-1.21114	0.119319	1
26499	PLEK2	pleckstrin 2	1.88308	-0.899312	1.19679	0.119334	1
9212	AURKB	aurora kinase B	1.92579	-1.18637	1.19699	0.119373	1
80319	CXXC4	CXXC finger protein 4	-1.52881	1.80089	-1.19528	0.119453	1
401397	SMIM30	small integral membrane protein 30	1.82373	1.9582	1.19504	0.119596	1
84553	FAXC	failed axon connections homolog	2.1533	-1.08783	1.19949	0.11971	1
64288	ZSCAN31	zinc finger and SCAN domain containing 31	1.79308	-0.487415	1.19347	0.119872	1
2318	FLNC	filamin C	2.56039	1.00429	1.21482	0.119906	1
115330	GPR146	G protein-coupled receptor 146	-1.61133	2.07102	-1.19185	0.12012	1
100996634	NA	NA	1.83247	-1.17341	1.1915	0.120295	1
3872	KRT17	keratin 17	1.96146	-1.73348	1.1924	0.120355	1
10320	IKZF1	IKAROS family zinc finger 1	2.11598	-1.2756	1.19516	0.120385	1
8711	TNK1	tyrosine kinase non receptor 1	-1.37957	4.01913	-1.19024	0.120429	1
375287	RBM43	RNA binding motif protein 43	-1.73808	3.62827	-1.19014	0.120485	1
7301	TYRO3	TYRO3 protein tyrosine kinase	1.60488	1.67091	1.18993	0.120493	1
57512	GPR158	G protein-coupled receptor 158	2.09611	-1.21774	1.19409	0.120504	1
256472	TMEM151A	transmembrane protein 151A	1.77533	-1.04003	1.19013	0.120509	1
9699	RIMS2	regulating synaptic membrane exocytosis 2	1.86299	1.73485	1.1906	0.12051	1
23429	RYBP	RING1 and YY1 binding protein	-1.37072	5.4213	-1.18973	0.120527	1
26033	ATRNL1	attractin like 1	2.07779	3.02849	1.19313	0.120613	1
9538	EI24	EI24, autophagy associated transmembrane protein	1.33973	4.82134	1.18831	0.120804	1
29106	SCG3	secretogranin III	1.92376	-1.79224	1.18936	0.120864	1
57406	ABHD6	abhydrolase domain containing 6	1.47417	2.15995	1.18763	0.120936	1
5052	PRDX1	peroxiredoxin 1	1.31528	6.22474	1.18721	0.121018	1
65989	DLK2	delta like non-canonical Notch ligand 2	1.7468	-0.635047	1.18699	0.121103	1
284739	C20orf204	chromosome 20 open reading frame 204	-1.58129	1.12723	-1.18674	0.121113	1
83690	CRISPLD1	cysteine rich secretory protein LCCL domain containing 1	2.12087	7.73078	1.19199	0.121126	1
57452	GALNT16	polypeptide N-acetylgalactosaminyltransferase 16	2.07514	5.45449	1.19016	0.12122	1
286257	PAXX	PAXX, non-homologous end joining factor	1.77039	1.72626	1.18627	0.12126	1
8780	RIOK3	RIO kinase 3	-1.45338	6.08116	-1.18589	0.121276	1
58485	TRAPPC1	trafficking protein particle complex 1	2.13358	3.1283	1.19101	0.12131	1
2081	ERN1	endoplasmic reticulum to nucleus signaling 1	-1.65066	3.73635	-1.18482	0.121496	1
105371932	LOC105371932	uncharacterized LOC105371932	-1.77754	-0.259035	-1.18458	0.121595	1
728402	TPI1P3	triosephosphate isomerase 1 pseudogene 3	1.84156	-0.769033	1.1847	0.121638	1
1636	ACE	angiotensin I converting enzyme	2.29932	-1.88934	1.19379	0.121852	1
6279	S100A8	S100 calcium binding protein A8	2.34998	-2.08427	1.19562	0.121896	1
55143	CDCA8	cell division cycle associated 8	1.97704	-0.92456	1.18417	0.12203	1
100652770	DSG2-AS1	DSG2 antisense RNA 1	1.91253	-1.54511	1.1826	0.122177	1
400935	IL17REL	interleukin 17 receptor E like	-2.02599	-1.00855	-1.18421	0.122189	1
1803	DPP4	dipeptidyl peptidase 4	1.93168	3.16699	1.18249	0.122241	1
101927911	LOC101927911	uncharacterized LOC101927911	-1.78263	0.560118	-1.18127	0.122251	1
204010	RPSAP52	ribosomal protein SA pseudogene 52	1.92724	-2.00475	1.18139	0.12245	1
23743	BHMT2	betaine--homocysteine S-methyltransferase 2	1.69281	0.474156	1.17952	0.122545	1
285966	TCAF2	TRPM8 channel associated factor 2	-1.4411	4.87103	-1.17853	0.12272	1
100302237	MIR1281	microRNA 1281	-1.85441	-1.76507	-1.17887	0.122809	1
283174	MIR4697HG	MIR4697 host gene	1.43242	3.37452	1.17738	0.122945	1
100507398	INTS6-AS1	INTS6 antisense RNA 1	-1.38475	2.19016	-1.17737	0.122947	1
100288432	IL10RB-DT	IL10RB divergent transcript	1.83931	-0.263507	1.17666	0.123225	1
55321	TMEM74B	transmembrane protein 74B	1.74818	0.387487	1.17458	0.123549	1
7187	TRAF3	TNF receptor associated factor 3	1.33038	4.37196	1.17401	0.123613	1
284297	SSC5D	scavenger receptor cysteine rich family member with 5 domains	1.94543	4.87269	1.17457	0.123861	1
644150	WIPF3	WAS/WASL interacting protein family member 3	-1.52299	1.83702	-1.17267	0.123877	1
283417	DPY19L2	dpy-19 like 2	-1.42269	3.50453	-1.17184	0.124042	1
399	RHOH	ras homolog family member H	1.98331	-2.43303	1.17405	0.124083	1
339559	ZFP69	ZFP69 zinc finger protein	1.59818	1.69077	1.17016	0.12438	1
1122	CHML	CHM like, Rab escort protein 2	1.88432	2.52809	1.16975	0.124684	1
3207	HOXA11	homeobox A11	-1.44789	4.58671	-1.16726	0.124954	1
105370579	LOC105370579	uncharacterized LOC105370579	-1.79365	0.173249	-1.16681	0.125137	1
552	AVPR1A	arginine vasopressin receptor 1A	-2.05717	1.73456	-1.17033	0.125138	1
6659	SOX4	SRY-box 4	1.36934	5.48356	1.16622	0.125161	1
2913	GRM3	glutamate metabotropic receptor 3	1.79129	-0.933276	1.16613	0.125271	1
146223	CMTM4	CKLF like MARVEL transmembrane domain containing 4	1.32764	4.64578	1.16517	0.125371	1
103091864	SNHG22	small nucleolar RNA host gene 22	-2.07021	-1.08393	-1.16821	0.125636	1
66002	CYP4F12	cytochrome P450 family 4 subfamily F member 12	-2.02552	-0.792401	-1.16691	0.125698	1
100507459	NRSN2-AS1	NRSN2 antisense RNA 1	-1.41593	1.47642	-1.16294	0.125818	1
101927229	LINC01929	long intergenic non-protein coding RNA 1929	2.11619	-2.41289	1.1681	0.125911	1
2827	GPR3	G protein-coupled receptor 3	-1.83846	-0.459981	-1.16298	0.125967	1
148046	CIRBP-AS1	CIRBP antisense RNA 1	-1.5545	1.3469	-1.16209	0.12599	1
22846	VASH1	vasohibin 1	1.47681	3.38519	1.16121	0.126166	1
613	BCR	BCR, RhoGEF and GTPase activating protein	-1.48379	4.76378	-1.16102	0.126203	1
374462	PTPRQ	protein tyrosine phosphatase, receptor type Q	2.20535	-2.25536	1.16802	0.126526	1
105371905	NA	NA	-1.68929	-0.441985	-1.15814	0.12681	1
79674	VEPH1	ventricular zone expressed PH domain containing 1	1.60955	0.780401	1.1578	0.126859	1
105274304	LOC105274304	uncharacterized LOC105274304	1.55482	1.09109	1.15749	0.126917	1
386617	KCTD8	potassium channel tetramerization domain containing 8	-1.94856	-2.63794	-1.15956	0.126919	1
100874433	IQCJ-SCHIP1-AS1	IQCJ-SCHIP1 readthrough antisense RNA 1	-1.91441	2.52343	-1.15907	0.12692	1
26860	RNU1-13P	RNA, U1 small nuclear 13, pseudogene	-1.80136	-2.37863	-1.15783	0.126958	1
102724329	LOC102724329	uncharacterized LOC102724329	-1.82641	0.144371	-1.15779	0.127	1
9496	TBX4	T-box 4	-1.4575	5.71588	-1.15665	0.127083	1
7046	TGFBR1	transforming growth factor beta receptor 1	1.40247	7.73555	1.15659	0.127095	1
2319	FLOT2	flotillin 2	-1.50796	4.17589	-1.15556	0.127305	1
2526	FUT4	fucosyltransferase 4	1.42003	5.31242	1.15486	0.127446	1
101928259	PHKA1-AS1	PHKA1 antisense RNA 1	-1.76343	-1.80575	-1.15407	0.127681	1
8291	DYSF	dysferlin	1.52804	4.44764	1.15308	0.127808	1
554202	MIR31HG	MIR31 host gene	1.80408	0.816867	1.1536	0.127822	1
101805492	CASC9	cancer susceptibility 9	1.97153	-1.10849	1.15522	0.127893	1
115704	EVI5L	ecotropic viral integration site 5 like	1.56609	2.22574	1.15167	0.128095	1
30845	EHD3	EH domain containing 3	1.43047	4.25238	1.15118	0.128193	1
57658	CALCOCO1	calcium binding and coiled-coil domain 1	-1.45005	6.91676	-1.1509	0.12825	1
27306	HPGDS	hematopoietic prostaglandin D synthase	2.07643	-1.60626	1.15575	0.128265	1
105372493	LOC105372493	uncharacterized LOC105372493	1.77057	-0.39734	1.14859	0.128807	1
100130264	LOC100130264	uncharacterized LOC100130264	1.80273	-2.53018	1.14858	0.128848	1
100507217	LINC01578	long intergenic non-protein coding RNA 1578	-1.34981	6.18534	-1.14605	0.129239	1
143941	TTC36	tetratricopeptide repeat domain 36	-1.66162	-1.25452	-1.14605	0.129258	1
8812	CCNK	cyclin K	-1.43681	4.2281	-1.14574	0.129301	1
147744	TMEM190	transmembrane protein 190	1.79165	-2.59818	1.14617	0.129329	1
255738	PCSK9	proprotein convertase subtilisin/kexin type 9	1.97338	-1.45454	1.14803	0.129394	1
84690	SPATA22	spermatogenesis associated 22	2.02687	-1.57337	1.14843	0.129545	1
898	CCNE1	cyclin E1	1.81414	-1.25575	1.14454	0.129697	1
768206	PRCD	photoreceptor disc component	-1.42102	3.08823	-1.14373	0.129713	1
81930	KIF18A	kinesin family member 18A	1.78775	0.0186714	1.14359	0.129856	1
399947	C11orf87	chromosome 11 open reading frame 87	2.12231	-1.83713	1.14864	0.130058	1
51181	DCXR	dicarbonyl and L-xylulose reductase	-1.85851	4.52844	-1.14318	0.13006	1
3937	LCP2	lymphocyte cytosolic protein 2	1.93436	-1.83423	1.14322	0.130259	1
9	NAT1	N-acetyltransferase 1	1.59694	0.895936	1.1403	0.130424	1
26191	PTPN22	protein tyrosine phosphatase, non-receptor type 22	-1.41624	5.85343	-1.13814	0.130862	1
51284	TLR7	toll like receptor 7	2.03165	-1.99277	1.14222	0.130884	1
9088	PKMYT1	protein kinase, membrane associated tyrosine/threonine 1	1.87962	-2.30608	1.13945	0.130885	1
7074	TIAM1	T cell lymphoma invasion and metastasis 1	1.61821	2.99324	1.1377	0.130964	1
100129617	LOC100129617	uncharacterized LOC100129617	-1.71182	-0.0191361	-1.13732	0.131079	1
653082	ZDHHC11B	zinc finger DHHC-type containing 11B	-1.74773	0.481123	-1.13689	0.131196	1
159686	CFAP58	cilia and flagella associated protein 58	-1.59535	1.39389	-1.13583	0.131346	1
81610	FAM83D	family with sequence similarity 83 member D	1.99073	-1.92711	1.13881	0.131408	1
400867	LOC400867	uncharacterized LOC400867	-1.9159	-1.06267	-1.13646	0.131616	1
100507475	IDH1-AS1	IDH1 antisense RNA 1	1.79389	-1.78539	1.13451	0.131746	1
56951	C5orf15	chromosome 5 open reading frame 15	1.3256	6.69086	1.13347	0.131828	1
100129461	LYRM4-AS1	LYRM4 antisense RNA 1	1.65911	0.799297	1.1332	0.131907	1
101929504	LINC02544	long intergenic non-protein coding RNA 2544	1.86193	-1.61666	1.13372	0.132041	1
2643	GCH1	GTP cyclohydrolase 1	-1.7279	4.16314	-1.13201	0.132195	1
100131060	LINC01135	long intergenic non-protein coding RNA 1135	-1.72879	-0.530653	-1.13157	0.132287	1
143903	LAYN	layilin	-1.38051	4.58001	-1.13108	0.132324	1
6790	AURKA	aurora kinase A	1.53923	0.19704	1.13101	0.132341	1
101927623	LOC101927623	uncharacterized LOC101927623	-1.74164	-0.204495	-1.13131	0.132352	1
8532	CPZ	carboxypeptidase Z	2.22616	-0.585861	1.14184	0.132371	1
50613	UBQLN3	ubiquilin 3	-1.61623	0.0527529	-1.13064	0.132427	1
100507381	KCNQ5-IT1	KCNQ5 intronic transcript 1	2.00767	1.96809	1.13367	0.132585	1
8355	HIST1H3G	histone cluster 1 H3 family member g	1.79955	-2.24296	1.12916	0.132874	1
105378510	NA	NA	-2.25725	3.65413	-1.14089	0.13297	1
23360	FNBP4	formin binding protein 4	-1.30199	7.15208	-1.12759	0.133052	1
23255	MTCL1	microtubule crosslinking factor 1	1.60637	1.65087	1.12624	0.133344	1
441733	PRKXP1	PRKX pseudogene 1	1.97778	1.5658	1.12742	0.133781	1
339005	WHAMMP3	WAS protein homolog associated with actin, golgi membranes and microtubules pseudogene 3	-1.30897	3.41075	-1.12332	0.133947	1
26226	FBXW4P1	F-box and WD repeat domain containing 4 pseudogene 1	-1.67786	0.9783	-1.12334	0.133976	1
100506343	INKA2-AS1	INKA2 antisense RNA 1	-1.71985	-1.8116	-1.12283	0.13411	1
55240	STEAP3	STEAP3 metalloreductase	1.39025	6.95345	1.12229	0.134163	1
100506810	LINC01132	long intergenic non-protein coding RNA 1132	-1.97484	-0.742608	-1.12507	0.134271	1
101927233	SEMA6A-AS1	SEMA6A antisense RNA 1	1.77445	-0.54843	1.12222	0.1343	1
200933	FBXO45	F-box protein 45	1.60165	2.53519	1.12015	0.134622	1
102723730	LOC102723730	adhesive plaque matrix protein-like	1.8133	0.538808	1.11984	0.134868	1
4685	NCAM2	neural cell adhesion molecule 2	1.94167	-0.364761	1.12151	0.134892	1
283383	ADGRD1	adhesion G protein-coupled receptor D1	-1.93423	1.5868	-1.12019	0.135147	1
26832	RNU5B-1	RNA, U5B small nuclear 1	-1.74691	0.277519	-1.118	0.135159	1
51313	FAM198B	family with sequence similarity 198 member B	1.8057	3.46957	1.11775	0.135298	1
654321	SNORA75	small nucleolar RNA, H/ACA box 75	-1.72316	-0.454089	-1.11597	0.135564	1
102723316	FRG1DP	FSHD region gene 1 family member D, pseudogene	1.91495	-1.28748	1.11776	0.135595	1
283431	GAS2L3	growth arrest specific 2 like 3	1.90722	-0.0637407	1.11744	0.135637	1
79883	PODNL1	podocan like 1	1.73036	5.42212	1.11543	0.135686	1
4958	OMD	osteomodulin	1.62169	7.44515	1.11493	0.13573	1
55916	NXT2	nuclear transport factor 2 like export factor 2	1.45837	2.51035	1.11341	0.136038	1
693220	MIR635	microRNA 635	1.72762	-1.5675	1.11202	0.13641	1
29944	PNMA3	PNMA family member 3	1.84663	-2.13568	1.11276	0.136458	1
90668	CARMIL3	capping protein regulator and myosin 1 linker 3	1.77957	-0.474892	1.11197	0.136487	1
286	ANK1	ankyrin 1	1.96405	-0.565642	1.11429	0.136556	1
9037	SEMA5A	semaphorin 5A	1.72393	2.14169	1.11059	0.136711	1
157570	ESCO2	establishment of sister chromatid cohesion N-acetyltransferase 2	1.81702	0.0425491	1.11104	0.136757	1
641373	NRON	non-coding repressor of NFAT	1.78917	-1.39021	1.11051	0.136816	1
101929685	LNCNEF	lncRNA neighboring enhancer of FOXA2	-1.8384	0.896935	-1.10997	0.137038	1
26778	SNORA70	small nucleolar RNA, H/ACA box 70	-1.80063	0.873434	-1.10906	0.137149	1
387712	ENO4	enolase 4	1.53702	1.21066	1.1065	0.13751	1
54751	FBLIM1	filamin binding LIM protein 1	1.67065	1.3955	1.10611	0.137629	1
7171	TPM4	tropomyosin 4	1.43405	7.67066	1.10568	0.137683	1
4501	MT1X	metallothionein 1X	-1.9216	8.14401	-1.10766	0.137819	1
4709	NDUFB3	NADH:ubiquinone oxidoreductase subunit B3	1.84146	3.966	1.10532	0.13805	1
101927394	LOC101927394	uncharacterized LOC101927394	1.86005	-0.631213	1.10552	0.138059	1
652995	UCA1	urothelial cancer associated 1	-1.70163	-0.735614	-1.10386	0.138134	1
5743	PTGS2	prostaglandin-endoperoxide synthase 2	-1.82579	4.44623	-1.10475	0.138135	1
84692	CCDC54	coiled-coil domain containing 54	1.69088	-2.1	1.10344	0.138214	1
7145	TNS1	tensin 1	-1.44239	8.66919	-1.10055	0.138783	1
54455	FBXO42	F-box protein 42	-1.28214	5.21841	-1.1005	0.138795	1
2615	LRRC32	leucine rich repeat containing 32	2.35796	-0.144967	1.11972	0.138919	1
102724352	NA	NA	1.84971	-2.64393	1.10077	0.139064	1
6281	S100A10	S100 calcium binding protein A10	1.89624	7.84533	1.10062	0.139255	1
4058	LTK	leukocyte receptor tyrosine kinase	1.89849	-1.69688	1.09853	0.139723	1
728780	ANKDD1B	ankyrin repeat and death domain containing 1B	1.56071	0.601872	1.09593	0.139786	1
9229	DLGAP1	DLG associated protein 1	-1.63426	1.44909	-1.09586	0.139819	1
103752589	TMEM92-AS1	TMEM92 antisense RNA 1	-1.70151	-0.247175	-1.09551	0.139937	1
54922	RASIP1	Ras interacting protein 1	1.87651	1.17217	1.09705	0.139966	1
8864	PER2	period circadian regulator 2	-1.57449	6.28438	-1.09499	0.13999	1
19	ABCA1	ATP binding cassette subfamily A member 1	-1.77466	5.38929	-1.0957	0.139994	1
254428	SLC41A1	solute carrier family 41 member 1	-1.35526	5.81055	-1.09476	0.140034	1
6676	SPAG4	sperm associated antigen 4	-1.40388	3.96408	-1.09471	0.140045	1
101926940	LINC02104	long intergenic non-protein coding RNA 2104	1.85461	-0.975934	1.09614	0.140093	1
2833	CXCR3	C-X-C motif chemokine receptor 3	1.77412	-1.77669	1.09298	0.140587	1
5598	MAPK7	mitogen-activated protein kinase 7	-1.42884	3.83856	-1.09134	0.140776	1
728377	ARHGEF34P	Rho guanine nucleotide exchange factor 34, pseudogene	-1.55853	0.360811	-1.09134	0.14078	1
136332	LRGUK	leucine rich repeats and guanylate kinase domain containing	1.51012	1.63637	1.09131	0.140783	1
79791	FBXO31	F-box protein 31	-1.38026	5.1341	-1.09108	0.140831	1
84445	LZTS2	leucine zipper tumor suppressor 2	-1.69545	4.52316	-1.09049	0.141024	1
101927401	LOC101927401	MAGE-like protein 2	-1.62811	0.0733523	-1.08977	0.141139	1
1282	COL4A1	collagen type IV alpha 1 chain	1.8362	3.81381	1.08774	0.141889	1
4939	OAS2	2'-5'-oligoadenylate synthetase 2	2.06156	-0.207999	1.09285	0.14197	1
55010	PARPBP	PARP1 binding protein	1.66543	-0.00832828	1.08519	0.14216	1
8318	CDC45	cell division cycle 45	1.87937	-1.12303	1.08717	0.142164	1
115265	DDIT4L	DNA damage inducible transcript 4 like	-1.88521	4.8012	-1.0858	0.142494	1
64781	CERK	ceramide kinase	-1.35183	6.29161	-1.08171	0.142879	1
401474	SAMD12	sterile alpha motif domain containing 12	-1.76951	2.10813	-1.08195	0.143005	1
4926	NUMA1	nuclear mitotic apparatus protein 1	-1.63246	7.0437	-1.08062	0.143147	1
3222	HOXC5	homeobox C5	1.66775	0.557558	1.08016	0.14327	1
285141	ERICH2	glutamate rich 2	-1.61307	1.34139	-1.07957	0.14337	1
79696	ZC2HC1C	zinc finger C2HC-type containing 1C	-1.46103	2.57118	-1.07877	0.143525	1
1602	DACH1	dachshund family transcription factor 1	2.08761	-0.843352	1.08678	0.143593	1
3512	JCHAIN	joining chain of multimeric IgA and IgM	1.8669	-2.42765	1.08053	0.143601	1
57121	LPAR5	lysophosphatidic acid receptor 5	1.93607	-1.69104	1.08097	0.143824	1
374443	LOC374443	C-type lectin domain family 2 member D pseudogene	-1.42824	4.0282	-1.07738	0.143832	1
8061	FOSL1	FOS like 1, AP-1 transcription factor subunit	-1.69075	2.00094	-1.07768	0.143836	1
80324	PUS1	pseudouridine synthase 1	1.52396	2.35964	1.07724	0.143865	1
403150	FLJ31356	uncharacterized protein FLJ31356	-2.01906	-1.69449	-1.08065	0.14444	1
671	BPI	bactericidal permeability increasing protein	1.83901	1.48112	1.07607	0.144501	1
84525	HOPX	HOP homeobox	2.03371	-2.39607	1.07843	0.145067	1
55839	CENPN	centromere protein N	1.38615	2.06374	1.0711	0.145221	1
8540	AGPS	alkylglycerone phosphate synthase	1.57606	4.46089	1.07095	0.145266	1
1528	CYB5A	cytochrome b5 type A	1.50566	2.11783	1.06973	0.145529	1
26472	PPP1R14B	protein phosphatase 1 regulatory inhibitor subunit 14B	1.53032	3.10232	1.06958	0.145564	1
257000	TINCR	TINCR ubiquitin domain containing	-1.90086	-0.850869	-1.07231	0.145607	1
26575	RGS17	regulator of G protein signaling 17	1.58831	1.20492	1.06932	0.145631	1
8704	B4GALT2	beta-1,4-galactosyltransferase 2	1.40451	5.24194	1.06836	0.14583	1
8858	PROZ	protein Z, vitamin K dependent plasma glycoprotein	1.73528	-1.80859	1.06898	0.145833	1
3453	IFNA22P	interferon alpha 22, pseudogene	1.8169	-1.64934	1.06935	0.145942	1
441123	LINC00266-3	long intergenic non-protein coding RNA 266-3	-1.79473	-2.93614	-1.069	0.145957	1
942	CD86	CD86 molecule	1.99886	-2.01944	1.07284	0.146094	1
102724508	THCAT158	thyroid cancer-associated transcript 158	-1.68456	-0.947088	-1.06711	0.146183	1
100128285	DNM1P35	dynamin 1 pseudogene 35	-1.51932	1.07144	-1.06652	0.146244	1
256646	NUTM1	NUT midline carcinoma family member 1	1.95389	-1.98292	1.06963	0.146522	1
64108	RTP4	receptor transporter protein 4	1.89015	-2.29014	1.06738	0.146681	1
26762	HAVCR1	hepatitis A virus cellular receptor 1	-1.61215	-0.859018	-1.06438	0.146744	1
100124537	SNORA70B	small nucleolar RNA, H/ACA box 70B	-1.71449	-1.62362	-1.06477	0.146747	1
54898	ELOVL2	ELOVL fatty acid elongase 2	-1.77687	-0.758081	-1.06509	0.146794	1
1366	CLDN7	claudin 7	1.68496	-0.267866	1.06384	0.146919	1
100885776	UGDH-AS1	UGDH antisense RNA 1	-1.42075	2.48276	-1.06338	0.146942	1
10788	IQGAP2	IQ motif containing GTPase activating protein 2	2.13881	-0.614316	1.07375	0.147194	1
4330	MN1	MN1 proto-oncogene, transcriptional regulator	-1.45007	6.5387	-1.05997	0.147709	1
100874322	BACH1-IT2	BACH1 intronic transcript 2	1.80849	-1.47699	1.06116	0.147774	1
116255	MOGAT1	monoacylglycerol O-acyltransferase 1	-1.75324	0.975639	-1.05982	0.147933	1
282996	RBM20	RNA binding motif protein 20	-1.98928	-0.847437	-1.0645	0.147967	1
23531	MMD	monocyte to macrophage differentiation associated	1.48515	0.640175	1.0585	0.148041	1
54619	CCNJ	cyclin J	1.32182	2.88708	1.05844	0.148053	1
84675	TRIM55	tripartite motif containing 55	-1.76302	-1.26576	-1.05879	0.148187	1
84950	PRPF38A	pre-mRNA processing factor 38A	-1.2473	5.65949	-1.05643	0.148505	1
152002	XXYLT1	xyloside xylosyltransferase 1	1.4928	2.61001	1.05608	0.148587	1
100498859	LINC00881	long intergenic non-protein coding RNA 881	-1.74873	-1.949	-1.05631	0.148721	1
9498	SLC4A8	solute carrier family 4 member 8	1.95903	0.285375	1.06032	0.148723	1
6329	SCN4A	sodium voltage-gated channel alpha subunit 4	-1.73562	0.359294	-1.05566	0.148843	1
1901	S1PR1	sphingosine-1-phosphate receptor 1	-1.85759	0.606216	-1.05629	0.149076	1
105372015	NA	NA	-1.706	-0.625617	-1.05387	0.149199	1
125228	FAM210A	family with sequence similarity 210 member A	-1.34122	4.9909	-1.05304	0.149272	1
8911	CACNA1I	calcium voltage-gated channel subunit alpha1 I	1.83195	0.953637	1.0549	0.149289	1
389558	FAM180A	family with sequence similarity 180 member A	1.84155	4.1791	1.05317	0.149729	1
8360	HIST1H4D	histone cluster 1 H4 family member d	-2.32618	1.03516	-1.07378	0.149747	1
203228	C9orf72	chromosome 9 open reading frame 72	-1.52326	3.84571	-1.05081	0.149781	1
10724	OGA	O-GlcNAcase	-1.33205	7.73279	-1.05068	0.149806	1
80332	ADAM33	ADAM metallopeptidase domain 33	2.01615	-1.62795	1.05575	0.150258	1
100874042	HM13-AS1	HM13 antisense RNA 1	-1.68694	0.00379603	-1.04895	0.150295	1
4494	MT1F	metallothionein 1F	2.27293	4.42514	1.06808	0.150455	1
3280	HES1	hes family bHLH transcription factor 1	-1.57412	6.25787	-1.04781	0.150474	1
1842	ECM2	extracellular matrix protein 2	1.52704	7.53421	1.04769	0.15049	1
6723	SRM	spermidine synthase	2.02694	4.56754	1.05474	0.150624	1
91653	BOC	BOC cell adhesion associated, oncogene regulated	-1.53353	7.02299	-1.04515	0.151071	1
221935	SDK1	sidekick cell adhesion molecule 1	1.69551	0.636907	1.04524	0.151157	1
53918	PELO	pelota mRNA surveillance and ribosome rescue factor	-1.27703	5.61437	-1.04397	0.151334	1
54897	CASZ1	castor zinc finger 1	-1.68482	0.384845	-1.04408	0.151408	1
4329	ALDH6A1	aldehyde dehydrogenase 6 family member A1	-1.54569	5.06822	-1.04356	0.151436	1
7059	THBS3	thrombospondin 3	1.39281	6.90441	1.04316	0.151519	1
100233209	PCED1B-AS1	PCED1B antisense RNA 1	1.72426	-0.735328	1.04302	0.151716	1
9928	KIF14	kinesin family member 14	1.81436	0.137431	1.04373	0.151807	1
7043	TGFB3	transforming growth factor beta 3	1.4619	5.01502	1.04157	0.151884	1
83593	RASSF5	Ras association domain family member 5	-1.39634	3.32337	-1.04149	0.151902	1
7298	TYMS	thymidylate synthetase	-1.60771	0.409881	-1.03983	0.152315	1
101954266	RNVU1-14	RNA, variant U1 small nuclear 14	-1.89819	0.194511	-1.0432	0.152348	1
7026	NR2F2	nuclear receptor subfamily 2 group F member 2	1.91054	0.946312	1.04192	0.15273	1
4773	NFATC2	nuclear factor of activated T cells 2	1.61523	6.90618	1.0375	0.152854	1
165100	TEX44	testis expressed 44	-1.80922	-2.21808	-1.03911	0.152867	1
101927066	LOC101927066	uncharacterized LOC101927066	-1.46762	2.26799	-1.03675	0.152991	1
84919	PPP1R15B	protein phosphatase 1 regulatory subunit 15B	-1.70859	5.93178	-1.0365	0.153194	1
128239	IQGAP3	IQ motif containing GTPase activating protein 3	1.69422	2.14559	1.0357	0.153354	1
8637	EIF4EBP3	eukaryotic translation initiation factor 4E binding protein 3	-1.60341	-1.20642	-1.0344	0.153564	1
83903	HASPIN	histone H3 associated protein kinase	1.82644	-2.03895	1.03492	0.153923	1
101929655	TMC3-AS1	TMC3 antisense RNA 1	-1.71769	-1.30148	-1.03248	0.154147	1
100113389	SNORD127	small nucleolar RNA, C/D box 127	1.63428	-2.38784	1.03136	0.154291	1
102724201	TBX18-AS1	TBX18 antisense RNA 1	1.64832	-0.0369515	1.03141	0.154291	1
221091	LRRN4CL	LRRN4 C-terminal like	1.35377	3.55221	1.03099	0.15432	1
1436	CSF1R	colony stimulating factor 1 receptor	1.81575	1.25046	1.0327	0.154399	1
84727	SPSB2	splA/ryanodine receptor domain and SOCS box containing 2	-1.30717	2.65983	-1.03064	0.154401	1
57464	STRIP2	striatin interacting protein 2	1.53702	2.29166	1.02906	0.154777	1
7984	ARHGEF5	Rho guanine nucleotide exchange factor 5	-1.41543	3.35894	-1.02839	0.154923	1
64786	TBC1D15	TBC1 domain family member 15	-1.36348	5.94462	-1.02725	0.155187	1
58489	ABHD17C	abhydrolase domain containing 17C	1.67598	1.63363	1.02729	0.155286	1
142827	ACSM6	acyl-CoA synthetase medium chain family member 6	1.72764	-2.26976	1.02685	0.155488	1
10673	TNFSF13B	TNF superfamily member 13b	1.53231	1.0676	1.02532	0.155647	1
7027	TFDP1	transcription factor Dp-1	1.40991	4.17717	1.02394	0.155959	1
5955	RCN2	reticulocalbin 2	1.32429	5.99603	1.0229	0.156201	1
100422984	MIR4308	microRNA 4308	-1.8992	-1.70434	-1.02598	0.15647	1
5176	SERPINF1	serpin family F member 1	1.72415	2.6095	1.02257	0.156486	1
388336	SHISA6	shisa family member 6	1.93095	-0.621098	1.02665	0.156546	1
132228	LSMEM2	leucine rich single-pass membrane protein 2	-1.45516	0.824138	-1.0213	0.156576	1
29940	DSE	dermatan sulfate epimerase	-1.44043	7.11719	-1.02105	0.156635	1
100189032	TRL-TAG3-1	transfer RNA-Leu (TAG) 3-1	-1.67875	-2.49139	-1.02078	0.156818	1
23428	SLC7A8	solute carrier family 7 member 8	-1.80448	4.79034	-1.02224	0.156833	1
256021	LINC01619	long intergenic non-protein coding RNA 1619	1.69024	0.118772	1.01992	0.15704	1
1889	ECE1	endothelin converting enzyme 1	-1.3054	5.055	-1.01821	0.157301	1
11065	UBE2C	ubiquitin conjugating enzyme E2 C	1.81676	-1.81893	1.02027	0.157359	1
101929338	SEMA5A-AS1	SEMA5A antisense RNA 1	1.76305	-2.21006	1.01854	0.157554	1
100128055	SMARCA5-AS1	SMARCA5 antisense RNA 1	-1.60846	-0.0270506	-1.01713	0.157598	1
3182	HNRNPAB	heterogeneous nuclear ribonucleoprotein A/B	1.36528	5.65888	1.01611	0.157794	1
154907	C7orf66	chromosome 7 open reading frame 66	1.64027	-2.82209	1.01642	0.157794	1
286749	STON1-GTF2A1L	STON1-GTF2A1L readthrough	-1.60936	-1.20409	-1.01442	0.158237	1
552900	BOLA2	bolA family member 2	1.77099	-0.26489	1.01579	0.158239	1
2646	GCKR	glucokinase regulator	-1.42253	1.49593	-1.01394	0.158304	1
10769	PLK2	polo like kinase 2	-1.90031	1.29276	-1.01691	0.158684	1
401720	FIGNL2	fidgetin like 2	1.5404	0.514392	1.01232	0.1587	1
79706	PRKRIP1	PRKR interacting protein 1	-1.59148	-0.737111	-1.01227	0.158732	1
100192426	LOC100192426	uncharacterized LOC100192426	-1.71804	-0.724515	-1.01292	0.158759	1
2892	GRIA3	glutamate ionotropic receptor AMPA type subunit 3	1.50172	3.38198	1.01171	0.158835	1
140825	NEURL2	neuralized E3 ubiquitin protein ligase 2	-1.43079	0.447766	-1.01158	0.158862	1
677836	SNORA58	small nucleolar RNA, H/ACA box 58	1.74596	-2.08266	1.01234	0.158978	1
10266	RAMP2	receptor activity modifying protein 2	1.76006	0.574961	1.01237	0.159017	1
100316868	HOTTIP	HOXA distal transcript antisense RNA	-1.48654	0.315933	-1.0109	0.159025	1
3728	JUP	junction plakoglobin	-1.47406	3.55969	-1.01056	0.159104	1
84532	ACSS1	acyl-CoA synthetase short chain family member 1	-1.71652	1.51562	-1.01096	0.159224	1
81578	COL21A1	collagen type XXI alpha 1 chain	1.77556	2.43922	1.0103	0.159573	1
64963	MRPS11	mitochondrial ribosomal protein S11	1.33625	3.27522	1.00792	0.159728	1
8836	GGH	gamma-glutamyl hydrolase	1.63283	2.82727	1.00805	0.159769	1
5950	RBP4	retinol binding protein 4	-1.62162	6.38428	-1.00772	0.159836	1
10204	NUTF2	nuclear transport factor 2	1.36533	4.22373	1.00694	0.159959	1
56172	ANKH	ANKH inorganic pyrophosphate transport regulator	1.3518	9.18371	1.00554	0.160294	1
101954276	RNVU1-6	RNA, variant U1 small nuclear 6	-1.83225	-0.928374	-1.00838	0.160314	1
5803	PTPRZ1	protein tyrosine phosphatase, receptor type Z1	1.94548	0.200386	1.0117	0.160355	1
3726	JUNB	JunB proto-oncogene, AP-1 transcription factor subunit	-1.38269	8.23477	-1.00526	0.160358	1
144809	FAM216B	family with sequence similarity 216 member B	1.81686	-2.62701	1.00762	0.160414	1
2264	FGFR4	fibroblast growth factor receptor 4	-1.47207	0.745606	-1.00484	0.160461	1
5445	PON2	paraoxonase 2	1.46608	4.34395	1.00465	0.160506	1
577	ADGRB3	adhesion G protein-coupled receptor B3	-1.80417	0.325888	-1.00695	0.160511	1
55698	RADIL	Rap associating with DIL domain	-1.56853	1.81924	-1.00397	0.160691	1
116835	HSPA12B	heat shock protein family A (Hsp70) member 12B	1.87137	-0.945419	1.00737	0.160813	1
200159	C1orf100	chromosome 1 open reading frame 100	1.57451	-0.932219	1.00331	0.160852	1
9645	MICAL2	microtubule associated monooxygenase, calponin and LIM domain containing 2	1.57363	4.66984	1.00269	0.160998	1
285627	LINC01845	long intergenic non-protein coding RNA 1845	1.72865	-2.4532	1.00296	0.161177	1
29775	CARD10	caspase recruitment domain family member 10	1.86937	-1.73959	1.00582	0.16118	1
64221	ROBO3	roundabout guidance receptor 3	1.91262	2.51684	1.00698	0.161233	1
84159	ARID5B	AT-rich interaction domain 5B	-1.52209	6.37871	-1.00132	0.161307	1
3104	ZBTB48	zinc finger and BTB domain containing 48	-1.2594	4.0492	-0.999705	0.161684	1
10346	TRIM22	tripartite motif containing 22	1.82553	0.833737	1.00169	0.161911	1
29126	CD274	CD274 molecule	-1.5206	1.84845	-0.99873	0.161927	1
9953	HS3ST3B1	heparan sulfate-glucosamine 3-sulfotransferase 3B1	-1.50873	3.81671	-0.998658	0.161941	1
3045	HBD	hemoglobin subunit delta	1.99941	-2.60849	1.00726	0.162045	1
1453	CSNK1D	casein kinase 1 delta	-1.37404	6.37721	-0.997775	0.162146	1
2850	GPR27	G protein-coupled receptor 27	-1.68612	0.213278	-0.997878	0.162294	1
101447996	RNVU1-8	RNA, variant U1 small nuclear 8	-1.7804	-2.0812	-0.998139	0.162545	1
105378145	LOC105378145	uncharacterized LOC105378145	2.08668	0.46502	1.00859	0.162855	1
2688	GH1	growth hormone 1	-1.75649	-0.444483	-0.996368	0.162874	1
54360	CYTL1	cytokine like 1	-1.97326	10.0774	-1.00298	0.162913	1
100873982	ABCC5-AS1	ABCC5 antisense RNA 1	1.62125	-2.59422	0.992991	0.163368	1
153572	IRX2	iroquois homeobox 2	-1.79419	-0.199583	-0.994898	0.163407	1
11081	KERA	keratocan	1.84129	-2.20453	0.995946	0.163428	1
80206	FHOD3	formin homology 2 domain containing 3	1.53917	1.36398	0.99222	0.163496	1
79625	NDNF	neuron derived neurotrophic factor	-1.40777	7.15645	-0.992019	0.163529	1
284067	CFAP97D1	CFAP97 domain containing 1	-1.7968	-1.32681	-0.993198	0.16384	1
105376734	NA	NA	-1.68464	-2.13931	-0.991009	0.163956	1
4815	NINJ2	ninjurin 2	1.57563	3.07803	0.98988	0.164079	1
154664	ABCA13	ATP binding cassette subfamily A member 13	2.2203	-0.870837	1.0115	0.164316	1
80270	HSD3B7	hydroxy-delta-5-steroid dehydrogenase, 3 beta- and steroid delta-isomerase 7	1.4981	4.29532	0.98666	0.16483	1
85474	LBX2	ladybird homeobox 2	1.62045	-0.744117	0.985142	0.165271	1
3386	ICAM4	intercellular adhesion molecule 4 (Landsteiner-Wiener blood group)	-1.72291	-1.23975	-0.985523	0.165407	1
56033	BARX1	BARX homeobox 1	-1.65325	4.55435	-0.983282	0.165776	1
100996693	LOC100996693	CAVP-target protein-like	-1.45917	0.918116	-0.982702	0.165786	1
5455	POU3F3	POU class 3 homeobox 3	-1.61645	-1.02277	-0.981926	0.166051	1
22836	RHOBTB3	Rho related BTB domain containing 3	-1.53476	7.56779	-0.980966	0.166223	1
101927150	L3MBTL4-AS1	L3MBTL4 antisense RNA 1	-1.61134	0.613325	-0.981003	0.16627	1
101928988	LOC101928988	uncharacterized LOC101928988	-1.75721	0.402324	-0.982575	0.166271	1
51466	EVL	Enah/Vasp-like	1.55371	5.05385	0.979838	0.166507	1
51338	MS4A4A	membrane spanning 4-domains A4A	2.04171	-1.93762	0.991448	0.166703	1
257062	CATSPERD	cation channel sperm associated auxiliary subunit delta	-1.89719	-1.90801	-0.983998	0.166887	1
5105	PCK1	phosphoenolpyruvate carboxykinase 1	-2.07079	1.52955	-0.991349	0.16717	1
3704	ITPA	inosine triphosphatase	1.37895	2.75997	0.976261	0.167355	1
161159	ACTN1-AS1	ACTN1 antisense RNA 1	-1.65819	-1.32906	-0.976867	0.16736	1
22934	RPIA	ribose 5-phosphate isomerase A	1.49436	2.01803	0.974861	0.167705	1
2125	EVPL	envoplakin	1.95861	-1.76826	0.983292	0.167733	1
100507674	MARK2P9	microtubule affinity regulating kinase 2 pseudogene 9	1.58325	-2.32502	0.974433	0.167852	1
221981	THSD7A	thrombospondin type 1 domain containing 7A	1.53148	3.48863	0.974173	0.167884	1
10743	RAI1	retinoic acid induced 1	-1.3944	5.14717	-0.973991	0.167911	1
3514	IGKC	immunoglobulin kappa constant	1.58084	-2.89978	0.974095	0.167933	1
100423005	MIR4282	microRNA 4282	1.71244	-2.0892	0.974901	0.167997	1
153733	CCDC112	coiled-coil domain containing 112	1.53555	0.921112	0.973514	0.168048	1
101927189	LOC101927189	uncharacterized LOC101927189	1.65942	-2.05418	0.973855	0.168107	1
79698	ZMAT4	zinc finger matrin-type 4	-1.75903	0.889712	-0.974011	0.168415	1
23528	ZNF281	zinc finger protein 281	1.29607	3.6643	0.971837	0.16844	1
101927763	OLFM5P	olfactomedin family member 5, pseudogene	-1.60951	-0.759406	-0.972067	0.168463	1
1009	CDH11	cadherin 11	2.01277	3.6726	0.983222	0.168472	1
5174	PDZK1	PDZ domain containing 1	1.55303	0.208294	0.971681	0.168507	1
22882	ZHX2	zinc fingers and homeoboxes 2	-1.36327	5.81081	-0.971554	0.168509	1
112869	SGF29	SAGA complex associated factor 29	-1.3882	2.98312	-0.970457	0.168779	1
57648	KIAA1522	KIAA1522	-1.40124	2.28749	-0.97019	0.168845	1
3071	NCKAP1L	NCK associated protein 1 like	-1.52641	1.94231	-0.969924	0.168927	1
722	C4BPA	complement component 4 binding protein alpha	1.96286	1.37076	0.977045	0.169421	1
1020	CDK5	cyclin dependent kinase 5	1.52469	0.752968	0.967874	0.169432	1
9957	HS3ST1	heparan sulfate-glucosamine 3-sulfotransferase 1	1.73765	3.60649	0.968222	0.169766	1
100288254	LOC100288254	uncharacterized LOC100288254	-1.81595	-2.00941	-0.969827	0.169818	1
283335	LOC283335	uncharacterized LOC283335	-1.36632	5.15827	-0.96513	0.170093	1
130813	C2orf50	chromosome 2 open reading frame 50	-1.61856	-1.62088	-0.965393	0.170129	1
4744	NEFH	neurofilament heavy	1.59693	0.959906	0.964338	0.170361	1
284649	SMG7-AS1	SMG7 antisense RNA 1	-1.61635	0.623687	-0.964205	0.170421	1
57600	FNIP2	folliculin interacting protein 2	1.53044	6.09279	0.963423	0.170537	1
51084	CRYL1	crystallin lambda 1	-1.27606	3.912	-0.962722	0.17069	1
2303	FOXC2	forkhead box C2	-1.82443	3.49685	-0.966432	0.170751	1
100128640	ACVR2B-AS1	ACVR2B antisense RNA 1	-1.41489	1.3854	-0.962335	0.170787	1
347918	EP400P1	EP400 pseudogene 1	1.39182	1.76517	0.962318	0.17079	1
731157	LOC731157	uncharacterized LOC731157	-1.71226	-0.799731	-0.963583	0.170826	1
4306	NR3C2	nuclear receptor subfamily 3 group C member 2	-1.36769	4.63232	-0.961656	0.170954	1
113246	C12orf57	chromosome 12 open reading frame 57	-1.45772	5.75324	-0.960988	0.171123	1
8731	RNMT	RNA guanine-7 methyltransferase	-1.38164	6.44054	-0.959911	0.171388	1
9520	NPEPPS	aminopeptidase puromycin sensitive	-1.28734	6.12337	-0.959148	0.171577	1
100129845	PCOLCE-AS1	PCOLCE antisense RNA 1	-1.47836	0.177661	-0.959076	0.171602	1
54848	ARHGEF38	Rho guanine nucleotide exchange factor 38	1.87026	-1.21654	0.963984	0.171788	1
693199	MIR614	microRNA 614	-1.79171	-0.432541	-0.961342	0.171815	1
4862	NPAS2	neuronal PAS domain protein 2	-1.32159	4.54207	-0.957888	0.171891	1
102466225	MIR6077	microRNA 6077	-1.59482	-2.58817	-0.957228	0.172132	1
8366	HIST1H4B	histone cluster 1 H4 family member b	-1.85881	2.23073	-0.962202	0.172141	1
283349	RASSF3	Ras association domain family member 3	1.63604	2.05905	0.957324	0.172175	1
2252	FGF7	fibroblast growth factor 7	2.11752	0.985055	0.975773	0.172229	1
440193	CCDC88C	coiled-coil domain containing 88C	2.02629	-1.03688	0.969868	0.172254	1
1004	CDH6	cadherin 6	2.05832	-1.51173	0.971622	0.172306	1
80177	MYCT1	MYC target 1	1.92124	-2.23751	0.963385	0.172507	1
23397	NCAPH	non-SMC condensin I complex subunit H	1.76084	-0.345877	0.957751	0.172539	1
149685	ADIG	adipogenin	1.57776	-2.82246	0.955478	0.17255	1
284312	ZSCAN1	zinc finger and SCAN domain containing 1	-1.82714	-0.93094	-0.958535	0.172808	1
5190	PEX6	peroxisomal biogenesis factor 6	-1.32002	4.25511	-0.954047	0.17285	1
401115	C4orf48	chromosome 4 open reading frame 48	2.23519	1.64353	0.981817	0.172941	1
3855	KRT7	keratin 7	1.83008	-2.27341	0.958045	0.17296	1
154807	VKORC1L1	vitamin K epoxide reductase complex subunit 1 like 1	1.30711	4.30379	0.953271	0.173044	1
9702	CEP57	centrosomal protein 57	-1.25214	6.04837	-0.953259	0.173047	1
11151	CORO1A	coronin 1A	1.59436	-0.650767	0.951409	0.173592	1
105372585	LOC105372585	translation initiation factor IF-2-like	1.60778	-2.55501	0.951461	0.173599	1
119392	SFR1	SWI5 dependent homologous recombination repair protein 1	-1.29938	3.05488	-0.95093	0.17363	1
166012	CHST13	carbohydrate sulfotransferase 13	1.69664	-1.78917	0.951856	0.173732	1
55689	YEATS2	YEATS domain containing 2	-1.37982	6.23607	-0.949802	0.173913	1
103752588	PACERR	PTGS2 antisense NFKB1 complex-mediated expression regulator RNA	-1.75968	-0.024168	-0.952162	0.173965	1
103581031	CASC23	cancer susceptibility 23	-1.82085	-2.4694	-0.953629	0.17403	1
1586	CYP17A1	cytochrome P450 family 17 subfamily A member 1	-1.67811	0.593431	-0.950238	0.174077	1
2213	FCGR2B	Fc fragment of IgG receptor IIb	2.01157	-1.62552	0.962288	0.174084	1
29760	BLNK	B cell linker	1.83575	-1.84427	0.953468	0.174203	1
2760	GM2A	GM2 ganglioside activator	1.27956	4.33617	0.948562	0.174224	1
23239	PHLPP1	PH domain and leucine rich repeat protein phosphatase 1	-1.24184	4.22114	-0.948432	0.174257	1
4248	MGAT3	mannosyl (beta-1,4-)-glycoprotein beta-1,4-N-acetylglucosaminyltransferase	1.57739	1.64649	0.946431	0.174826	1
56246	MRAP	melanocortin 2 receptor accessory protein	1.62241	-1.17287	0.946567	0.174862	1
602	BCL3	B cell CLL/lymphoma 3	-1.50622	3.73734	-0.945156	0.175098	1
388407	C17orf82	chromosome 17 open reading frame 82	-1.69421	-1.59426	-0.946392	0.175116	1
57758	SCUBE2	signal peptide, CUB domain and EGF like domain containing 2	1.59962	2.49055	0.945375	0.175123	1
5565	PRKAB2	protein kinase AMP-activated non-catalytic subunit beta 2	-1.28348	5.27611	-0.944858	0.175157	1
7252	TSHB	thyroid stimulating hormone beta	1.76859	1.12233	0.947702	0.175172	1
100129654	TCF24	transcription factor 24	1.64512	-2.24906	0.945021	0.175306	1
148811	PM20D1	peptidase M20 domain containing 1	1.75162	0.977735	0.946384	0.175405	1
56649	TMPRSS4	transmembrane serine protease 4	-1.97575	-0.623483	-0.955026	0.175504	1
55810	FOXJ2	forkhead box J2	-1.34491	5.2905	-0.943362	0.175535	1
101928530	LOC101928530	uncharacterized LOC101928530	-1.64795	-1.58751	-0.944086	0.175552	1
9618	TRAF4	TNF receptor associated factor 4	-1.38339	3.18539	-0.942778	0.175683	1
516	ATP5MC1	ATP synthase membrane subunit c locus 1	1.64482	3.3047	0.943411	0.175716	1
4637	MYL6	myosin light chain 6	1.41623	7.63214	0.942492	0.175756	1
102723743	NA	NA	-1.6262	0.545199	-0.942582	0.175882	1
5629	PROX1	prospero homeobox 1	-1.95692	-0.391611	-0.952376	0.175944	1
84957	RELT	RELT, TNF receptor	-1.43265	3.62416	-0.941706	0.175955	1
29951	PDZRN4	PDZ domain containing ring finger 4	-2.05594	1.40758	-0.957646	0.17614	1
339761	CYP27C1	cytochrome P450 family 27 subfamily C member 1	1.41209	5.85572	0.939962	0.176396	1
5310	PKD1	polycystin 1, transient receptor potential channel interacting	-1.49486	7.8984	-0.939345	0.176564	1
130827	TMEM182	transmembrane protein 182	1.35093	1.75069	0.937576	0.177	1
105372489	LOC105372489	uncharacterized LOC105372489	-1.67905	-1.32408	-0.938478	0.177088	1
101928844	LOC101928844	uncharacterized LOC101928844	-1.83938	-1.93621	-0.942493	0.177131	1
8325	FZD8	frizzled class receptor 8	1.43202	6.27029	0.936011	0.1774	1
139599	MAGEE2	MAGE family member E2	1.57112	-1.51713	0.935866	0.177503	1
55113	XKR8	XK related 8	1.53961	3.48161	0.935521	0.17756	1
115677	NOSTRIN	nitric oxide synthase trafficking	1.72127	-2.03809	0.935961	0.177933	1
28526	TRDC	T cell receptor delta constant	1.71866	-1.66007	0.935671	0.177994	1
101930023	LINC02391	long intergenic non-protein coding RNA 2391	1.62496	-0.873969	0.933977	0.17808	1
100874300	SYNJ2-IT1	SYNJ2 intronic transcript 1	-1.57215	-2.29443	-0.933536	0.1781	1
257236	CCDC96	coiled-coil domain containing 96	-1.60918	0.873585	-0.933657	0.178128	1
10418	SPON1	spondin 1	1.58058	5.69655	0.93344	0.178135	1
4547	MTTP	microsomal triglyceride transfer protein	1.66199	-0.166988	0.934149	0.178142	1
10475	TRIM38	tripartite motif containing 38	-1.27215	5.87831	-0.932702	0.17824	1
[truncated: 21,715 more rows]

## Sheet: female decrease
ENTREZID	SYMBOL	GENENAME	logFC	AveExpr	t	P.Value	adj.P.Val
441376	AARD	alanine and arginine rich domain containing protein	-2.48288	-0.84031	-1.71778	0.0468406	1
9619	ABCG1	ATP binding cassette subfamily G member 1	-2.57202	0.35398	-1.78256	0.0411763	1
33	ACADL	acyl-CoA dehydrogenase long chain	-3.35839	3.55062	-3.85652	0.00020094	0.0576785
55	ACPP	acid phosphatase, prostate	-3.78289	-1.37926	-3.33087	0.000925764	0.133863
133	ADM	adrenomedullin	-4.37808	6.2958	-5.41551	1.49543e-06	0.00221641
122622	ADSSL1	adenylosuccinate synthase like 1	-2.1802	6.10522	-2.24428	0.0151618	0.703914
653483	AFDN-DT	AFDN divergent transcript	-2.9915	1.19953	-2.22308	0.0159481	0.720366
9590	AKAP12	A-kinase anchoring protein 12	-1.92225	4.04521	-2.54249	0.00745716	0.469069
80709	AKNA	AT-hook transcription factor	-1.67454	4.78703	-1.71014	0.0474315	1
10840	ALDH1L1	aldehyde dehydrogenase 1 family member L1	-3.40962	3.32466	-4.26792	5.75187e-05	0.0296521
100862662	ALDH1L1-AS2	ALDH1L1 antisense RNA 2	-3.10774	0.0480551	-3.07597	0.00187224	0.206504
217	ALDH2	aldehyde dehydrogenase 2 family member	-1.84373	4.92365	-2.36522	0.0114375	0.612256
353322	ANKRD37	ankyrin repeat domain 37	-3.2614	2.22297	-3.76004	0.000267696	0.072138
55139	ANKZF1	ankyrin repeat and zinc finger domain containing 1	-2.19165	5.41901	-2.55532	0.00722522	0.460589
164668	APOBEC3H	apolipoprotein B mRNA editing enzyme catalytic subunit 3H	-2.62092	-1.81438	-2.07811	0.0220453	0.84364
347	APOD	apolipoprotein D	-3.41963	8.24689	-2.13546	0.019721	0.802749
319	APOF	apolipoprotein F	-2.13681	-2.10045	-1.75557	0.0433572	1
9181	ARHGEF2	Rho/Rac guanine nucleotide exchange factor 2	-1.71841	6.68447	-2.6812	0.00527503	0.367029
389337	ARHGEF37	Rho guanine nucleotide exchange factor 37	-2.31996	2.55892	-2.91562	0.00287609	0.257372
10865	ARID5A	AT-rich interaction domain 5A	-1.93426	4.10049	-2.16298	0.0182388	0.770969
406	ARNTL	aryl hydrocarbon receptor nuclear translocator like	-2.63418	4.10192	-3.7556	0.000271233	0.07227
27106	ARRDC2	arrestin domain containing 2	-2.01146	4.61488	-2.60935	0.00631873	0.416229
645676	ASH1L-AS1	ASH1L antisense RNA 1	-2.17781	1.03843	-2.63535	0.00592091	0.392462
445	ASS1	argininosuccinate synthase 1	-1.71676	6.57348	-2.14025	0.0191926	0.797082
431705	ASTL	astacin like metalloendopeptidase	-3.31947	-0.433451	-2.63953	0.00586667	0.392462
467	ATF3	activating transcription factor 3	-3.47662	3.03835	-4.31383	4.99024e-05	0.0295846
84913	ATOH8	atonal bHLH transcription factor 8	-2.88576	6.05363	-3.67918	0.000339728	0.0774646
10396	ATP8A1	ATPase phospholipid transporting 8A1	-2.02324	3.76945	-2.50736	0.00812767	0.495475
593	BCKDHA	branched chain keto acid dehydrogenase E1, alpha polypeptide	-1.77263	4.04736	-1.96262	0.0282799	0.97417
604	BCL6	B cell CLL/lymphoma 6	-1.84437	8.831	-2.10395	0.020807	0.817078
605	BCL7A	BCL tumor suppressor 7A	-1.89798	2.09645	-2.30054	0.0133121	0.662596
54880	BCOR	BCL6 corepressor	-1.67421	6.24034	-2.00207	0.0259904	0.927461
622	BDH1	3-hydroxybutyrate dehydrogenase 1	-2.18941	-2.10328	-1.71687	0.0468277	1
79656	BEND5	BEN domain containing 5	-1.90053	1.91926	-2.48351	0.00861375	0.514525
8553	BHLHE40	basic helix-loop-helix family member e40	-1.81421	9.07491	-1.93195	0.0301784	1
664	BNIP3	BCL2 interacting protein 3	-1.94002	7.78298	-1.89201	0.0328142	1
100302650	BRE-AS1	BRE antisense RNA 1	-2.78581	0.0786047	-2.6721	0.00539845	0.371069
7832	BTG2	BTG anti-proliferation factor 2	-2.67382	6.29229	-2.84353	0.00347556	0.284923
56905	C15orf39	chromosome 15 open reading frame 39	-1.71264	3.38301	-1.72615	0.0459572	1
646457	C19orf67	chromosome 19 open reading frame 67	-1.91263	0.275027	-1.72667	0.0459118	1
127795	C1orf87	chromosome 1 open reading frame 87	-2.52889	0.285229	-2.26851	0.0143416	0.689777
441054	C4orf47	chromosome 4 open reading frame 47	-1.58057	4.30831	-1.79171	0.0403131	1
101927953	C5orf66-AS1	C5orf66 antisense RNA 1	-2.75216	-0.421671	-2.54634	0.00738814	0.468014
221416	C6orf223	chromosome 6 open reading frame 223	-2.63739	-0.988899	-2.13896	0.0192605	0.798422
100130460	CAND1.11	uncharacterized LOC100130460	-2.83341	0.113611	-2.99421	0.00233361	0.227365
147968	CAPN12	calpain 12	-1.96169	0.220613	-1.73755	0.0449327	1
100506742	CASP12	caspase 12 (gene/pseudogene)	-1.96752	1.36171	-2.22971	0.0156767	0.717292
126661	CCDC163	coiled-coil domain containing 163	-2.08787	1.13429	-2.29184	0.0135843	0.664446
57820	CCNB1IP1	cyclin B1 interacting protein 1	-1.97629	4.96144	-2.23955	0.0153273	0.705505
901	CCNG2	cyclin G2	-1.98636	5.88049	-3.38135	0.000802299	0.125658
57018	CCNL1	cyclin L1	-2.10699	7.62011	-2.21766	0.0161143	0.72173
951	CD37	CD37 molecule	-2.34035	1.32604	-2.3544	0.0117339	0.623831
8999	CDKL2	cyclin dependent kinase like 2	-2.45456	-0.594738	-2.18891	0.0172052	0.745895
1026	CDKN1A	cyclin dependent kinase inhibitor 1A	-2.96041	5.03736	-3.54194	0.00050667	0.098485
1027	CDKN1B	cyclin dependent kinase inhibitor 1B	-1.65117	6.20092	-2.4898	0.0084831	0.510579
1054	CEBPG	CCAAT enhancer binding protein gamma	-1.72724	4.94794	-2.1074	0.0206484	0.814738
90799	CEP95	centrosomal protein 95	-1.66251	5.81858	-2.20599	0.0165484	0.728067
26038	CHD5	chromodomain helicase DNA binding protein 5	-2.49437	2.09405	-2.06375	0.0227428	0.853358
1154	CISH	cytokine inducible SH2 containing protein	-3.34151	4.2237	-6.30596	8.22157e-08	0.000649887
10370	CITED2	Cbp/p300 interacting transactivator with Glu/Asp rich carboxy-terminal domain 2	-2.68986	5.26209	-3.79189	0.000243578	0.0670777
7122	CLDN5	claudin 5	-3.27516	0.81361	-2.98742	0.00237707	0.229146
100132341	CLUHP3	clustered mitochondria homolog pseudogene 3	-2.01618	1.3503	-2.14916	0.0188138	0.785476
56997	COQ8A	coenzyme Q8A	-1.51849	4.18384	-2.38799	0.0108363	0.596223
64651	CSRNP1	cysteine and serine rich nuclear protein 1	-2.90487	5.18266	-2.90467	0.00296064	0.263942
80169	CTC1	CST telomere replication complex component 1	-1.5521	4.1183	-2.12859	0.0196986	0.802749
1491	CTH	cystathionine gamma-lyase	-2.43261	3.83888	-3.42897	0.000700748	0.119432
1543	CYP1A1	cytochrome P450 family 1 subfamily A member 1	-2.62724	-1.69206	-2.12351	0.0199362	0.803139
54905	CYP2W1	cytochrome P450 family 2 subfamily W member 1	-2.15882	-1.06166	-2.00469	0.0258453	0.926416
1580	CYP4B1	cytochrome P450 family 4 subfamily B member 1	-3.51136	-1.58356	-1.96972	0.0283674	0.97417
57834	CYP4F11	cytochrome P450 family 4 subfamily F member 11	-2.76979	0.585755	-1.94598	0.0293803	0.991292
126410	CYP4F22	cytochrome P450 family 4 subfamily F member 22	-2.24541	0.567095	-1.69157	0.0492286	1
23604	DAPK2	death associated protein kinase 2	-2.22312	3.96496	-2.95917	0.00256231	0.238285
149095	DCST1	DC-STAMP domain containing 1	-2.46342	-1.07876	-2.34544	0.0119848	0.628122
1649	DDIT3	DNA damage inducible transcript 3	-3.36984	4.11692	-7.28263	3.46433e-09	8.21531e-05
54541	DDIT4	DNA damage inducible transcript 4	-4.58657	8.56341	-5.48469	1.1948e-06	0.00202381
11067	DEPP1	DEPP1, autophagy regulator	-2.48197	7.94585	-2.97698	0.0024435	0.232458
27294	DHDH	dihydrodiol dehydrogenase	-2.0035	-1.08222	-1.70997	0.0474518	1
147015	DHRS13	dehydrogenase/reductase 13	-3.01818	2.87451	-5.93442	2.76283e-07	0.00109196
9249	DHRS3	dehydrogenase/reductase 3	-2.28971	6.73519	-3.73932	0.000284599	0.0725106
4189	DNAJB9	DnaJ heat shock protein family (Hsp40) member B9	-1.65881	6.46449	-1.86615	0.0346238	1
1844	DUSP2	dual specificity phosphatase 2	-4.09199	-0.0399352	-3.58849	0.000443036	0.0921592
80820	EEPD1	endonuclease/exonuclease/phosphatase family domain containing 1	-2.18509	2.69018	-3.12774	0.00162578	0.19181
1942	EFNA1	ephrin A1	-2.0755	4.62312	-1.84272	0.0363378	1
112399	EGLN3	egl-9 family hypoxia inducible factor 3	-2.10472	5.68472	-2.85423	0.00337964	0.280227
1999	ELF3	E74 like ETS transcription factor 3	-2.87821	1.85302	-2.69581	0.00508417	0.363818
22936	ELL2	elongation factor for RNA polymerase II 2	-1.81021	8.43042	-1.7551	0.0433885	1
91748	ELMSAN1	ELM2 and Myb/SANT domain containing 1	-1.78143	6.29703	-2.35517	0.0117124	0.623831
51016	EMC9	ER membrane protein complex subunit 9	-2.01584	2.21533	-2.06274	0.0227833	0.853529
100505975	ENO1-AS1	ENO1 antisense RNA 1	-2.48354	-0.834832	-2.03628	0.0241483	0.887834
2065	ERBB3	erb-b2 receptor tyrosine kinase 3	-2.1654	1.24567	-2.32318	0.0126267	0.648113
54206	ERRFI1	ERBB receptor feedback inhibitor 1	-2.9463	9.21804	-4.3801	4.06199e-05	0.0260666
2114	ETS2	ETS proto-oncogene 2, transcription factor	-2.00332	6.88996	-3.4462	0.000667125	0.115476
729830	FAM160A1	family with sequence similarity 160 member A1	-2.43489	5.94607	-3.38004	0.000805283	0.125658
401565	FAM166A	family with sequence similarity 166 member A	-3.58014	0.729525	-4.64737	1.75652e-05	0.0179021
131583	FAM43A	family with sequence similarity 43 member A	-2.03291	3.63897	-1.82895	0.0373764	1
644815	FAM83G	family with sequence similarity 83 member G	-2.2255	2.76674	-2.31519	0.012865	0.656088
157638	FAM84B	family with sequence similarity 84 member B	-2.0394	3.06063	-2.84807	0.00343453	0.282801
22909	FAN1	FANCD2 and FANCI associated nuclease 1	-2.52976	0.657863	-1.78859	0.0406568	1
10826	FAXDC2	fatty acid hydroxylase domain containing 2	-1.73384	6.30301	-1.89442	0.0326492	1
2192	FBLN1	fibulin 1	-2.58489	4.51229	-2.22419	0.015881	0.720082
114907	FBXO32	F-box protein 32	-1.83797	4.36621	-2.35854	0.0116196	0.620601
85462	FHDC1	FH2 domain containing 1	-2.18865	3.95704	-3.01647	0.00219826	0.223374
441072	FLJ31104	uncharacterized LOC441072	-3.12832	0.156637	-4.07138	0.000105098	0.0429706
651430	FLJ38576	uncharacterized LOC651430	-2.12891	0.390154	-2.30907	0.0130502	0.657104
2354	FOSB	FosB proto-oncogene, AP-1 transcription factor subunit	-3.35698	6.10528	-2.37451	0.0112781	0.610614
2355	FOSL2	FOS like 2, AP-1 transcription factor subunit	-2.424	7.42055	-2.97677	0.00244486	0.232458
2306	FOXD2	forkhead box D2	-1.82051	4.84823	-2.33933	0.0121574	0.633698
84793	FOXD2-AS1	FOXD2 adjacent opposite strand RNA 1	-2.26787	3.06444	-3.57188	0.000464602	0.0949791
399823	FOXI2	forkhead box I2	-2.60192	0.978763	-2.33619	0.0122497	0.634258
2309	FOXO3	forkhead box O3	-1.80735	7.77309	-2.17893	0.0175946	0.753864
100132074	FOXO6	forkhead box O6	-1.87873	1.09377	-1.80461	0.0392742	1
2527	FUT5	fucosyltransferase 5	-2.62313	-2.1879	-2.2434	0.0151979	0.703914
7855	FZD5	frizzled class receptor 5	-2.45036	2.7537	-2.51574	0.00796312	0.489216
2549	GAB1	GRB2 associated binding protein 1	-1.60095	6.02836	-1.68871	0.0494664	1
9846	GAB2	GRB2 associated binding protein 2	-1.87944	4.2573	-1.8395	0.0365771	1
1647	GADD45A	growth arrest and DNA damage inducible alpha	-2.40396	5.40715	-3.19302	0.00135885	0.168711
4616	GADD45B	growth arrest and DNA damage inducible beta	-2.49416	6.9102	-3.47072	0.000621922	0.111729
8484	GALR3	galanin receptor 3	-1.99094	-1.48118	-1.71614	0.0468778	1
2634	GBP2	guanylate binding protein 2	-1.59327	7.12161	-1.9111	0.0315307	1
23062	GGA2	golgi associated, gamma adaptin ear containing, ARF binding protein 2	-1.53818	5.81722	-1.82408	0.0377489	1
2681	GGTA1P	glycoprotein, alpha-galactosyltransferase 1 pseudogene	-2.21006	3.21421	-2.20776	0.0164822	0.728067
83873	GPR61	G protein-coupled receptor 61	-2.45901	1.27458	-3.4112	0.000737112	0.122849
51704	GPRC5B	G protein-coupled receptor class C group 5 member B	-1.85702	4.91195	-1.8303	0.0372721	1
84706	GPT2	glutamic--pyruvic transaminase 2	-2.08842	5.47692	-3.32812	0.000932416	0.133927
2878	GPX3	glutathione peroxidase 3	-3.1472	10.0664	-3.02914	0.00212493	0.219089
23199	GSE1	Gse1 coiled-coil protein	-2.03266	5.14724	-3.48611	0.000595059	0.109389
2997	GYS1	glycogen synthase 1	-2.22547	4.61489	-2.74296	0.00450749	0.336134
8971	H1FX	H1 histone family member X	-1.87404	5.69774	-2.29208	0.0135766	0.664446
100188947	HECTD2-AS1	HECTD2 antisense RNA 1	-2.26239	2.34523	-2.29623	0.0134465	0.664446
51191	HERC5	HECT and RLD domain containing E3 ubiquitin protein ligase 5	-2.91536	3.0399	-3.9941	0.000132874	0.0454402
9709	HERPUD1	homocysteine inducible ER protein with ubiquitin like domain 1	-1.67939	7.51634	-2.08359	0.0217636	0.843148
64344	HIF3A	hypoxia inducible factor 3 subunit alpha	-2.52734	1.4161	-1.93413	0.0300708	1
29923	HILPDA	hypoxia inducible lipid droplet associated	-3.40975	6.81068	-4.4708	3.0606e-05	0.024193
9026	HIP1R	huntingtin interacting protein 1 related	-2.12531	4.31059	-3.05516	0.00198053	0.212485
101928846	HIPK1-AS1	HIPK1 antisense RNA 1	-2.76779	0.864435	-2.9759	0.00245064	0.232458
3007	HIST1H1D	histone cluster 1 H1 family member d	-3.85625	-0.801307	-3.37965	0.000806666	0.125658
8339	HIST1H2BG	histone cluster 1 H2B family member g	-2.60868	-1.16144	-2.078	0.0220497	0.84364
3099	HK2	hexokinase 2	-2.85217	6.42242	-3.90591	0.000173311	0.0540777
3148	HMGB2	high mobility group box 2	-2.21143	5.58288	-3.6927	0.0003265	0.0766884
221883	HOXA11-AS	HOXA11 antisense RNA	-1.90106	2.43068	-1.74092	0.0446322	1
3231	HOXD1	homeobox D1	-2.21979	-0.71438	-1.79042	0.0404316	1
3249	HPN	hepsin	-3.47247	-0.698702	-3.19774	0.00134168	0.167611
9592	IER2	immediate early response 2	-2.46251	5.55412	-3.28152	0.00106259	0.146502
51278	IER5	immediate early response 5	-1.82267	5.83208	-1.7588	0.043069	1
3475	IFRD1	interferon related developmental regulator 1	-1.70893	5.85383	-1.77547	0.0416537	1
55764	IFT122	intraflagellar transport 122	-1.76416	5.45576	-2.77266	0.00417639	0.323656
3480	IGF1R	insulin like growth factor 1 receptor	-1.47941	5.95648	-1.94487	0.0293658	0.991292
3483	IGFALS	insulin like growth factor binding protein acid labile subunit	-2.17615	-0.822881	-2.16351	0.0182174	0.770969
79713	IGFLR1	IGF like family receptor 1	-2.04604	0.758105	-2.15707	0.0184829	0.777133
3570	IL6R	interleukin 6 receptor	-2.82396	5.4416	-3.06767	0.00191466	0.210204
147727	ILF3-DT	ILF3 divergent tranacript	-1.75854	5.02356	-2.03365	0.0242748	0.890949
3621	ING1	inhibitor of growth family member 1	-1.87881	5.4266	-2.75809	0.00433587	0.328501
100132815	IPO5P1	importin 5 pseudogene 1	-1.9166	4.49728	-2.26672	0.0143982	0.689777
80726	IQCN	IQ motif containing N	-3.06818	3.35142	-3.44705	0.000665518	0.115476
3659	IRF1	interferon regulatory factor 1	-2.24347	3.75653	-1.81285	0.0386357	1
3662	IRF4	interferon regulatory factor 4	-2.89036	0.53955	-2.47201	0.00886176	0.522756
8660	IRS2	insulin receptor substrate 2	-2.7946	4.94386	-5.6035	8.12068e-07	0.00168943
80271	ITPKC	inositol-trisphosphate 3-kinase C	-2.07655	4.55963	-2.03659	0.0241207	0.887834
85450	ITPRIP	inositol 1,4,5-trisphosphate receptor interacting protein	-2.40187	5.69565	-2.76858	0.00422047	0.324972
3725	JUN	Jun proto-oncogene, AP-1 transcription factor subunit	-2.50842	6.71246	-3.0565	0.00197339	0.212485
3765	KCNJ9	potassium voltage-gated channel subfamily J member 9	-2.04995	1.55879	-2.37321	0.0112234	0.610231
10089	KCNK7	potassium two pore domain channel subfamily K member 7	-2.03566	-0.0428877	-1.81484	0.0384684	1
55818	KDM3A	lysine demethylase 3A	-2.24444	6.09856	-1.79825	0.0397989	1
23135	KDM6B	lysine demethylase 6B	-1.94241	4.57605	-1.90658	0.031831	1
26153	KIF26A	kinesin family member 26A	-1.56774	3.0107	-1.88457	0.0333257	1
3815	KIT	KIT proto-oncogene receptor tyrosine kinase	-4.48934	1.7116	-4.65757	1.70108e-05	0.0179021
7071	KLF10	Kruppel like factor 10	-2.03044	6.60219	-3.45247	0.000655262	0.115103
28999	KLF15	Kruppel like factor 15	-3.28763	5.52676	-3.70037	0.000319232	0.0764674
10365	KLF2	Kruppel like factor 2	-2.403	4.46044	-2.6403	0.0058479	0.392462
9314	KLF4	Kruppel like factor 4	-1.5487	7.28543	-1.69458	0.0489022	1
688	KLF5	Kruppel like factor 5	-2.06038	3.46755	-2.36618	0.0114115	0.612256
687	KLF9	Kruppel like factor 9	-2.0506	7.42366	-2.50483	0.00817805	0.497268
4297	KMT2A	lysine methyltransferase 2A	-1.53932	7.97162	-1.74973	0.0438557	1
84626	KRBA1	KRAB-A domain containing 1	-1.67515	4.27375	-1.74502	0.0442689	1
91133	L3MBTL4	L3MBTL4, histone methyl-lysine binding protein	-2.04353	3.3627	-2.55353	0.00725719	0.461386
197257	LDHD	lactate dehydrogenase D	-2.03579	2.94516	-2.48714	0.00853805	0.512586
440072	LINC00167	long intergenic non-protein coding RNA 167	-2.13585	0.586267	-1.88022	0.033632	1
388719	LINC00272	long intergenic non-protein coding RNA 272	-2.10276	-0.68541	-1.71522	0.0469697	1
285286	LINC00877	long intergenic non-protein coding RNA 877	-2.58646	-1.49542	-2.21714	0.0161389	0.72173
100131551	LINC00887	long intergenic non-protein coding RNA 887	-2.65612	-0.877532	-2.02269	0.0248896	0.905262
92973	LINC00950	long intergenic non-protein coding RNA 950	-1.76246	1.99473	-1.73453	0.0452012	1
401074	LINC00960	long intergenic non-protein coding RNA 960	-2.15471	0.371157	-2.05879	0.0229815	0.856892
730227	LINC01136	long intergenic non-protein coding RNA 1136	-2.42653	-1.00512	-1.86183	0.0349641	1
101927624	LINC01150	long intergenic non-protein coding RNA 1150	-2.52103	-1.12878	-1.93326	0.0301251	1
731223	LINC01220	long intergenic non-protein coding RNA 1220	-2.84681	-2.26614	-3.00202	0.00228526	0.226747
100506775	LINC01353	long intergenic non-protein coding RNA 1353	-2.75002	-0.838131	-2.30703	0.013119	0.658913
100507540	LINC01504	long intergenic non-protein coding RNA 1504	-3.13313	0.168936	-2.86827	0.00325862	0.274024
26238	LINC01558	long intergenic non-protein coding RNA 1558	-2.75515	-0.752484	-2.31723	0.0128103	0.654704
101929765	LINC01585	long intergenic non-protein coding RNA 1585	-2.06028	0.865525	-1.70786	0.0476522	1
730971	LINC02447	long intergenic non-protein coding RNA 2447	-2.23706	0.365736	-1.997	0.0262776	0.935657
645191	LINGO3	leucine rich repeat and Ig domain containing 3	-3.24057	-0.9671	-2.82691	0.00363109	0.293883
339398	LINGO4	leucine rich repeat and Ig domain containing 4	-2.30145	0.460048	-2.12144	0.0200165	0.803139
100126784	LOC100126784	uncharacterized LOC100126784	-1.91557	2.24993	-1.94453	0.0293868	0.991292
100128653	LOC100128653	uncharacterized LOC100128653	-2.54325	2.21512	-3.35109	0.000873977	0.130052
100129917	LOC100129917	uncharacterized LOC100129917	-2.07951	3.39879	-2.22619	0.0158035	0.719317
100130370	LOC100130370	uncharacterized LOC100130370	-1.94424	0.629794	-1.92855	0.0303952	1
100272217	LOC100272217	uncharacterized LOC100272217	-2.59003	0.781578	-3.66389	0.0003553	0.0794866
100506801	LOC100506801	uncharacterized LOC100506801	-2.78796	0.399919	-3.05677	0.00197199	0.212485
100507250	LOC100507250	uncharacterized LOC100507250	-2.52756	-1.03713	-2.37243	0.0112453	0.610231
100507388	LOC100507388	uncharacterized LOC100507388	-3.15641	1.40093	-3.0142	0.00221213	0.223374
101927557	LOC101927557	uncharacterized LOC101927557	-2.4056	-0.123627	-2.2871	0.0137355	0.668838
101927727	LOC101927727	uncharacterized LOC101927727	-2.44545	0.0201181	-2.10942	0.0205616	0.814738
101927730	LOC101927730	uncharacterized LOC101927730	-2.54308	-1.26428	-2.25065	0.0149449	0.703914
101927789	LOC101927789	putative ubiquitin-like protein FUBI-like protein ENSP00000310146	-1.92708	3.83331	-2.67361	0.00537721	0.37105
101927814	LOC101927814	uncharacterized LOC101927814	-2.76875	-1.5411	-3.19729	0.00134292	0.167611
101928433	LOC101928433	uncharacterized LOC101928433	-1.8319	2.52063	-2.25348	0.0148443	0.702629
101928441	LOC101928441	uncharacterized LOC101928441	-2.82048	2.74788	-3.05371	0.00198835	0.212485
101928718	LOC101928718	uncharacterized LOC101928718	-2.15693	-1.94335	-1.70061	0.0483455	1
102724965	LOC102724965	uncharacterized LOC102724965	-1.76497	0.799325	-1.77043	0.0420774	1
105369591	LOC105369591	uncharacterized LOC105369591	-2.59964	-0.00682033	-2.72288	0.004745	0.348368
105371371	LOC105371371	uncharacterized LOC105371371	-2.2594	0.473702	-2.24581	0.015109	0.703914
105371934	LOC105371934	uncharacterized LOC105371934	-2.47092	0.194531	-2.89115	0.00306776	0.267952
105373759	LOC105373759	uncharacterized LOC105373759	-2.50748	2.62162	-2.2541	0.0148258	0.702629
105374378	LOC105374378	uncharacterized LOC105374378	-3.21885	0.541619	-4.01113	0.000126196	0.0453427
105376335	LOC105376335	serine/arginine repetitive matrix protein 1-like	-2.64701	-1.64291	-2.38554	0.010902	0.597783
148696	LOC148696	uncharacterized LOC148696	-2.33981	4.99607	-2.55558	0.00722051	0.460589
284950	LOC284950	uncharacterized LOC284950	-2.39864	0.853298	-2.89282	0.00305429	0.267952
338694	LOC338694	uncharacterized LOC338694	-2.23313	-1.66114	-1.74338	0.0444365	1
399715	LOC399715	uncharacterized LOC399715	-3.0889	3.42663	-3.99098	0.000134132	0.0454402
644656	LOC644656	uncharacterized LOC644656	-2.22648	1.80939	-2.35165	0.0118101	0.623831
646588	LOC646588	uncharacterized LOC646588	-3.24988	3.36494	-3.08205	0.00184176	0.204091
649133	LOC649133	uncharacterized LOC649133	-2.37895	-1.82622	-1.96314	0.0282592	0.97417
79836	LONRF3	LON peptidase N-terminal domain and ring finger 3	-3.06066	2.92051	-4.28556	5.44657e-05	0.0296521
9884	LRRC37A	leucine rich repeat containing 37A	-3.1021	-1.07894	-2.80856	0.00380761	0.301986
126868	MAB21L3	mab-21 like 3	-1.9878	1.18327	-2.20192	0.0167019	0.732106
23764	MAFF	MAF bZIP transcription factor F	-3.76285	3.88317	-4.57199	2.22788e-05	0.02032
283129	MAJIN	membrane anchored junction protein	-2.42459	-0.767116	-1.78273	0.0411045	1
100129196	MATN1-AS1	MATN1 antisense RNA 1	-2.74291	1.81445	-3.11787	0.00167026	0.196082
284578	MFSD4A-AS1	MFSD4A antisense RNA 1	-2.40342	-1.16783	-1.81556	0.038448	1
84815	MGC12916	uncharacterized protein MGC12916	-2.14	1.34015	-1.82908	0.0373704	1
100506211	MIR210HG	MIR210 host gene	-3.49916	1.20037	-2.40111	0.0105516	0.587374
100616158	MIR4505	microRNA 4505	-2.61437	-0.960372	-2.3923	0.0107278	0.594392
100847044	MIR5087	microRNA 5087	-2.98656	-1.2953	-2.39266	0.0107275	0.594392
102466516	MIR6071	microRNA 6071	-2.51113	-1.42434	-2.36741	0.0113795	0.612256
693201	MIR616	microRNA 616	-3.38365	-0.507868	-2.99614	0.00232256	0.227365
2872	MKNK2	MAP kinase interacting serine/threonine kinase 2	-2.09119	6.16061	-2.47831	0.00872321	0.517156
4355	MPP2	membrane palmitoylated protein 2	-1.67432	3.95449	-1.97392	0.0276066	0.966948
51537	MTFP1	mitochondrial fission process 1	-2.62003	2.59108	-4.2711	5.69555e-05	0.0296521
54893	MTMR10	myotubularin related protein 10	-2.91264	0.815269	-2.11308	0.0204386	0.811861
4601	MXI1	MAX interactor 1, dimerization protein	-2.64423	6.63551	-4.70473	1.46498e-05	0.0165431
29116	MYLIP	myosin regulatory light chain interacting protein	-1.56055	4.96763	-1.76823	0.0422636	1
51168	MYO15A	myosin XVA	-1.77447	3.87014	-2.29168	0.0135893	0.664446
4647	MYO7A	myosin VIIA	-3.71345	3.0007	-6.07657	1.73759e-07	0.00103013
100820829	MYZAP	myocardial zonula adherens protein	-2.91073	1.1704	-3.10254	0.00174162	0.198237
90634	N4BP2L1	NEDD4 binding protein 2 like 1	-2.18734	4.45053	-3.812	0.000229448	0.0647754
400746	NCMAP	non-compact myelin associated protein	-2.82447	-0.0757975	-2.52685	0.00775133	0.480995
57447	NDRG2	NDRG family member 2	-1.63437	6.63211	-1.90417	0.0319911	1
283131	NEAT1	nuclear paraspeckle assembly transcript 1	-1.90593	10.4484	-2.90007	0.00299653	0.264163
4783	NFIL3	nuclear factor, interleukin 3 regulated	-3.25509	5.02151	-3.55999	0.000480905	0.0974716
64127	NOD2	nucleotide binding oligomerization domain containing 2	-2.20315	1.93916	-1.88344	0.0334102	1
9572	NR1D1	nuclear receptor subfamily 1 group D member 1	-3.02765	7.16704	-2.83535	0.00355111	0.288394
4986	OPRK1	opioid receptor kappa 1	-4.17356	-1.07454	-3.37099	0.000827342	0.126578
26254	OPTC	opticin	-2.79155	2.05151	-3.47589	0.000612769	0.111729
93129	ORAI3	ORAI calcium release-activated calcium modulator 3	-1.73923	4.61226	-1.84915	0.0358584	1
400961	PAIP2B	poly(A) binding protein interacting protein 2B	-2.36936	3.77482	-3.17432	0.00143075	0.175797
5063	PAK3	p21 (RAC1) activated kinase 3	-2.85501	1.00323	-2.78655	0.00402991	0.315397
27143	PALD1	phosphatase domain containing paladin 1	-2.26087	4.24614	-2.57131	0.00694519	0.449995
219988	PATL1	PAT1 homolog 1, processing body mRNA decay factor	-1.68423	5.04963	-1.80365	0.0393506	1
27253	PCDH17	protocadherin 17	-3.34098	0.941008	-3.13704	0.00158536	0.187976
5138	PDE2A	phosphodiesterase 2A	-3.03778	0.984389	-2.3744	0.0112063	0.610231
5166	PDK4	pyruvate dehydrogenase kinase 4	-3.4505	5.26876	-2.87365	0.00321521	0.273622
374872	PEAK3	PEAK family member 3	-3.22696	1.13519	-4.51203	2.68973e-05	0.0230706
5187	PER1	period circadian regulator 1	-1.96079	7.80899	-1.77675	0.0415481	1
5209	PFKFB3	6-phosphofructo-2-kinase/fructose-2,6-biphosphatase 3	-2.07517	8.94579	-3.01673	0.00219669	0.223374
5210	PFKFB4	6-phosphofructo-2-kinase/fructose-2,6-biphosphatase 4	-2.66437	3.93747	-2.70515	0.00496432	0.358914
5277	PIGA	phosphatidylinositol glycan anchor biosynthesis class A	-2.59784	4.43053	-3.65359	0.000366177	0.0804029
5293	PIK3CD	phosphatidylinositol-4,5-bisphosphate 3-kinase catalytic subunit delta	-1.59186	3.0742	-1.91951	0.0309788	1
11040	PIM2	Pim-2 proto-oncogene, serine/threonine kinase	-2.42667	2.86025	-4.09885	9.6658e-05	0.0402131
415116	PIM3	Pim-3 proto-oncogene, serine/threonine kinase	-2.00587	6.1092	-2.9714	0.0024802	0.233395
201164	PLD6	phospholipase D family member 6	-1.87781	1.69994	-2.24642	0.0150874	0.703914
64857	PLEKHG2	pleckstrin homology and RhoGEF domain containing G2	-2.06591	4.42193	-2.12213	0.0199842	0.803139
10957	PNRC1	proline rich nuclear receptor coactivator 1	-1.93681	7.7702	-1.77148	0.0419897	1
8497	PPFIA4	PTPRF interacting protein alpha 4	-1.85987	6.32499	-2.00753	0.0256861	0.922911
333926	PPM1J	protein phosphatase, Mg2+/Mn2+ dependent 1J	-1.85796	1.5883	-1.96361	0.0282201	0.97417
23645	PPP1R15A	protein phosphatase 1 regulatory subunit 15A	-2.5115	5.29653	-3.45681	0.000647178	0.114531
5507	PPP1R3C	protein phosphatase 1 regulatory subunit 3C	-1.98768	9.45763	-1.73562	0.0451058	1
90673	PPP1R3E	protein phosphatase 1 regulatory subunit 3E	-1.93878	4.00253	-2.66958	0.00543222	0.371238
57718	PPP4R4	protein phosphatase 4 regulatory subunit 4	-3.24069	-0.89805	-3.0853	0.00182554	0.204091
63976	PRDM16	PR/SET domain 16	-2.65318	2.39616	-2.97144	0.00247993	0.233395
51422	PRKAG2	protein kinase AMP-activated non-catalytic subunit gamma 2	-2.35734	5.14026	-3.1711	0.00144346	0.176444
55267	PRR34	PRR34 long non-coding RNA	-2.19514	2.81276	-1.79033	0.040437	1
5822	PWP2	PWP2, small subunit processome component	-2.45438	-1.26564	-1.84286	0.0363664	1
5914	RARA	retinoic acid receptor alpha	-2.0783	5.84678	-1.77385	0.0417943	1
101929693	RARA-AS1	RARA antisense RNA 1	-2.70927	-1.23919	-2.95429	0.00259586	0.240183
83937	RASSF4	Ras association domain family member 4	-1.80001	3.51692	-1.79192	0.0402957	1
100862704	RB1-DT	RB1 divergent transcript	-2.05557	0.344736	-2.06194	0.0228232	0.853673
5970	RELA	RELA proto-oncogene, NF-kB subunit	-1.76143	5.97955	-1.73067	0.0455488	1
161253	REM2	RRAD and GEM like GTPase 2	-2.03273	1.07364	-2.20663	0.0165243	0.728067
27289	RND1	Rho family GTPase 1	-3.09471	0.883926	-1.72593	0.0467979	1
267010	RNU12	RNA, U12 small nuclear	-3.09492	1.37985	-1.88903	0.0333457	1
26830	RNU5D-1	RNA, U5D small nuclear 1	-2.27929	-0.567761	-1.73175	0.0454845	1
26829	RNU5E-1	RNA, U5E small nuclear 1	-2.71574	0.653535	-2.08227	0.0218538	0.843148
26828	RNU5F-1	RNA, U5F small nuclear 1	-2.86344	-0.891723	-2.12373	0.0199508	0.803139
101954267	RNVU1-15	RNA, variant U1 small nuclear 15	-3.23869	-0.59065	-2.58396	0.00673888	0.440237
101954264	RNVU1-4	RNA, variant U1 small nuclear 4	-3.02949	-1.45199	-3.04809	0.0020189	0.213733
6097	RORC	RAR related orphan receptor C	-2.48949	4.80557	-3.70666	0.000313372	0.0758297
58528	RRAGD	Ras related GTP binding D	-1.69153	4.80185	-2.2926	0.0135603	0.664446
339403	RXFP4	relaxin family peptide/INSL5 receptor 4	-2.5013	0.970736	-2.57717	0.0068453	0.44596
8819	SAP30	Sin3A associated protein 30	-2.15893	4.93958	-3.34549	0.00088788	0.130052
23328	SASH1	SAM and SH3 domain containing 1	-1.59855	6.95636	-1.88678	0.0331735	1
6322	SCML1	Scm polycomb group protein like 1	-1.67335	5.44962	-2.21437	0.0162354	0.723694
6337	SCNN1A	sodium channel epithelial 1 alpha subunit	-2.50247	3.65621	-2.03327	0.0243082	0.890949
83667	SESN2	sestrin 2	-3.06545	3.52806	-4.49552	2.8326e-05	0.0231629
129049	SGSM1	small G protein signaling modulator 1	-2.3214	2.86695	-3.19942	0.00133502	0.167611
10603	SH2B2	SH2B adaptor protein 2	-1.79364	0.643644	-1.70161	0.0482335	1
79729	SH3D21	SH3 domain containing 21	-2.47997	4.18701	-2.67323	0.00538253	0.37105
6457	SH3GL3	SH3 domain containing GRB2 like 3, endophilin A3	-2.58761	0.340116	-2.20674	0.016526	0.728067
6472	SHMT2	serine hydroxymethyltransferase 2	-1.71853	6.71156	-1.96795	0.0279609	0.970811
102724428	SIK1B	salt inducible kinase 1B (putative)	-3.83343	0.277675	-4.27543	5.62018e-05	0.0296521
123096	SLC25A29	solute carrier family 25 member 29	-2.07949	2.77513	-2.29526	0.0134767	0.664446
6513	SLC2A1	solute carrier family 2 member 1	-2.14777	6.89201	-3.21205	0.00128919	0.163485
440584	SLC2A1-AS1	SLC2A1 antisense RNA 1	-1.95809	1.82331	-2.07664	0.0220986	0.84364
219855	SLC37A2	solute carrier family 37 member 2	-1.88021	6.02895	-2.108	0.0206208	0.814738
10991	SLC38A3	solute carrier family 38 member 3	-3.03888	5.70881	-3.85495	0.000201877	0.0576785
6520	SLC3A2	solute carrier family 3 member 2	-2.03432	5.48022	-2.86933	0.00324871	0.274024
55244	SLC47A1	solute carrier family 47 member 1	-1.77168	4.61185	-1.84655	0.036051	1
125206	SLC5A10	solute carrier family 5 member 10	-1.86475	1.4461	-2.00175	0.0260083	0.927461
55117	SLC6A15	solute carrier family 6 member 15	-2.33719	1.1292	-2.02939	0.0245048	0.896768
28968	SLC6A16	solute carrier family 6 member 16	-2.45032	2.50404	-2.29421	0.0135109	0.664446
6535	SLC6A8	solute carrier family 6 member 8	-1.87204	5.34379	-2.52644	0.00775702	0.480995
6578	SLCO2A1	solute carrier organic anion transporter family member 2A1	-2.83954	1.67988	-2.53779	0.00754609	0.473408
85027	SMIM3	small integral membrane protein 3	-2.08673	5.51355	-2.06449	0.0226962	0.852959
677882	SNORA59B	small nucleolar RNA, H/ACA box 59B	-2.05493	-2.93951	-2.19124	0.0171118	0.744647
8651	SOCS1	suppressor of cytokine signaling 1	-2.44512	-0.633682	-1.96455	0.0281797	0.97417
134548	SOWAHA	sosondowah ankyrin repeat domain family member A	-2.4065	-0.649723	-2.11308	0.0203939	0.811861
9580	SOX13	SRY-box 13	-2.79013	2.11922	-2.96289	0.00253714	0.236873
6662	SOX9	SRY-box 9	-2.16719	8.65111	-2.68099	0.00527776	0.367029
100506436	SPAG5-AS1	SPAG5 antisense RNA 1	-2.53346	0.298433	-3.3793	0.000806958	0.125658
23013	SPEN	spen family transcriptional repressor	-1.53333	7.64135	-2.20755	0.0164898	0.728067
10252	SPRY1	sprouty RTK signaling antagonist 1	-1.84097	2.72698	-1.8235	0.0377933	1
81848	SPRY4	sprouty RTK signaling antagonist 4	-1.98071	4.57835	-2.33741	0.0122122	0.633698
254100	SSSCA1-AS1	SSSCA1 antisense RNA 1 (head to head)	-2.02736	0.0385536	-2.10215	0.0208901	0.818821
8869	ST3GAL5	ST3 beta-galactoside alpha-2,3-sialyltransferase 5	-2.65106	2.42989	-4.40028	3.81454e-05	0.0260666
342667	STAC2	SH3 and cysteine rich domain 2	-3.01807	4.06302	-3.37349	0.00082038	0.126328
8614	STC2	stanniocalcin 2	-3.25115	8.45689	-3.53493	0.000517058	0.099687
55351	STK32B	serine/threonine kinase 32B	-2.14518	4.33961	-2.68846	0.00517889	0.365512
8676	STX11	syntaxin 11	-2.43338	2.68085	-3.39449	0.000772951	0.125658
27233	SULT1C4	sulfotransferase family 1C member 4	-1.9474	4.22894	-1.98275	0.0270905	0.954566
25777	SUN2	Sad1 and UNC84 domain containing 2	-2.42043	6.41602	-1.77952	0.0413714	1
256126	SYCE2	synaptonemal complex central element protein 2	-1.98168	0.148985	-2.07312	0.0222703	0.84364
221711	SYCP2L	synaptonemal complex protein 2 like	-1.95562	1.44365	-1.76601	0.0424531	1
100505475	SYNE1-AS1	SYNE1 antisense RNA 1	-2.38189	-0.577813	-2.17079	0.017923	0.764433
80835	TAS1R1	taste 1 receptor member 1	-2.24975	1.41444	-2.75298	0.00439318	0.330729
6926	TBX3	T-box 3	-1.95333	1.83813	-1.71295	0.0471721	1
6910	TBX5	T-box 5	-2.59639	3.78838	-2.271	0.0142605	0.687414
202500	TCTE1	t-complex-associated-testis-expressed 1	-2.15264	0.471587	-2.12036	0.0200633	0.803139
343521	TCTEX1D4	Tctex1 domain containing 4	-2.75245	1.16998	-2.5604	0.0071363	0.457774
10420	TESK2	testis associated actin remodelling kinase 2	-1.83686	3.18471	-2.13227	0.0195375	0.802749
29842	TFCP2L1	transcription factor CP2 like 1	-3.08404	2.27078	-3.26303	0.00111898	0.149918
7067	THRA	thyroid hormone receptor alpha	-1.76023	5.08441	-2.08626	0.0216357	0.841097
25976	TIPARP	TCDD inducible poly(ADP-ribose) polymerase	-2.60341	8.07116	-3.47213	0.000619415	0.111729
83660	TLN2	talin 2	-1.55805	4.31192	-1.89191	0.0328206	1
342125	TMC3	transmembrane channel like 3	-2.2986	-0.178908	-1.81674	0.0383369	1
202915	TMEM184A	transmembrane protein 184A	-2.22959	1.69905	-2.78365	0.00405971	0.315646
255349	TMEM211	transmembrane protein 211	-2.62932	-1.54467	-2.21658	0.0161609	0.72173
339168	TMEM95	transmembrane protein 95	-2.08176	-0.986482	-1.85311	0.0355697	1
7111	TMOD1	tropomodulin 1	-2.47486	3.12186	-1.97108	0.0277924	0.969219
10140	TOB1	transducer of ERBB2, 1	-3.02137	6.09078	-4.01807	0.00012357	0.0453427
400604	TOB1-AS1	TOB1 antisense RNA 1	-2.35341	0.027122	-2.43538	0.00967619	0.554254
57761	TRIB3	tribbles pseudokinase 3	-2.09311	1.26053	-1.70464	0.047957	1
100189324	TRI-TAT1-1	transfer RNA-Ile (TAT) 1-1	-3.05178	-1.01343	-3.01115	0.00223014	0.223374
9383	TSIX	TSIX transcript, XIST antisense RNA	-3.50809	1.09159	-2.87597	0.00319827	0.273622
64061	TSPYL2	TSPY like 2	-1.72704	7.23364	-1.75309	0.0435626	1
199223	TTC21A	tetratricopeptide repeat domain 21A	-1.81582	3.41978	-2.74049	0.00453606	0.337204
7277	TUBA4A	tubulin alpha 4a	-1.79295	2.01071	-1.81651	0.0383354	1
51807	TUBA8	tubulin alpha 8	-1.86117	1.65714	-1.89281	0.0327596	1
10383	TUBB4B	tubulin beta 4B class IVb	-2.21126	5.35597	-2.42765	0.00985725	0.560563
55787	TXLNG	taxilin gamma	-1.60806	4.79022	-1.82845	0.0374133	1
10628	TXNIP	thioredoxin interacting protein	-3.39717	8.89462	-4.4275	3.50417e-05	0.0251812
101928017	UBXN10-AS1	UBXN10 antisense RNA 1	-2.23608	-2.62784	-2.18273	0.0174449	0.752425
8408	ULK1	unc-51 like autophagy activating kinase 1	-1.7732	4.40732	-1.96017	0.0284273	0.97417
7422	VEGFA	vascular endothelial growth factor A	-2.35348	9.23044	-2.69147	0.00513954	0.363818
7433	VIPR1	vasoactive intestinal peptide receptor 1	-2.60836	0.564019	-2.17548	0.0177405	0.758016
5212	VIT	vitrin	-2.28252	6.01909	-1.85877	0.0351675	1
79720	VPS37B	VPS37B, ESCRT-I subunit	-1.91874	4.57184	-2.06652	0.0225952	0.852959
349136	WDR86	WD repeat domain 86	-1.96192	2.12618	-2.24546	0.0151207	0.703914
11060	WWP2	WW domain containing E3 ubiquitin protein ligase 2	-1.82255	10.1634	-2.18201	0.0174728	0.752425
56949	XAB2	XPA binding protein 2	-1.7881	3.72491	-1.78524	0.0408429	1
7538	ZFP36	ZFP36 ring finger protein	-2.64691	6.7951	-2.33864	0.0121802	0.633698
55893	ZNF395	zinc finger protein 395	-2.35316	7.70044	-4.38569	3.99191e-05	0.0260666
9658	ZNF516	zinc finger protein 516	-1.52096	5.1248	-1.93291	0.0301173	1
729747	ZNF878	zinc finger protein 878	-2.52418	-0.214527	-1.77517	0.0417741	1

## Sheet: female increase
ENTREZID	SYMBOL	GENENAME	logFC	AveExpr	t	P.Value	adj.P.Val
22885	ABLIM3	actin binding LIM protein family member 3	3.05995	1.58968	2.47948	0.00870658	0.517156
58527	ABRACL	ABRA C-terminal like	2.53662	1.52167	2.81544	0.00373908	0.299556
81616	ACSBG2	acyl-CoA synthetase bubblegum family member 2	2.31621	-0.210938	2.16318	0.0182318	0.770969
8038	ADAM12	ADAM metallopeptidase domain 12	2.65693	4.94234	2.69198	0.00513321	0.363818
81792	ADAMTS12	ADAM metallopeptidase with thrombospondin type 1 motif 12	3.4022	0.260444	1.7239	0.0476535	1
140766	ADAMTS14	ADAM metallopeptidase with thrombospondin type 1 motif 14	3.36152	1.32686	3.05202	0.00199815	0.212485
9509	ADAMTS2	ADAM metallopeptidase with thrombospondin type 1 motif 2	4.24527	4.93615	4.01768	0.000123763	0.0453427
11096	ADAMTS5	ADAM metallopeptidase with thrombospondin type 1 motif 5	2.38461	4.9145	1.9045	0.0319864	1
11173	ADAMTS7	ADAM metallopeptidase with thrombospondin type 1 motif 7	3.34318	0.680568	2.99342	0.00233942	0.227365
113	ADCY7	adenylate cyclase 7	1.95522	3.75888	2.25766	0.0147022	0.702629
9289	ADGRG1	adhesion G protein-coupled receptor G1	2.72904	1.49969	1.93177	0.0302684	1
84873	ADGRG7	adhesion G protein-coupled receptor G7	2.55152	-1.7249	2.09222	0.0213644	0.836033
22859	ADGRL1	adhesion G protein-coupled receptor L1	2.11533	3.58821	1.88604	0.0332268	1
84890	ADO	2-aminoethanethiol dioxygenase	1.50659	3.91012	1.89413	0.0326691	1
84830	ADTRP	androgen dependent TFPI regulating protein	2.80428	2.42552	2.52488	0.00778873	0.480995
165	AEBP1	AE binding protein 1	1.80457	9.49461	1.83925	0.0365956	1
134265	AFAP1L1	actin filament associated protein 1 like 1	2.52796	-0.385981	1.77086	0.0421409	1
55966	AJAP1	adherens junctions associated protein 1	2.89638	-0.897251	1.92528	0.0307548	1
1646	AKR1C2	aldo-keto reductase family 1 member C2	2.89371	5.44703	3.72586	0.000296136	0.0737265
249	ALPL	alkaline phosphatase, biomineralization associated	3.82189	-0.0434932	1.87717	0.0351479	1
401138	AMTN	amelotin	5.78824	1.28093	3.12045	0.00169417	0.196954
9068	ANGPTL1	angiopoietin like 1	2.07696	4.28147	2.32566	0.0125537	0.645769
23452	ANGPTL2	angiopoietin like 2	2.31928	9.79025	2.22726	0.0157654	0.718963
288	ANK3	ankyrin 3	2.10835	7.34858	1.77873	0.0413875	1
54443	ANLN	anillin actin binding protein	4.12673	1.06942	3.54746	0.000499054	0.0979456
3730	ANOS1	anosmin 1	2.35677	6.99584	2.0173	0.0251563	0.909384
290	ANPEP	alanyl aminopeptidase, membrane	4.69359	2.43536	2.87983	0.00319419	0.273622
84168	ANTXR1	ANTXR cell adhesion molecule 1	1.75356	6.91742	2.1133	0.0203798	0.811861
314	AOC2	amine oxidase, copper containing 2	2.50373	3.35572	2.19046	0.0171462	0.744696
54518	APBB1IP	amyloid beta precursor protein binding family B member 1 interacting protein	4.59487	1.02501	4.02937	0.000119501	0.0453427
358	AQP1	aquaporin 1 (Colton blood group)	3.95659	5.71805	3.73732	0.000286384	0.0725106
9912	ARHGAP44	Rho GTPase activating protein 44	2.21263	1.31057	2.31299	0.0129312	0.657104
64333	ARHGAP9	Rho GTPase activating protein 9	3.01831	-0.432051	2.63526	0.00592483	0.392462
397	ARHGDIB	Rho GDP dissociation inhibitor beta	2.32933	3.68419	2.74457	0.00448886	0.335801
387715	ARMS2	age-related maculopathy susceptibility 2	2.34598	-2.59125	2.2468	0.0150752	0.703914
9915	ARNT2	aryl hydrocarbon receptor nuclear translocator 2	3.41055	-0.222734	2.39016	0.0108223	0.596223
56938	ARNTL2	aryl hydrocarbon receptor nuclear translocator like 2	2.61929	3.24323	2.80943	0.00379784	0.301986
411	ARSB	arylsulfatase B	2.22151	3.70286	2.71699	0.00481662	0.352055
340075	ARSI	arylsulfatase family member I	2.34996	0.59826	1.71367	0.0471642	1
259266	ASPM	abnormal spindle microtubule assembly	5.0026	0.855074	3.99656	0.000132115	0.0454402
54829	ASPN	asporin	3.46661	7.91729	2.50032	0.00833748	0.505665
10159	ATP6AP2	ATPase H+ transporting accessory protein 2	1.68703	6.34718	1.81356	0.0385663	1
79870	BAALC	BAALC, MAP3K1 and KLF4 binding	3.40452	4.54734	3.50084	0.000570467	0.106169
10409	BASP1	brain abundant membrane attached signal protein 1	4.35943	1.33107	2.88304	0.00315432	0.272006
221336	BEND6	BEN domain containing 6	3.33986	2.62128	3.93869	0.000157052	0.0496759
631	BFSP1	beaded filament structural protein 1	2.13386	3.99407	1.79005	0.0404553	1
146439	BICDL2	BICD family like cargo adaptor 2	2.81267	-1.30322	2.50907	0.00809618	0.494827
332	BIRC5	baculoviral IAP repeat containing 5	2.97929	-1.21494	2.0529	0.023367	0.869598
649	BMP1	bone morphogenetic protein 1	2.18263	5.29608	3.52928	0.000525527	0.0996987
658	BMPR1B	bone morphogenetic protein receptor type 1B	2.3735	0.0558414	1.94749	0.0292147	0.989711
669	BPGM	bisphosphoglycerate mutase	1.58712	4.39031	1.71654	0.0468379	1
699	BUB1	BUB1 mitotic checkpoint serine/threonine kinase	2.72888	-0.462844	2.01954	0.0250725	0.90774
701	BUB1B	BUB1 mitotic checkpoint serine/threonine kinase B	3.21321	-1.63965	2.45773	0.00918451	0.536457
414152	C10orf105	chromosome 10 open reading frame 105	2.10444	5.58341	2.15024	0.0187683	0.784958
79794	C12orf49	chromosome 12 open reading frame 49	1.81421	3.05455	2.15947	0.0183833	0.774319
55017	C14orf119	chromosome 14 open reading frame 119	1.52251	3.42826	1.72625	0.0459481	1
84419	C15orf48	chromosome 15 open reading frame 48	2.80855	-1.26668	2.16463	0.0181946	0.770969
712	C1QA	complement C1q A chain	4.10491	-1.09328	2.88726	0.00311214	0.270334
713	C1QB	complement C1q B chain	3.79386	-0.536285	2.15536	0.0188747	0.786636
714	C1QC	complement C1q C chain	4.21568	-0.818983	2.66522	0.00554091	0.376496
114897	C1QTNF1	C1q and TNF related 1	2.99684	3.25319	2.93305	0.00274676	0.249565
114898	C1QTNF2	C1q and TNF related 2	3.0999	0.949414	2.57614	0.00686786	0.446204
715	C1R	complement C1r	1.67379	8.1598	1.83652	0.0368004	1
79669	C3orf52	chromosome 3 open reading frame 52	2.32279	0.824428	1.71446	0.047081	1
90355	C5orf30	chromosome 5 open reading frame 30	2.14276	-0.289582	1.68403	0.0499394	1
285941	C7orf71	chromosome 7 open reading frame 71	2.30372	-1.16328	1.81607	0.0383903	1
771	CA12	carbonic anhydrase 12	3.93407	0.67399	2.04908	0.0241418	0.887834
800	CALD1	caldesmon 1	1.659	7.7427	1.95677	0.0286337	0.977008
55450	CAMK2N1	calcium/calmodulin dependent protein kinase II inhibitor 1	2.17678	2.39892	1.75668	0.043265	1
10486	CAP2	cyclase associated actin cytoskeleton regulatory protein 2	2.87688	0.68698	2.52942	0.00770322	0.480721
347273	CAVIN4	caveolae associated protein 4	2.97682	-0.732403	2.84261	0.00348434	0.284923
440184	CCDC196	coiled-coil domain containing 196	2.18861	0.188516	1.82577	0.0376266	1
151887	CCDC80	coiled-coil domain containing 80	2.57552	8.91037	3.32092	0.000951475	0.135109
595	CCND1	cyclin D1	2.52776	4.7445	3.04115	0.0020569	0.216788
9332	CD163	CD163 molecule	5.33595	0.123394	3.22069	0.00127328	0.162794
80381	CD276	CD276 molecule	2.12069	4.81321	2.93956	0.00269939	0.246205
10871	CD300C	CD300c molecule	3.28087	-0.535196	3.0985	0.00176123	0.198237
1604	CD55	CD55 molecule (Cromer blood group)	1.95794	7.3101	2.07321	0.0222661	0.84364
970	CD70	CD70 molecule	3.11388	-2.21252	2.70983	0.00490772	0.355907
8832	CD84	CD84 molecule	3.82953	-0.510478	2.48506	0.00864365	0.515014
991	CDC20	cell division cycle 20	2.62373	0.263144	2.76632	0.00424521	0.324972
157313	CDCA2	cell division cycle associated 2	3.38253	-0.460143	3.23949	0.00119494	0.155697
1008	CDH10	cadherin 10	3.32718	-1.14525	2.45352	0.00928542	0.538373
1000	CDH2	cadherin 2	4.77926	-0.743809	4.42822	3.49804e-05	0.0251812
1021	CDK6	cyclin dependent kinase 6	2.08812	5.17389	2.25121	0.0149222	0.703914
124359	CDYL2	chromodomain Y like 2	3.97426	0.829188	3.38828	0.000787345	0.125658
10659	CELF2	CUGBP Elav-like family member 2	3.18162	2.25056	3.14175	0.00156482	0.186473
439950	CELF2-AS2	CELF2 antisense RNA 2	2.69894	-1.07794	2.47479	0.00879958	0.520382
1062	CENPE	centromere protein E	2.59962	1.45285	2.13179	0.0195695	0.802749
1063	CENPF	centromere protein F	2.97159	1.78145	2.41375	0.0101997	0.571808
64105	CENPK	centromere protein K	2.31462	0.693276	2.21757	0.0161183	0.72173
387103	CENPW	centromere protein W	2.13119	-0.0113883	1.81905	0.0381432	1
55165	CEP55	centrosomal protein 55	2.79083	-1.65269	2.08575	0.0216967	0.842086
3426	CFI	complement factor I	4.13379	3.13964	5.57976	8.77244e-07	0.00168943
1117	CHI3L2	chitinase 3 like 2	4.80772	9.7217	3.87282	0.0001956	0.0576785
54480	CHPF2	chondroitin polymerizing factor 2	1.94912	5.65556	3.05191	0.001998	0.212485
10164	CHST4	carbohydrate sulfotransferase 4	2.53759	-1.75996	2.16606	0.0181188	0.770969
4166	CHST6	carbohydrate sulfotransferase 6	2.48231	6.80022	3.69257	0.000326623	0.0766884
337876	CHSY3	chondroitin sulfate synthase 3	2.00192	4.48599	1.72779	0.0458115	1
11113	CIT	citron rho-interacting serine/threonine kinase	3.44888	1.219	3.64249	0.000378292	0.0817075
150468	CKAP2L	cytoskeleton associated protein 2 like	3.91694	-0.798354	4.04396	0.000114251	0.0444156
6320	CLEC11A	C-type lectin domain containing 11A	2.37419	3.78681	2.04355	0.023763	0.879121
7123	CLEC3B	C-type lectin domain family 3 member B	3.70726	2.90313	2.26122	0.0147423	0.702629
64581	CLEC7A	C-type lectin domain containing 7A	2.80346	-1.41124	1.92406	0.0307933	1
11061	CNMD	chondromodulin	2.78521	5.97958	1.88807	0.0332864	1
23242	COBL	cordon-bleu WH2 repeat protein	2.26034	2.14135	1.97764	0.0273924	0.962344
1305	COL13A1	collagen type XIII alpha 1 chain	3.62323	2.32122	2.82157	0.00368623	0.296802
1306	COL15A1	collagen type XV alpha 1 chain	2.60158	8.40949	3.01073	0.00223242	0.223374
80781	COL18A1	collagen type XVIII alpha 1 chain	2.57181	3.79004	2.68633	0.00520712	0.366142
1277	COL1A1	collagen type I alpha 1 chain	7.25009	7.00142	5.59901	8.75932e-07	0.00168943
1278	COL1A2	collagen type I alpha 2 chain	5.7228	9.85945	6.62245	2.93306e-08	0.000347772
84570	COL25A1	collagen type XXV alpha 1 chain	2.44285	2.3169	2.24075	0.0152871	0.705505
136227	COL26A1	collagen type XXVI alpha 1 chain	2.48494	-0.743675	2.01998	0.0250181	0.907156
1280	COL2A1	collagen type II alpha 1 chain	3.92156	12.6855	2.9259	0.00283012	0.254218
1281	COL3A1	collagen type III alpha 1 chain	4.61989	12.3579	4.6248	1.88729e-05	0.0179021
1289	COL5A1	collagen type V alpha 1 chain	2.38809	9.69501	2.8203	0.00369219	0.296802
1290	COL5A2	collagen type V alpha 2 chain	3.00977	9.82798	3.42452	0.000709704	0.119432
1291	COL6A1	collagen type VI alpha 1 chain	2.09303	10.0538	2.49374	0.00840202	0.506992
1295	COL8A1	collagen type VIII alpha 1 chain	4.07315	1.38562	2.67324	0.00541899	0.371238
56265	CPXM1	carboxypeptidase X, M14 family member 1	3.4026	-1.29998	2.06401	0.0229703	0.856892
1382	CRABP2	cellular retinoic acid binding protein 2	2.82926	0.193435	2.10488	0.0208017	0.817078
1396	CRIP1	cysteine rich protein 1	2.83626	5.67633	1.84387	0.0365294	1
9244	CRLF1	cytokine receptor like factor 1	3.60848	5.39979	3.95921	0.000147644	0.0486281
55118	CRTAC1	cartilage acidic protein 1	2.06599	10.0505	2.65222	0.00567525	0.383427
1446	CSN1S1	casein alpha s1	2.86467	-1.81131	1.80771	0.0393062	1
119437	CTAGE7P	CTAGE family member 7, pseudogene	2.31645	0.0168536	2.60449	0.00639586	0.420143
115908	CTHRC1	collagen triple helix repeat containing 1	3.18028	5.82063	2.99766	0.00231253	0.227365
1503	CTPS1	CTP synthase 1	1.96093	2.45856	1.72904	0.0456979	1
1075	CTSC	cathepsin C	3.49048	4.28425	3.737	0.000286579	0.0725106
1513	CTSK	cathepsin K	1.71952	7.01938	2.2291	0.0156985	0.717292
6387	CXCL12	C-X-C motif chemokine ligand 12	3.61374	0.202839	2.30348	0.0133279	0.662596
9547	CXCL14	C-X-C motif chemokine ligand 14	4.7161	2.34356	2.26928	0.0149633	0.703914
1536	CYBB	cytochrome b-245 beta chain	5.14157	0.0977209	3.32885	0.000937497	0.133927
1588	CYP19A1	cytochrome P450 family 19 subfamily A member 1	2.51283	-0.213238	1.88664	0.0332232	1
1582	CYP8B1	cytochrome P450 family 8 subfamily B member 1	2.29517	1.33102	1.80981	0.0388816	1
3491	CYR61	cysteine rich angiogenic inducer 61	3.02216	7.88889	3.38936	0.000784301	0.125658
27128	CYTH4	cytohesin 4	2.81036	-1.4488	1.86429	0.0349212	1
9595	CYTIP	cytohesin 1 interacting protein	2.53098	-1.96356	1.82298	0.0379035	1
9201	DCLK1	doublecortin like kinase 1	4.39801	0.671355	2.7406	0.00457891	0.339326
29118	DDX25	DEAD-box helicase 25	2.9606	0.629481	2.44446	0.00947393	0.543982
50514	DEC1	deleted in esophageal cancer 1	4.24275	1.67732	2.45305	0.00941795	0.5434
55635	DEPDC1	DEP domain containing 1	2.47056	-0.840763	1.81217	0.0387317	1
159989	DEUP1	deuterosome assembly protein 1	2.28037	0.205662	1.80926	0.0389233	1
9162	DGKI	diacylglycerol kinase iota	2.45438	2.63919	1.82902	0.0374149	1
100874048	DGUOK-AS1	DGUOK antisense RNA 1	2.24091	-1.04852	1.87119	0.0342721	1
81624	DIAPH3	diaphanous related formin 3	4.43464	-0.463418	3.34967	0.000879652	0.130052
1734	DIO2	iodothyronine deiodinase 2	4.54882	5.64056	4.86028	8.93544e-06	0.0105948
148252	DIRAS1	DIRAS family GTPase 1	2.35765	1.96581	1.78664	0.040764	1
27122	DKK3	dickkopf WNT signaling pathway inhibitor 3	3.28799	6.32541	3.51796	0.000543002	0.102196
1755	DMBT1	deleted in malignant brain tumors 1	3.06717	0.177259	2.64958	0.00571589	0.385075
56521	DNAJC12	DnaJ heat shock protein family (Hsp40) member C12	2.3664	-1.04227	2.08932	0.0214942	0.837296
79962	DNAJC22	DnaJ heat shock protein family (Hsp40) member C22	2.46513	1.62929	2.32579	0.0125508	0.645769
92737	DNER	delta/notch like EGF repeat containing	3.19566	4.38465	2.46734	0.00897278	0.527991
55619	DOCK10	dedicator of cytokinesis 10	3.82389	0.717999	2.99128	0.00235591	0.228033
1794	DOCK2	dedicator of cytokinesis 2	3.33441	-0.506074	2.19389	0.0171136	0.744647
79930	DOK3	docking protein 3	2.65906	-0.570134	1.97401	0.0276457	0.966948
22845	DOLK	dolichol kinase	2.10779	2.38125	2.30903	0.0130512	0.657104
1805	DPT	dermatopontin	3.05294	6.62771	3.64165	0.000379201	0.0817075
92749	DRC1	dynein regulatory complex subunit 1	2.36637	0.546419	1.96073	0.0284038	0.97417
79733	E2F8	E2F transcription factor 8	2.17326	-2.52178	1.68427	0.0499206	1
1893	ECM1	extracellular matrix protein 1	2.60885	3.87042	3.16146	0.00148225	0.180086
1894	ECT2	epithelial cell transforming 2	2.76334	1.62227	2.62088	0.00614033	0.405604
2202	EFEMP1	EGF containing fibulin extracellular matrix protein 1	3.98262	6.27382	3.93906	0.000156908	0.0496759
1949	EFNB3	ephrin B3	3.07735	-0.600318	2.52528	0.00778554	0.480995
2006	ELN	elastin	3.01937	4.05684	3.40945	0.000740801	0.122849
133418	EMB	embigin	3.86579	-0.838012	3.34091	0.000900078	0.130948
51705	EMCN	endomucin	2.81801	-0.572701	2.09188	0.0214086	0.836381
196047	EMX2OS	EMX2 opposite strand/antisense RNA	3.02577	-0.106545	1.90179	0.0324035	1
2019	EN1	engrailed homeobox 1	2.57702	-1.40368	1.71545	0.0471199	1
8507	ENC1	ectodermal-neural cortex 1	2.59311	2.85201	2.43003	0.00980227	0.558776
55068	ENOX1	ecto-NOX disulfide-thiol exchanger 1	2.01727	3.53412	1.88179	0.03352	1
100874130	ENOX1-AS2	ENOX1 antisense RNA 2	2.63583	-1.59093	2.33798	0.0121989	0.633698
133121	ENPP6	ectonucleotide pyrophosphatase/phosphodiesterase 6	2.45262	-0.424889	1.91925	0.0310189	1
54749	EPDR1	ependymin related 1	3.08304	1.8994	3.6755	0.00034342	0.0775606
1833	EPYC	epiphycan	2.94184	2.20177	2.76588	0.00425067	0.324972
151176	ERFE	erythroferrone	2.34566	2.50693	1.74856	0.044003	1
84141	EVA1A	eva-1 homolog A, regulator of programmed cell death	3.0484	-1.38357	2.44528	0.00945784	0.543982
2123	EVI2A	ecotropic viral integration site 2A	1.85598	4.26109	1.94228	0.0295267	0.994596
2135	EXTL2	exostosin like glycosyltransferase 2	1.87202	4.45847	2.29074	0.013619	0.664531
2153	F5	coagulation factor V	2.16162	5.95291	1.98666	0.0268664	0.948694
8772	FADD	Fas associated via death domain	1.60217	3.52049	1.82467	0.0377036	1
374393	FAM111B	family with sequence similarity 111 member B	2.29357	-0.172097	2.02684	0.0246397	0.898932
286499	FAM133A	family with sequence similarity 133 member A	2.31187	0.549642	1.95012	0.029048	0.985472
221061	FAM171A1	family with sequence similarity 171 member A1	2.20732	2.23056	1.75696	0.043244	1
286333	FAM225A	family with sequence similarity 225 member A	2.86044	-1.33586	2.88232	0.00314007	0.271765
286336	FAM78A	family with sequence similarity 78 member A	3.06319	-1.10206	2.51135	0.00805566	0.493623
25940	FAM98A	family with sequence similarity 98 member A	1.53144	4.99503	1.99553	0.026358	0.937112
120114	FAT3	FAT atypical cadherin 3	3.72374	2.42903	2.74885	0.00445193	0.334092
10516	FBLN5	fibulin 5	3.18559	2.89282	3.24613	0.00117295	0.153676
2214	FCGR3A	Fc fragment of IgG receptor IIIa	3.84867	-1.16394	2.6842	0.00525764	0.367029
2246	FGF1	fibroblast growth factor 1	2.58612	6.01184	1.96872	0.0279477	0.970811
388698	FLG2	filaggrin family member 2	2.26767	0.0772618	1.83642	0.0368215	1
2335	FN1	fibronectin 1	1.86859	15.8912	2.20903	0.0164342	0.728067
84624	FNDC1	fibronectin type III domain containing 1	4.48844	5.04881	4.43306	3.44473e-05	0.0251812
643988	FNDC10	fibronectin type III domain containing 10	3.25522	-1.79694	2.95338	0.00260298	0.240183
252995	FNDC5	fibronectin type III domain containing 5	1.9179	0.779899	1.76097	0.0428833	1
90167	FRMD7	FERM domain containing 7	3.12814	0.920169	3.73598	0.000287425	0.0725106
11167	FSTL1	follistatin like 1	2.40261	8.62489	3.38848	0.000786231	0.125658
11211	FZD10	frizzled class receptor 10	2.63294	1.76744	2.30481	0.0131842	0.659257
440119	FZD10-DT	FZD10 divergent transcript	3.20574	0.601895	2.87225	0.00322515	0.273622
2596	GAP43	growth associated protein 43	4.71217	-0.482512	4.23186	6.43293e-05	0.0317814
257144	GCSAM	germinal center associated signaling and motility	2.53946	1.92256	1.88734	0.0331809	1
51573	GDE1	glycerophosphodiester phosphodiesterase 1	1.61963	4.43999	2.23995	0.0153131	0.705505
8200	GDF5	growth differentiation factor 5	2.41263	4.23507	1.9309	0.0302617	1
2668	GDNF	glial cell derived neurotrophic factor	2.38895	-1.74826	1.75512	0.0434416	1
2675	GFRA2	GDNF family receptor alpha 2	4.88724	2.95545	4.00602	0.000128344	0.0454261
64785	GINS3	GINS complex subunit 3	2.25228	2.84153	2.35159	0.0118116	0.623831
2706	GJB2	gap junction protein beta 2	4.20849	-0.451442	2.94922	0.00264232	0.242868
10052	GJC1	gap junction protein gamma 1	3.29526	0.465268	1.90084	0.0326998	1
2743	GLRB	glycine receptor beta	2.37938	2.00342	2.90201	0.00298123	0.264163
9535	GMFG	glia maturation factor gamma	2.60144	-0.684827	1.68904	0.0496735	1
2791	GNG11	G protein subunit gamma 11	2.0797	4.10865	1.76425	0.0426068	1
29909	GPR171	G protein-coupled receptor 171	2.45677	-1.21159	1.89138	0.0328861	1
11245	GPR176	G protein-coupled receptor 176	2.83973	1.93793	2.41877	0.0100742	0.567456
8111	GPR68	G protein-coupled receptor 68	3.08925	1.79817	3.31169	0.000976514	0.13784
114787	GPRIN1	G protein regulated inducer of neurite outgrowth 1	2.43318	-2.02439	1.79394	0.040184	1
2882	GPX7	glutathione peroxidase 7	2.49064	2.9737	2.22036	0.0160182	0.720789
2891	GRIA2	glutamate ionotropic receptor AMPA type subunit 2	5.54993	1.65951	4.19192	7.28933e-05	0.033894
2897	GRIK1	glutamate ionotropic receptor kainate type subunit 1	2.33435	0.539446	1.9546	0.0287745	0.97759
2899	GRIK3	glutamate ionotropic receptor kainate type subunit 3	2.55821	2.49731	1.95793	0.0285941	0.977008
2903	GRIN2A	glutamate ionotropic receptor NMDA type subunit 2A	3.6869	2.07376	2.45657	0.00924906	0.537579
2916	GRM6	glutamate metabotropic receptor 6	2.05316	0.42316	1.71631	0.0468657	1
1404	HAPLN1	hyaluronan and proteoglycan link protein 1	1.92585	9.55096	1.77668	0.0415537	1
3043	HBB	hemoglobin subunit beta	5.10198	0.85435	2.15657	0.0198813	0.803139
57493	HEG1	heart development protein with EGF like domains 1	1.81655	4.5454	1.74782	0.0440232	1
8358	HIST1H3B	histone cluster 1 H3 family member b	2.78563	-1.48282	1.74898	0.0442338	1
55355	HJURP	Holliday junction recognition protein	3.70344	-1.21487	3.3778	0.000810728	0.125658
8091	HMGA2	high mobility group AT-hook 2	4.47432	-0.0185065	4.16612	7.87181e-05	0.0352211
127540	HMGB4	high mobility group box 4	2.55758	-1.1512	2.34919	0.0118802	0.626062
9455	HOMER2	homer scaffold protein 2	1.9646	2.94084	1.89177	0.032831	1
84842	HPDL	4-hydroxyphenylpyruvate dioxygenase like	2.47564	-0.142987	2.2796	0.0139772	0.677823
5654	HTRA1	HtrA serine peptidase 1	3.89419	10.0768	5.59849	8.25405e-07	0.00168943
94031	HTRA3	HtrA serine peptidase 3	2.73064	4.79091	2.35294	0.0117785	0.623831
30811	HUNK	hormonally up-regulated Neu-associated kinase	2.00513	0.796403	1.99304	0.0264997	0.94074
8692	HYAL2	hyaluronidase 2	1.74296	3.14596	1.91001	0.0316028	1
10964	IFI44L	interferon induced protein 44 like	3.09082	0.782969	2.24606	0.0151386	0.703914
338376	IFNE	interferon epsilon	3.84946	-0.629916	4.23824	6.30388e-05	0.0317814
3479	IGF1	insulin like growth factor 1	4.19933	2.58389	2.32001	0.0129808	0.657104
3484	IGFBP1	insulin like growth factor binding protein 1	3.90631	-1.64319	2.99428	0.00233788	0.227365
3486	IGFBP3	insulin like growth factor binding protein 3	3.81241	2.70648	2.86552	0.00328907	0.274637
3487	IGFBP4	insulin like growth factor binding protein 4	3.55619	5.35312	3.35611	0.000861913	0.130052
3490	IGFBP7	insulin like growth factor binding protein 7	2.12279	6.27157	2.38495	0.0109151	0.597783
3589	IL11	interleukin 11	3.96333	-0.544814	2.46799	0.00903093	0.529605
50615	IL21R	interleukin 21 receptor	2.36663	-0.56297	1.91318	0.0314074	1
9466	IL27RA	interleukin 27 receptor subunit alpha	2.36814	1.03848	2.69346	0.00511365	0.363818
133396	IL31RA	interleukin 31 receptor A	2.75524	0.486658	2.46347	0.00904487	0.529605
387597	ILDR2	immunoglobulin like domain containing receptor 2	2.40647	-0.84379	1.71902	0.0466883	1
11185	INMT	indolethylamine N-methyltransferase	2.05623	0.498234	1.81018	0.0388348	1
387755	INSC	INSC, spindle orientation adaptor protein	3.41476	3.58683	2.71684	0.00482491	0.352055
3654	IRAK1	interleukin 1 receptor associated kinase 1	1.63727	4.62557	2.13647	0.0193551	0.79963
140862	ISM1	isthmin 1	2.62895	7.20131	4.11337	9.24697e-05	0.0391576
100505536	ISM1-AS1	ISM1 antisense RNA 1	3.3269	3.30329	3.25056	0.00115865	0.153195
3676	ITGA4	integrin subunit alpha 4	2.85675	-1.00027	2.04252	0.0238736	0.881837
3684	ITGAM	integrin subunit alpha M	2.96841	0.08092	1.83032	0.0375995	1
3689	ITGB2	integrin subunit beta 2	4.18808	0.0856599	2.98549	0.00239758	0.230187
3696	ITGB8	integrin subunit beta 8	2.70359	6.85632	2.1214	0.0200366	0.803139
223075	ITPRID1	ITPR interacting domain containing 1	2.80248	4.78673	1.83263	0.037293	1
3772	KCNJ15	potassium voltage-gated channel subfamily J member 15	1.78613	3.00127	1.70357	0.0480485	1
3763	KCNJ6	potassium voltage-gated channel subfamily J member 6	3.82571	-0.98015	3.11308	0.0016943	0.196954
3783	KCNN4	potassium calcium-activated channel subfamily N member 4	4.00803	2.05096	3.65748	0.000362198	0.0802726
3790	KCNS3	potassium voltage-gated channel modifier subfamily S member 3	3.47026	0.211006	3.24931	0.00116282	0.153195
79070	KDELC1	KDEL motif containing 1	1.76279	2.935	1.93693	0.0298629	1
146909	KIF18B	kinesin family member 18B	2.53306	-1.45244	1.71747	0.0469001	1
9493	KIF23	kinesin family member 23	3.45083	-0.103415	3.46085	0.000639841	0.114084
24137	KIF4A	kinesin family member 4A	2.27513	0.870015	2.0764	0.0221124	0.84364
3798	KIF5A	kinesin family member 5A	3.1115	-0.276956	2.87154	0.00323076	0.273622
3800	KIF5C	kinesin family member 5C	2.5634	0.675596	1.82789	0.037535	1
128209	KLF17	Kruppel like factor 17	2.98828	0.493377	2.12562	0.0198876	0.803139
56062	KLHL4	kelch like family member 4	2.56471	-2.04212	1.74545	0.0443713	1
57082	KNL1	kinetochore scaffold 1	3.7752	0.493508	3.21581	0.00127687	0.162794
8942	KYNU	kynureninase	2.60258	-1.68604	1.7086	0.0477864	1
3911	LAMA5	laminin subunit alpha 5	2.09542	2.29765	1.82847	0.037415	1
3914	LAMB3	laminin subunit beta 3	2.59232	2.64955	2.36703	0.0113905	0.612256
347404	LANCL3	LanC like 3	2.43434	-0.970614	2.10397	0.0208111	0.817078
197021	LCTL	lactase like	3.19024	-0.132963	3.15907	0.0014922	0.180086
51176	LEF1	lymphoid enhancer binding factor 1	2.58413	-0.596588	1.76658	0.0425351	1
55203	LGI2	leucine rich repeat LGI family member 2	3.37959	1.06626	3.72322	0.000298463	0.0737265
84856	LINC00839	long intergenic non-protein coding RNA 839	2.54402	-0.949455	1.86241	0.0349482	1
100507632	LINC00968	long intergenic non-protein coding RNA 968	2.64039	-1.38544	1.8891	0.0330862	1
150622	LINC01105	long intergenic non-protein coding RNA 1105	3.1747	4.07571	2.71284	0.00487076	0.35431
100506621	LINC01279	long intergenic non-protein coding RNA 1279	2.54734	6.35377	2.34497	0.0119988	0.628122
101928176	LINC01411	long intergenic non-protein coding RNA 1411	4.20363	-1.36005	3.59896	0.000429828	0.0902031
100507420	LINC01605	long intergenic non-protein coding RNA 1605	3.58982	-0.706241	3.78956	0.00024529	0.0670777
79160	LINC01711	long intergenic non-protein coding RNA 1711	3.5992	-1.34075	3.85863	0.000199686	0.0576785
340113	LINC02120	long intergenic non-protein coding RNA 2120	2.67425	-1.92453	2.13016	0.0196458	0.802749
400958	LINC02245	long intergenic non-protein coding RNA 2245	2.18206	-1.4566	1.77887	0.0413816	1
3988	LIPA	lipase A, lysosomal acid type	2.26113	2.89785	2.59567	0.0065378	0.42828
3990	LIPC	lipase C, hepatic type	2.1178	0.513026	2.02793	0.0245789	0.898096
101928694	LIPC-AS1	LIPC antisense RNA 1	2.29532	-1.83745	1.80237	0.0394742	1
100129940	LOC100129940	uncharacterized LOC100129940	3.86114	0.24282	3.27938	0.00106989	0.146655
101929122	LOC101929122	uncharacterized LOC101929122	2.8464	-0.315198	2.63664	0.00590297	0.392462
101929319	LOC101929319	uncharacterized LOC101929319	2.33592	-1.54582	1.7774	0.0415264	1
101929460	LOC101929460	uncharacterized LOC101929460	2.69231	-0.042027	1.86884	0.0345346	1
101929532	LOC101929532	uncharacterized LOC101929532	4.32405	-0.69522	3.2659	0.00111271	0.149918
105378146	LOC105378146	uncharacterized LOC105378146	3.05634	0.230179	2.17994	0.0176066	0.753864
400940	LOC400940	uncharacterized LOC400940	4.68123	0.379931	4.21739	6.72588e-05	0.0318995
80350	LPAL2	lipoprotein(a) like 2, pseudogene	2.62956	-0.145779	2.36574	0.0114257	0.612256
131578	LRRC15	leucine rich repeat containing 15	5.32222	2.51528	3.55072	0.000497032	0.0979456
339977	LRRC66	leucine rich repeat containing 66	1.75111	1.69535	1.84072	0.0364848	1
84230	LRRC8C	leucine rich repeat containing 8 VRAC subunit C	2.87834	2.74732	2.16111	0.0183472	0.774173
80131	LRRC8E	leucine rich repeat containing 8 VRAC subunit E	2.08906	1.38998	2.19703	0.0168885	0.738917
4045	LSAMP	limbic system associated membrane protein	3.04266	1.43979	2.25568	0.0148006	0.702629
4053	LTBP2	latent transforming growth factor beta binding protein 2	1.74724	8.63791	2.06543	0.0226494	0.852959
4060	LUM	lumican	2.73706	12.0817	3.57712	0.000457594	0.0943598
8581	LY6D	lymphocyte antigen 6 family member D	2.87186	-1.57698	2.08199	0.0218912	0.843148
4069	LYZ	lysozyme	2.8859	0.473352	1.90149	0.0323383	1
256691	MAMDC2	MAM domain containing 2	2.30943	4.66381	2.52937	0.00770143	0.480721
4130	MAP1A	microtubule associated protein 1A	1.92417	5.45579	2.1199	0.0200835	0.803139
4131	MAP1B	microtubule associated protein 1B	3.4718	3.82124	2.92665	0.00279556	0.252068
4082	MARCKS	myristoylated alanine rich protein kinase C substrate	3.15065	2.65425	1.98191	0.0273599	0.962344
8685	MARCO	macrophage receptor with collagenous structure	3.84792	-0.453265	2.39433	0.010778	0.595779
4162	MCAM	melanoma cell adhesion molecule	2.93896	0.660116	1.72288	0.0468277	1
9833	MELK	maternal embryonic leucine zipper kinase	2.95663	-1.12972	2.23875	0.015381	0.705505
4222	MEOX1	mesenchyme homeobox 1	2.8863	-0.229093	2.37732	0.0111224	0.607736
399664	MEX3D	mex-3 RNA binding family member D	3.80301	1.24588	4.22196	6.62806e-05	0.0318995
79778	MICALL2	MICAL like 2	1.803	3.14885	1.70249	0.0481503	1
101928469	MIR325HG	MIR325 host gene	2.48115	-1.12661	2.13544	0.0194053	0.800306
100500837	MIR3606	microRNA 3606	3.25056	-1.23244	2.92866	0.00277954	0.25158
541471	MIR4435-2HG	MIR4435-2 host gene	3.24629	0.707644	3.70979	0.000310498	0.0758297
102465508	MIR6843	microRNA 6843	2.46698	-1.44171	1.79944	0.0397479	1
4288	MKI67	marker of proliferation Ki-67	5.84024	0.853789	4.37209	4.17699e-05	0.0260666
90523	MLIP	muscular LMNA interacting protein	3.27368	0.649371	3.29465	0.00102438	0.142895
4311	MME	membrane metalloendopeptidase	4.11452	-0.565523	2.73133	0.00467286	0.345209
4322	MMP13	matrix metallopeptidase 13	3.86125	2.50059	2.31139	0.0131427	0.658913
4327	MMP19	matrix metallopeptidase 19	3.13217	0.568631	2.18752	0.0173192	0.749468
219972	MPEG1	macrophage expressed 1	3.7668	-0.289818	2.02207	0.0254913	0.919909
4360	MRC1	mannose receptor C-type 1	3.39873	0.455594	1.99271	0.0268838	0.948694
64231	MS4A6A	membrane spanning 4-domains A6A	3.18159	-0.875147	1.86754	0.034978	1
100132891	MSC-AS1	MSC antisense RNA 1	2.89812	-0.795695	2.30444	0.0132052	0.659257
4481	MSR1	macrophage scavenger receptor 1	4.86856	-0.357847	3.44369	0.000674699	0.115941
4487	MSX1	msh homeobox 1	2.32898	0.235342	1.73611	0.0451042	1
25878	MXRA5	matrix remodeling associated 5	5.72174	7.26167	5.08532	4.35087e-06	0.00606921
4605	MYBL2	MYB proto-oncogene like 2	2.80289	-1.93735	2.30983	0.0130354	0.657104
93408	MYL10	myosin light chain 10	2.29919	-2.05216	1.72879	0.0457575	1
283446	MYO1H	myosin IH	2.37712	-0.00467776	2.41729	0.0101053	0.567861
53904	MYO3A	myosin IIIA	3.99666	1.17047	2.32763	0.0126823	0.649565
127294	MYOM3	myomesin 3	2.29252	-0.0534545	1.99079	0.0266323	0.942624
112939	NACC1	nucleus accumbens associated 1	1.59892	2.70308	2.00906	0.0256018	0.921277
10	NAT2	N-acetyltransferase 2	3.02713	-0.0704737	2.94508	0.0026605	0.243595
4684	NCAM1	neural cell adhesion molecule 1	3.17841	2.91431	2.86169	0.0033155	0.275873
64151	NCAPG	non-SMC condensin I complex subunit G	2.79342	-0.279843	2.32969	0.0124426	0.642843
81607	NECTIN4	nectin cell adhesion molecule 4	3.04373	-0.426379	2.41169	0.0102531	0.573446
4745	NELL1	neural EGFL like 1	3.86902	-0.603184	2.70088	0.00503975	0.362191
81831	NETO2	neuropilin and tolloid like 2	2.62331	-1.76244	1.70339	0.0483014	1
54492	NEURL1B	neuralized E3 ubiquitin protein ligase 1B	2.88859	-0.226837	2.22515	0.0158627	0.720082
4803	NGF	nerve growth factor	5.88094	0.711442	4.28859	5.41499e-05	0.0296521
51388	NIP7	NIP7, nucleolar pre-rRNA processing protein	2.0629	2.19322	1.96058	0.0284032	0.97417
4854	NOTCH3	notch 3	5.77824	1.51062	4.14286	8.48293e-05	0.0365753
4856	NOV	nephroblastoma overexpressed	3.18061	1.71319	3.27442	0.00108397	0.147732
4883	NPR3	natriuretic peptide receptor 3	3.23556	1.34969	2.02529	0.0249319	0.905415
4885	NPTX2	neuronal pentraxin 2	3.37706	-0.500674	2.8907	0.00307342	0.267952
9315	NREP	neuronal regeneration related protein	2.22025	4.5018	1.85364	0.0355373	1
8829	NRP1	neuropilin 1	2.21345	5.21726	2.42285	0.00997142	0.564349
8828	NRP2	neuropilin 2	2.3854	6.0575	2.49375	0.00840211	0.506992
4907	NT5E	5'-nucleotidase ecto	2.09076	7.52179	2.69249	0.00512619	0.363818
84628	NTNG2	netrin G2	2.18861	0.898931	2.02367	0.0248074	0.90366
83540	NUF2	NDC80 kinetochore complex component NUF2	3.02119	-1.55929	2.6993	0.00504019	0.362191
51203	NUSAP1	nucleolar and spindle associated protein 1	2.18207	1.08162	1.971	0.0277816	0.969219
440836	ODF3B	outer dense fiber of sperm tails 3B	2.47688	1.88032	2.2675	0.0143743	0.689777
4969	OGN	osteoglycin	3.9888	10.3156	4.62774	1.86895e-05	0.0179021
93145	OLFM2	olfactomedin 2	2.60279	-0.956597	2.08065	0.0219209	0.843148
25903	OLFML2B	olfactomedin like 2B	3.42806	3.36586	3.63875	0.000382455	0.0817075
56944	OLFML3	olfactomedin like 3	2.77575	3.14797	2.22144	0.0159894	0.720789
5031	P2RY6	pyrimidinergic receptor P2Y6	2.71452	2.52255	2.63674	0.00590091	0.392462
10609	P3H4	prolyl 3-hydroxylase family member 4 (non-enzymatic)	1.80828	5.20627	1.69645	0.0487241	1
283208	P4HA3	prolyl 4-hydroxylase subunit alpha 3	3.21992	4.26829	4.37757	4.09414e-05	0.0260666
114299	PALM2	paralemmin 2	2.30033	3.08449	2.7546	0.00437497	0.330408
124222	PAQR4	progestin and adipoQ receptor family member 4	3.22438	-0.668211	3.03071	0.0021161	0.219089
165631	PARP15	poly(ADP-ribose) polymerase family member 15	2.92191	0.129325	2.86669	0.00327156	0.274141
25973	PARS2	prolyl-tRNA synthetase 2, mitochondrial	2.1862	1.00381	2.55998	0.00714246	0.457774
25859	PART1	prostate androgen-regulated transcript 1	3.36854	5.61952	3.30881	0.000984557	0.138153
55872	PBK	PDZ binding kinase	3.7337	-1.38016	3.10154	0.00174805	0.198237
5097	PCDH1	protocadherin 1	2.39456	1.53884	1.9389	0.0297525	1
54510	PCDH18	protocadherin 18	3.22426	2.00689	2.05176	0.0235147	0.872656
56114	PCDHGA1	protocadherin gamma subfamily A, 1	2.1373	-1.01749	1.7487	0.0439556	1
5118	PCOLCE	procollagen C-endopeptidase enhancer	2.31077	7.14124	2.27085	0.0142619	0.687414
654790	PCP4L1	Purkinje cell protein 4 like 1	2.26727	-0.759333	2.12778	0.0197353	0.802749
5046	PCSK6	proprotein convertase subtilisin/kexin type 6	2.26791	1.18088	1.79752	0.0398605	1
5139	PDE3A	phosphodiesterase 3A	2.10833	1.5998	1.83822	0.0366764	1
56034	PDGFC	platelet derived growth factor C	2.51494	5.07508	3.35143	0.000873125	0.130052
5157	PDGFRL	platelet derived growth factor receptor like	1.70793	4.82366	2.0506	0.0233956	0.869598
9124	PDLIM1	PDZ and LIM domain 1	5.21365	0.652862	3.93945	0.000157109	0.0496759
9260	PDLIM7	PDZ and LIM domain 7	1.90818	3.77403	1.77626	0.0415887	1
5175	PECAM1	platelet and endothelial cell adhesion molecule 1	3.41377	0.815159	1.86288	0.0356057	1
5179	PENK	proenkephalin	5.55508	1.00759	2.90967	0.00299563	0.264163
116154	PHACTR3	phosphatase and actin regulator 3	2.64281	-1.62114	2.56311	0.00708818	0.456764
118788	PIK3AP1	phosphoinositide-3-kinase adaptor protein 1	2.67542	-0.0756861	2.10798	0.0206406	0.814738
91461	PKDCC	protein kinase domain containing, cytoplasmic	2.47775	3.24517	2.27331	0.0141824	0.686369
5328	PLAU	plasminogen activator, urokinase	4.75424	0.219788	3.25557	0.00114831	0.152984
79949	PLEKHS1	pleckstrin homology domain containing S1	2.81957	-1.45681	1.77213	0.0422355	1
10733	PLK4	polo like kinase 4	3.70212	-0.631311	3.54677	0.000499765	0.0979456
5360	PLTP	phospholipid transfer protein	2.63131	2.96702	2.42596	0.00989884	0.561582
57125	PLXDC1	plexin domain containing 1	3.41019	2.29804	2.48575	0.00859092	0.514457
91584	PLXNA4	plexin A4	3.15598	2.16071	2.40448	0.0104373	0.582379
285848	PNPLA1	patatin like phospholipase domain containing 1	2.60016	-1.64321	1.70654	0.0479797	1
10721	POLQ	DNA polymerase theta	3.13746	-0.14378	2.66646	0.00547866	0.373336
10631	POSTN	periostin	8.90516	3.86602	4.16647	8.46385e-05	0.0365753
133522	PPARGC1B	PPARG coactivator 1 beta	2.5741	-0.0955121	1.68698	0.0498512	1
5480	PPIC	peptidylprolyl isomerase C	2.4131	5.59197	2.4555	0.00921857	0.537123
81706	PPP1R14C	protein phosphatase 1 regulatory inhibitor subunit 14C	3.33654	2.9813	3.03768	0.00207698	0.217818
80243	PREX2	phosphatidylinositol-3,4,5-trisphosphate dependent Rac exchange factor 2	3.63379	2.95255	3.74307	0.000281499	0.0725106
5613	PRKX	protein kinase X-linked	2.07038	1.01667	1.75751	0.0431856	1
11098	PRSS23	serine protease 23	3.46584	4.44958	4.33041	4.74016e-05	0.0288226
442213	PTCHD4	patched domain containing 4	2.84671	-1.48648	2.08095	0.0219374	0.843148
9536	PTGES	prostaglandin E synthase	2.78668	4.40194	3.10164	0.00174584	0.198237
5764	PTN	pleiotrophin	2.20994	3.33094	1.68476	0.0498806	1
92370	PXYLP1	2-phosphoxylose phosphatase 1	1.98517	6.05214	1.90529	0.0319171	1
51715	RAB23	RAB23, member RAS oncogene family	1.77984	4.29598	1.85059	0.0357527	1
23682	RAB38	RAB38, member RAS oncogene family	2.556	1.96067	1.81022	0.0389151	1
135250	RAET1E	retinoic acid early transcript 1E	2.03441	0.749725	2.12418	0.0198931	0.803139
26064	RAI14	retinoic acid induced 14	2.00959	5.15673	2.79401	0.00395253	0.311397
10268	RAMP3	receptor activity modifying protein 3	2.68698	1.91416	2.20487	0.0166007	0.729017
5918	RARRES1	retinoic acid receptor responder 1	2.95055	1.63488	2.4203	0.0100402	0.566888
1827	RCAN1	regulator of calcineurin 1	2.99894	6.50527	3.34528	0.000888441	0.130052
359845	RFLNB	refilin B	1.92674	4.04287	1.69001	0.0493429	1
731220	RFX8	RFX family member 8, lacking RFX DNA binding domain	3.70477	-1.10557	3.15838	0.00149603	0.180086
6035	RNASE1	ribonuclease A family member 1, pancreatic	5.32857	-0.177887	2.85988	0.00340543	0.281381
54538	ROBO4	roundabout guidance receptor 4	2.51995	-1.093	1.71392	0.0472238	1
4919	ROR1	receptor tyrosine kinase like orphan receptor 1	2.55867	1.84253	2.00406	0.0259009	0.926416
101927034	ROR1-AS1	ROR1 antisense RNA 1	2.86113	-0.70148	2.25475	0.0148169	0.702629
56969	RPL23AP32	ribosomal protein L23a pseudogene 32	2.10599	0.960691	1.93413	0.0300412	1
10692	RRH	retinal pigment epithelium-derived rhodopsin homolog	2.33881	-0.769664	2.0711	0.0223725	0.846158
6241	RRM2	ribonucleotide reductase regulatory subunit M2	3.69317	-0.159046	3.34914	0.000879169	0.130052
219790	RTKN2	rhotekin 2	2.66396	-1.42334	1.70233	0.0484419	1
6252	RTN1	reticulon 1	2.633	0.23711	2.76338	0.00427742	0.325111
154661	RUNDC3B	RUN domain containing 3B	2.00199	0.137921	1.70955	0.0474911	1
6262	RYR2	ryanodine receptor 2	3.40451	-0.269828	2.0164	0.025525	0.919909
6274	S100A3	S100 calcium binding protein A3	2.44783	1.12196	2.04391	0.0237481	0.879121
6275	S100A4	S100 calcium binding protein A4	4.78781	5.42785	4.50813	2.72403e-05	0.0230706
1903	S1PR3	sphingosine-1-phosphate receptor 3	2.43646	2.50606	2.44711	0.00940703	0.5434
157869	SBSPON	somatomedin B and thrombospondin type 1 domain containing	2.52029	5.95572	2.65765	0.0055984	0.379315
6334	SCN8A	sodium voltage-gated channel alpha subunit 8	2.60905	1.01842	3.08338	0.00183473	0.204091
642658	SCX	scleraxis bHLH transcription factor	3.05734	3.91095	2.24507	0.0151691	0.703914
6403	SELP	selectin P	2.17061	2.14036	1.75221	0.0436521	1
10512	SEMA3C	semaphorin 3C	3.60677	5.00785	3.88421	0.000184974	0.0562368
5104	SERPINA5	serpin family A member 5	2.12326	8.22546	2.79729	0.00391916	0.309797
5054	SERPINE1	serpin family E member 1	3.61078	5.73597	3.15203	0.00152218	0.182308
5270	SERPINE2	serpin family E member 2	3.35097	6.88372	4.04604	0.00011352	0.0444156
26470	SEZ6L2	seizure related 6 homolog like 2	3.58111	-0.514641	3.02506	0.00214976	0.22069
6424	SFRP4	secreted frizzled related protein 4	3.77768	0.626839	2.35034	0.0119612	0.628122
84251	SGIP1	SH3 domain GRB2 like endophilin interacting protein 1	2.34163	2.5723	1.90174	0.0321679	1
6446	SGK1	serum/glucocorticoid regulated kinase 1	2.53053	4.52872	2.30975	0.0130313	0.657104
30011	SH3KBP1	SH3 domain containing kinase binding protein 1	1.84658	4.17491	2.78378	0.00405831	0.315646
50944	SHANK1	SH3 and multiple ankyrin repeat domains 1	2.83213	-1.06773	1.75851	0.0434351	1
399694	SHC4	SHC adaptor protein 4	3.66933	3.20761	3.10822	0.00171618	0.197561
79801	SHCBP1	SHC binding and spindle associated 1	2.61127	0.374942	2.14272	0.0190974	0.794518
85352	SHISAL1	shisa like 1	3.94643	0.851143	2.96742	0.00251266	0.235515
117247	SLC16A10	solute carrier family 16 member 10	2.56218	4.04547	2.54559	0.00740091	0.468014
57419	SLC24A3	solute carrier family 24 member 3	2.6218	-0.262293	1.8536	0.0356169	1
65012	SLC26A10	solute carrier family 26 member 10	2.33295	-1.34281	1.9001	0.0322772	1
154091	SLC2A12	solute carrier family 2 member 12	2.2102	4.1015	2.12904	0.0196797	0.802749
84912	SLC35B4	solute carrier family 35 member B4	1.86514	4.42271	2.12878	0.0196904	0.802749
92745	SLC38A5	solute carrier family 38 member 5	2.12818	2.11775	1.87496	0.0340005	1
55238	SLC38A7	solute carrier family 38 member 7	1.82644	2.08117	2.08906	0.0215026	0.837296
29985	SLC39A3	solute carrier family 39 member 3	1.97336	2.42255	1.72298	0.0462488	1
6521	SLC4A1	solute carrier family 4 member 1 (Diego blood group)	2.81938	-1.90236	1.83281	0.0372878	1
285335	SLC9C1	solute carrier family 9 member C1	3.55698	1.0763	3.78846	0.000246089	0.0670777
11309	SLCO2B1	solute carrier organic anion transporter family member 2B1	3.23782	-0.710547	2.00844	0.0258713	0.926416
221710	SMIM13	small integral membrane protein 13	1.77363	2.38099	1.95585	0.0286898	0.977516
64093	SMOC1	SPARC related modular calcium binding 1	2.57586	7.55236	2.7889	0.00400517	0.314499
64094	SMOC2	SPARC related modular calcium binding 2	2.99017	9.25466	3.18714	0.00138111	0.170582
9627	SNCAIP	synuclein alpha interacting protein	2.54103	0.572227	1.72287	0.0464045	1
29887	SNX10	sorting nexin 10	3.69425	-0.256151	3.28711	0.00104666	0.14515
6664	SOX11	SRY-box 11	4.72355	1.89523	3.53159	0.000523468	0.0996987
6678	SPARC	secreted protein acidic and cysteine rich	3.072	11.5774	3.49923	0.000573065	0.106169
54466	SPIN2A	spindlin family member 2A	2.41763	-1.52592	2.11252	0.0204195	0.811861
6695	SPOCK1	SPARC (osteonectin), cwcv and kazal like domains proteoglycan 1	4.34229	4.72555	5.95206	2.60838e-07	0.00109196
6696	SPP1	secreted phosphoprotein 1	3.71235	5.30315	1.98786	0.0276216	0.966948
92369	SPSB4	splA/ryanodine receptor domain and SOCS box containing 4	2.20163	2.41232	2.0744	0.0222088	0.84364
165679	SPTSSB	serine palmitoyltransferase small subunit B	3.25392	2.69364	2.21293	0.0163652	0.728067
5552	SRGN	serglycin	2.82795	5.84168	2.13864	0.0192922	0.798422
84620	ST6GAL2	ST6 beta-galactoside alpha-2,6-sialyltransferase 2	4.54579	0.373194	3.42519	0.000710126	0.119432
81849	ST6GALNAC5	ST6 N-acetylgalactosaminide alpha-2,6-sialyltransferase 5	6.86873	2.41662	5.77605	4.63815e-07	0.00157127
338596	ST8SIA6	ST8 alpha-N-acetyl-neuraminide alpha-2,8-sialyltransferase 6	2.47898	-2.03309	1.69881	0.0486305	1
100128126	STAU2-AS1	STAU2 antisense RNA 1	2.56773	-1.82968	2.22294	0.0159259	0.720366
26872	STEAP1	STEAP family member 1	2.11813	4.6326	3.01324	0.00221742	0.223374
50861	STMN3	stathmin 3	2.40525	2.02465	2.76751	0.00423216	0.324972
647087	STMP1	short transmembrane mitochondrial protein 1	1.98104	5.24756	2.72552	0.00471302	0.347095
23213	SULF1	sulfatase 1	2.66321	6.58086	3.98333	0.00013727	0.0458483
79953	SYNDIG1	synapse differentiation inducing 1	4.46348	1.70396	3.89134	0.000181193	0.0558028
23208	SYT11	synaptotagmin 11	2.24189	2.5873	1.95777	0.0285772	0.977008
57586	SYT13	synaptotagmin 13	4.2139	2.17827	2.81169	0.00379866	0.301986
6894	TARBP1	TAR (HIV-1) RNA binding protein 1	1.9374	3.60843	1.81539	0.0384235	1
23158	TBC1D9	TBC1 domain family member 9	1.7615	2.68639	1.71961	0.0465555	1
6915	TBXA2R	thromboxane A2 receptor	2.33691	0.149629	1.92454	0.0306639	1
7980	TFPI2	tissue factor pathway inhibitor 2	2.51939	-0.922472	1.68569	0.0499329	1
7045	TGFBI	transforming growth factor beta induced	5.10206	6.41095	4.05814	0.000112202	0.0444156
7058	THBS2	thrombospondin 2	3.52154	6.16827	5.43714	1.3941e-06	0.00220399
9473	THEMIS2	thymocyte selection associated family member 2	3.98836	0.614068	3.6806	0.000338451	0.0774646
7070	THY1	Thy-1 cell surface antigen	7.25377	3.61399	5.56402	9.26145e-07	0.00168943
7078	TIMP3	TIMP metallopeptidase inhibitor 3	1.61204	8.67173	1.70591	0.0478275	1
7092	TLL1	tolloid like 1	4.14796	0.670298	3.23496	0.00121206	0.156882
4071	TM4SF1	transmembrane 4 L six family member 1	2.0388	5.66992	2.07462	0.0221972	0.84364
338773	TMEM119	transmembrane protein 119	4.85537	0.215165	3.03407	0.00211643	0.219089
114795	TMEM132B	transmembrane protein 132B	2.81678	-0.737303	2.19408	0.0170218	0.743378
55266	TMEM19	transmembrane protein 19	2.07512	3.98389	3.05672	0.00197219	0.212485
256130	TMEM196	transmembrane protein 196	2.71838	1.37144	1.73662	0.0452834	1
25789	TMEM59L	transmembrane protein 59 like	3.12729	-0.691316	2.54486	0.00742068	0.468016
58986	TMEM8A	transmembrane protein 8A	1.78004	2.6897	2.08015	0.0219287	0.843148
7114	TMSB4X	thymosin beta 4 X-linked	2.88787	4.39158	2.76484	0.00426188	0.324972
3371	TNC	tenascin C	5.64098	9.06876	4.97591	6.44432e-06	0.00849004
7130	TNFAIP6	TNF alpha induced protein 6	7.26482	3.83395	4.86478	8.86386e-06	0.0105948
3604	TNFRSF9	TNF receptor superfamily member 9	2.40986	-0.746844	1.70378	0.0481184	1
8600	TNFSF11	TNF superfamily member 11	3.72984	3.11388	2.56886	0.00702033	0.453625
9966	TNFSF15	TNF superfamily member 15	6.32259	0.32243	5.70102	5.91805e-07	0.00168943
63923	TNN	tenascin N	3.56212	-1.08478	3.03639	0.00208504	0.217818
7136	TNNI2	troponin I2, fast skeletal type	2.79955	-0.407394	1.89948	0.0324329	1
7143	TNR	tenascin R	3.05298	-1.24087	2.15488	0.0186337	0.780705
7153	TOP2A	DNA topoisomerase II alpha	5.30239	0.813584	3.86669	0.000195582	0.0576785
51673	TPPP3	tubulin polymerization promoting protein family member 3	4.69304	4.12001	3.23456	0.00121727	0.156882
22974	TPX2	TPX2, microtubule nucleation factor	2.91616	0.0278845	2.15664	0.0185378	0.778062
54210	TREM1	triggering receptor expressed on myeloid cells 1	5.17243	1.77492	3.62362	0.000401479	0.085006
8989	TRPA1	transient receptor potential cation channel subfamily A member 1	2.80784	-1.37919	1.99319	0.0265626	0.941562
79054	TRPM8	transient receptor potential cation channel subfamily M member 8	2.47126	-0.715942	1.89266	0.0328009	1
51393	TRPV2	transient receptor potential cation channel subfamily V member 2	2.06423	1.58787	1.83592	0.036848	1
441631	TSPAN11	tetraspanin 11	1.87952	3.93704	1.9547	0.0287601	0.97759
23555	TSPAN15	tetraspanin 15	2.50186	-0.378489	2.06488	0.0226868	0.852959
26262	TSPAN17	tetraspanin 17	2.08005	1.76061	1.96848	0.0279298	0.970811
10100	TSPAN2	tetraspanin 2	2.3995	6.85448	2.23824	0.0153746	0.705505
23508	TTC9	tetratricopeptide repeat domain 9	3.96573	2.1404	4.18337	7.46362e-05	0.034037
7272	TTK	TTK protein kinase	2.73812	-0.900827	2.43138	0.00977197	0.558392
10381	TUBB3	tubulin beta 3 class III	3.81298	0.0536696	3.68272	0.000336298	0.0774646
7291	TWIST1	twist family bHLH transcription factor 1	2.3274	1.96465	1.75091	0.0437923	1
1890	TYMP	thymidine phosphorylase	2.75886	2.7966	4.01612	0.000124303	0.0453427
7305	TYROBP	TYRO protein tyrosine kinase binding protein	3.46284	-0.599403	1.9711	0.0282381	0.97417
7351	UCP2	uncoupling protein 2	2.25885	1.43277	1.80583	0.0391929	1
29128	UHRF1	ubiquitin like with PHD and ring finger domains 1	2.36621	0.459816	2.1818	0.0174828	0.752425
377630	USP17L2	ubiquitin specific peptidase 17-like family member 2	2.40377	-0.961969	1.9077	0.0317748	1
81839	VANGL1	VANGL planar cell polarity protein 1	2.45427	3.36947	2.68544	0.00521868	0.366142
57687	VAT1L	vesicle amine transport 1 like	3.6511	1.41281	3.27209	0.00109149	0.147906
1462	VCAN	versican	2.24822	7.76406	1.87606	0.0339284	1
11326	VSIG4	V-set and immunoglobulin domain containing 4	4.87622	-0.582604	3.10097	0.00176385	0.198237
7447	VSNL1	visinin like 1	2.68898	-0.013408	2.29693	0.01343	0.664446
375567	VWC2	von Willebrand factor C domain containing 2	2.1457	1.45995	1.86963	0.0343786	1
8840	WISP1	WNT1 inducible signaling pathway protein 1	1.95736	5.60297	1.90463	0.0319607	1
7474	WNT5A	Wnt family member 5A	3.01921	-0.182947	1.90288	0.0323246	1
7477	WNT7B	Wnt family member 7B	3.20229	-0.678879	2.51652	0.00795851	0.489216
23286	WWC1	WW and C2 domain containing 1	2.81591	-0.174893	2.286	0.0137803	0.669641
23090	ZNF423	zinc finger protein 423	1.94279	2.26338	1.78549	0.0408232	1
401303	ZNF815P	zinc finger protein 815, pseudogene	1.99057	0.56989	1.73037	0.0455785	1
11130	ZWINT	ZW10 interacting kinetochore protein	3.06261	-0.175664	3.11017	0.00170586	0.197331
