# Supplementary material for: Cartilage Targets of Knee Osteoarthritis Shared by Both Genders
Source: Int J Mol Sci. 2021 Jan 8;22(2):569. doi: 10.3390/ijms22020569 (PMC7827374; doi:10.3390/ijms22020569)
Supplement: Supplementary file 1 [file ijms-22-00569-s001.zip › supplementary table S4.xlsx]

## Sheet: both up
ENTREZID	SYMBOL	GENENAME	Male OA-Health		Female OA-Health
			logFC	P.Value	logFC	P.Value
140766	ADAMTS14	ADAM metallopeptidase with thrombospondin type 1 motif 14	2.32002	0.0123295	3.36152	0.00199815
11173	ADAMTS7	ADAM metallopeptidase with thrombospondin type 1 motif 7	2.08761	0.0226564	3.34318	0.00233942
401138	AMTN	amelotin	4.50679	0.000787687	5.78824	0.00169417
54443	ANLN	anillin actin binding protein	2.12515	0.0394151	4.12673	0.000499054
290	ANPEP	alanyl aminopeptidase, membrane	2.98539	0.00572789	4.69359	0.00319419
64333	ARHGAP9	Rho GTPase activating protein 9	2.27501	0.0174145	3.01831	0.00592483
397	ARHGDIB	Rho GDP dissociation inhibitor beta	1.66037	0.0263949	2.32933	0.00448886
259266	ASPM	abnormal spindle microtubule assembly	3.56115	0.000475251	5.0026	0.000132115
10871	CD300C	CD300c molecule	2.62332	0.0028407	3.28087	0.00176123
1008	CDH10	cadherin 10	2.42076	0.0314882	3.32718	0.00928542
1000	CDH2	cadherin 2	3.64327	9.61907e-05	4.77926	3.49804e-05
3426	CFI	complement factor I	3.30444	8.5555e-08	4.13379	8.77244e-07
1117	CHI3L2	chitinase 3 like 2	3.13935	0.00569724	4.80772	0.0001956
1277	COL1A1	collagen type I alpha 1 chain	3.79124	0.000332668	7.25009	8.75932e-07
1278	COL1A2	collagen type I alpha 2 chain	2.20645	0.0219678	5.7228	2.93306e-08
1281	COL3A1	collagen type III alpha 1 chain	2.20997	0.03584	4.61989	1.88729e-05
1446	CSN1S1	casein alpha s1	2.88242	0.0121211	2.86467	0.0393062
119437	CTAGE7P	CTAGE family member 7, pseudogene	1.97377	0.00567476	2.31645	0.00639586
1075	CTSC	cathepsin C	2.18315	0.0051445	3.49048	0.000286579
1582	CYP8B1	cytochrome P450 family 8 subfamily B member 1	2.25408	0.00711832	2.29517	0.0388816
50514	DEC1	deleted in esophageal cancer 1	2.66484	0.0317844	4.24275	0.00941795
81624	DIAPH3	diaphanous related formin 3	2.62276	0.0238814	4.43464	0.000879652
1734	DIO2	iodothyronine deiodinase 2	2.32218	0.00555226	4.54882	8.93544e-06
1755	DMBT1	deleted in malignant brain tumors 1	2.81794	0.00154608	3.06717	0.00571589
1893	ECM1	extracellular matrix protein 1	1.6214	0.039307	2.60885	0.00148225
2202	EFEMP1	EGF containing fibulin extracellular matrix protein 1	2.72945	0.00188738	3.98262	0.000156908
8507	ENC1	ectodermal-neural cortex 1	1.93899	0.0221326	2.59311	0.00980227
100874130	ENOX1-AS2	ENOX1 antisense RNA 2	2.03324	0.0347938	2.63583	0.0121989
54749	EPDR1	ependymin related 1	2.36077	0.000542028	3.08304	0.00034342
374393	FAM111B	family with sequence similarity 111 member B	2.2063	0.00885999	2.29357	0.0246397
84624	FNDC1	fibronectin type III domain containing 1	2.07379	0.0222986	4.48844	3.44473e-05
643988	FNDC10	fibronectin type III domain containing 10	2.18116	0.033137	3.25522	0.00260298
90167	FRMD7	FERM domain containing 7	1.81109	0.0231562	3.12814	0.000287425
2675	GFRA2	GDNF family receptor alpha 2	2.40453	0.00729299	4.88724	0.000128344
2743	GLRB	glycine receptor beta	1.70476	0.0255974	2.37938	0.00298123
8111	GPR68	G protein-coupled receptor 68	1.78841	0.0332924	3.08925	0.000976514
2891	GRIA2	glutamate ionotropic receptor AMPA type subunit 2	3.76503	0.000226641	5.54993	7.28933e-05
2903	GRIN2A	glutamate ionotropic receptor NMDA type subunit 2A	2.16848	0.0458607	3.6869	0.00924906
3043	HBB	hemoglobin subunit beta	3.87196	0.0224968	5.10198	0.0198813
55355	HJURP	Holliday junction recognition protein	2.15292	0.0416922	3.70344	0.000810728
8091	HMGA2	high mobility group AT-hook 2	2.73596	0.00460049	4.47432	7.87181e-05
9455	HOMER2	homer scaffold protein 2	1.66449	0.0375049	1.9646	0.032831
5654	HTRA1	HtrA serine peptidase 1	2.10144	0.00646441	3.89419	8.25405e-07
338376	IFNE	interferon epsilon	2.34838	0.00754452	3.84946	6.30388e-05
3484	IGFBP1	insulin like growth factor binding protein 1	2.4684	0.038893	3.90631	0.00233788
3486	IGFBP3	insulin like growth factor binding protein 3	2.67895	0.00912995	3.81241	0.00328907
3589	IL11	interleukin 11	2.75618	0.0379997	3.96333	0.00903093
50615	IL21R	interleukin 21 receptor	2.1054	0.0202802	2.36663	0.0314074
9466	IL27RA	interleukin 27 receptor subunit alpha	1.72398	0.0221353	2.36814	0.00511365
100505536	ISM1-AS1	ISM1 antisense RNA 1	2.33354	0.00388269	3.3269	0.00115865
3689	ITGB2	integrin subunit beta 2	2.41753	0.0369096	4.18808	0.00239758
3696	ITGB8	integrin subunit beta 8	2.07619	0.0477017	2.70359	0.0200366
3763	KCNJ6	potassium voltage-gated channel subfamily J member 6	2.28378	0.0422459	3.82571	0.0016943
3783	KCNN4	potassium calcium-activated channel subfamily N member 4	2.2144	0.0128175	4.00803	0.000362198
3790	KCNS3	potassium voltage-gated channel modifier subfamily S member 3	2.26436	0.0149955	3.47026	0.00116282
146909	KIF18B	kinesin family member 18B	2.22271	0.0494723	2.53306	0.0469001
9493	KIF23	kinesin family member 23	2.112	0.0259489	3.45083	0.000639841
197021	LCTL	lactase like	2.14392	0.0182756	3.19024	0.0014922
100507632	LINC00968	long intergenic non-protein coding RNA 968	2.18627	0.0453189	2.64039	0.0330862
150622	LINC01105	long intergenic non-protein coding RNA 1105	2.06836	0.0310009	3.1747	0.00487076
101928176	LINC01411	long intergenic non-protein coding RNA 1411	3.33405	0.000824323	4.20363	0.000429828
79160	LINC01711	long intergenic non-protein coding RNA 1711	1.93275	0.047193	3.5992	0.000199686
3988	LIPA	lipase A, lysosomal acid type	1.64203	0.0289809	2.26113	0.0065378
100129940	LOC100129940	uncharacterized LOC100129940	3.38503	0.00032931	3.86114	0.00106989
101929319	LOC101929319	uncharacterized LOC101929319	2.33296	0.0142829	2.33592	0.0415264
101929532	LOC101929532	uncharacterized LOC101929532	2.81554	0.0139331	4.32405	0.00111271
105378146	LOC105378146	uncharacterized LOC105378146	2.46662	0.0174811	3.05634	0.0176066
400940	LOC400940	uncharacterized LOC400940	2.95778	0.00164797	4.68123	6.72588e-05
80350	LPAL2	lipoprotein(a) like 2, pseudogene	2.39728	0.0044564	2.62956	0.0114257
131578	LRRC15	leucine rich repeat containing 15	4.09232	0.000254243	5.32222	0.000497032
339977	LRRC66	leucine rich repeat containing 66	1.66381	0.0113756	1.75111	0.0364848
9833	MELK	maternal embryonic leucine zipper kinase	2.30616	0.0319054	2.95663	0.015381
399664	MEX3D	mex-3 RNA binding family member D	2.04758	0.00974912	3.80301	6.62806e-05
4288	MKI67	marker of proliferation Ki-67	2.68648	0.02112	5.84024	4.17699e-05
4322	MMP13	matrix metallopeptidase 13	3.3608	0.00368852	3.86125	0.0131427
4327	MMP19	matrix metallopeptidase 19	2.29209	0.0416799	3.13217	0.0173192
100132891	MSC-AS1	MSC antisense RNA 1	2.24947	0.0320327	2.89812	0.0132052
25878	MXRA5	matrix remodeling associated 5	2.17971	0.0413155	5.72174	4.35087e-06
283446	MYO1H	myosin IH	1.86915	0.0265684	2.37712	0.0101053
10	NAT2	N-acetyltransferase 2	2.28963	0.00784967	3.02713	0.0026605
4684	NCAM1	neural cell adhesion molecule 1	2.02514	0.0331892	3.17841	0.0033155
81607	NECTIN4	nectin cell adhesion molecule 4	2.1093	0.044915	3.04373	0.0102531
4745	NELL1	neural EGFL like 1	2.82397	0.0158507	3.86902	0.00503975
4854	NOTCH3	notch 3	2.78751	0.00817302	5.77824	8.48293e-05
4883	NPR3	natriuretic peptide receptor 3	2.99659	0.00809825	3.23556	0.0249319
440836	ODF3B	outer dense fiber of sperm tails 3B	1.72764	0.0415189	2.47688	0.0143743
124222	PAQR4	progestin and adipoQ receptor family member 4	2.31299	0.0118251	3.22438	0.0021161
165631	PARP15	poly(ADP-ribose) polymerase family member 15	3.04819	8.8805e-05	2.92191	0.00327156
56034	PDGFC	platelet derived growth factor C	1.59226	0.0452998	2.51494	0.000873125
5179	PENK	proenkephalin	3.22058	0.0230023	5.55508	0.00299563
116154	PHACTR3	phosphatase and actin regulator 3	2.13903	0.0177229	2.64281	0.00708818
10631	POSTN	periostin	5.25811	0.000166242	8.90516	8.46385e-05
80243	PREX2	phosphatidylinositol-3,4,5-trisphosphate dependent Rac exchange factor 2	2.58618	0.000540406	3.63379	0.000281499
11098	PRSS23	serine protease 23	1.78306	0.0282328	3.46584	4.74016e-05
10268	RAMP3	receptor activity modifying protein 3	1.91546	0.049286	2.68698	0.0166007
731220	RFX8	RFX family member 8, lacking RFX DNA binding domain	2.72738	0.00661024	3.70477	0.00149603
6252	RTN1	reticulon 1	1.96562	0.0135856	2.633	0.00427742
6334	SCN8A	sodium voltage-gated channel alpha subunit 8	1.72497	0.0232013	2.60905	0.00183473
6424	SFRP4	secreted frizzled related protein 4	3.49515	0.00211746	3.77768	0.0119612
399694	SHC4	SHC adaptor protein 4	2.70759	0.00393982	3.66933	0.00171618
285335	SLC9C1	solute carrier family 9 member C1	1.93256	0.0185897	3.55698	0.000246089
29887	SNX10	sorting nexin 10	2.75198	0.00391157	3.69425	0.00104666
6664	SOX11	SRY-box 11	2.77579	0.0105482	4.72355	0.000523468
6695	SPOCK1	SPARC (osteonectin), cwcv and kazal like domains proteoglycan 1	2.85654	3.85509e-06	4.34229	2.60838e-07
84620	ST6GAL2	ST6 beta-galactoside alpha-2,6-sialyltransferase 2	2.70857	0.0186342	4.54579	0.000710126
81849	ST6GALNAC5	ST6 N-acetylgalactosaminide alpha-2,6-sialyltransferase 5	4.13405	2.52768e-06	6.86873	4.63815e-07
23213	SULF1	sulfatase 1	1.92133	0.00367814	2.66321	0.00013727
7045	TGFBI	transforming growth factor beta induced	3.1097	0.00318874	5.10206	0.000112202
7058	THBS2	thrombospondin 2	2.10377	0.00123654	3.52154	1.3941e-06
9473	THEMIS2	thymocyte selection associated family member 2	2.43468	0.00707929	3.98836	0.000338451
7070	THY1	Thy-1 cell surface antigen	3.06418	0.000365263	7.25377	9.26145e-07
7092	TLL1	tolloid like 1	2.87162	0.00528471	4.14796	0.00121206
338773	TMEM119	transmembrane protein 119	3.38316	0.00743248	4.85537	0.00211643
25789	TMEM59L	transmembrane protein 59 like	2.57455	0.00827017	3.12729	0.00742068
3371	TNC	tenascin C	2.76392	0.0114575	5.64098	6.44432e-06
7130	TNFAIP6	TNF alpha induced protein 6	3.0284	0.00170732	7.26482	8.86386e-06
9966	TNFSF15	TNF superfamily member 15	4.12535	2.38055e-05	6.32259	5.91805e-07
7143	TNR	tenascin R	2.40442	0.0314178	3.05298	0.0186337
7153	TOP2A	DNA topoisomerase II alpha	2.74489	0.0208127	5.30239	0.000195582
51673	TPPP3	tubulin polymerization promoting protein family member 3	2.28165	0.0337527	4.69304	0.00121727
54210	TREM1	triggering receptor expressed on myeloid cells 1	3.73166	0.000460673	5.17243	0.000401479
8989	TRPA1	transient receptor potential cation channel subfamily A member 1	2.32291	0.0342218	2.80784	0.0265626
23508	TTC9	tetratricopeptide repeat domain 9	1.96748	0.0200506	3.96573	7.46362e-05
7272	TTK	TTK protein kinase	2.01899	0.0384088	2.73812	0.00977197
10381	TUBB3	tubulin beta 3 class III	2.08487	0.0371209	3.81298	0.000336298
1890	TYMP	thymidine phosphorylase	1.9507	0.00142664	2.75886	0.000124303
7474	WNT5A	Wnt family member 5A	2.62363	0.0314353	3.01921	0.0323246
11130	ZWINT	ZW10 interacting kinetochore protein	1.95937	0.0316509	3.06261	0.00170586
