# Supplementary material for: Cartilage Targets of Knee Osteoarthritis Shared by Both Genders
Source: Int J Mol Sci. 2021 Jan 8;22(2):569. doi: 10.3390/ijms22020569 (PMC7827374; doi:10.3390/ijms22020569)
Supplement: Supplementary file 1 [file ijms-22-00569-s001.zip › supplementary table S5.xlsx]

## Sheet: both down
ENTREZID	SYMBOL	GENENAME	Male OA-Health		Female OA-Health
			logFC	P.Value	logFC	P.Value
133	ADM	adrenomedullin	-4.88995	1.42568e-09	-4.37808	1.49543e-06
9590	AKAP12	A-kinase anchoring protein 12	-1.76447	0.00682733	-1.92225	0.00745716
10840	ALDH1L1	aldehyde dehydrogenase 1 family member L1	-1.85826	0.0407173	-3.40962	5.75187e-05
10865	ARID5A	AT-rich interaction domain 5A	-1.60917	0.0449648	-1.93426	0.0182388
431705	ASTL	astacin like metalloendopeptidase	-2.44859	0.0318555	-3.31947	0.00586667
467	ATF3	activating transcription factor 3	-3.72794	1.97399e-06	-3.47662	4.99024e-05
54880	BCOR	BCL6 corepressor	-1.75625	0.00389007	-1.67421	0.0259904
8553	BHLHE40	basic helix-loop-helix family member e40	-2.86923	9.98062e-07	-1.81421	0.0301784
664	BNIP3	BCL2 interacting protein 3	-1.81524	0.02345	-1.94002	0.0328142
100302650	BRE-AS1	BRE antisense RNA 1	-2.03793	0.0408257	-2.78581	0.00539845
7832	BTG2	BTG anti-proliferation factor 2	-2.19015	0.00766871	-2.67382	0.00347556
101927953	C5orf66-AS1	C5orf66 antisense RNA 1	-2.83698	0.00239657	-2.75216	0.00738814
221416	C6orf223	chromosome 6 open reading frame 223	-2.27845	0.0280523	-2.63739	0.0192605
100130460	CAND1.11	uncharacterized LOC100130460	-2.98682	0.000516875	-2.83341	0.00233361
57018	CCNL1	cyclin L1	-1.68131	0.0480967	-2.10699	0.0161143
1026	CDKN1A	cyclin dependent kinase inhibitor 1A	-2.96873	5.00643e-05	-2.96041	0.00050667
1054	CEBPG	CCAAT enhancer binding protein gamma	-1.51521	0.0367062	-1.72724	0.0206484
1154	CISH	cytokine inducible SH2 containing protein	-3.38854	1.32993e-09	-3.34151	8.22157e-08
7122	CLDN5	claudin 5	-2.48567	0.00856764	-3.27516	0.00237707
100132341	CLUHP3	clustered mitochondria homolog pseudogene 3	-1.72547	0.0405841	-2.01618	0.0188138
64651	CSRNP1	cysteine and serine rich nuclear protein 1	-2.82689	0.000720821	-2.90487	0.00296064
1491	CTH	cystathionine gamma-lyase	-1.71431	0.0200006	-2.43261	0.000700748
1649	DDIT3	DNA damage inducible transcript 3	-2.74779	4.44688e-08	-3.36984	3.46433e-09
54541	DDIT4	DNA damage inducible transcript 4	-3.61482	4.84293e-06	-4.58657	1.1948e-06
11067	DEPP1	DEPP1, autophagy regulator	-2.14857	0.00316627	-2.48197	0.0024435
147015	DHRS13	dehydrogenase/reductase 13	-2.18092	9.03132e-05	-3.01818	2.76283e-07
9249	DHRS3	dehydrogenase/reductase 3	-1.83892	0.00205739	-2.28971	0.000284599
1844	DUSP2	dual specificity phosphatase 2	-3.81682	0.000326299	-4.09199	0.000443036
1942	EFNA1	ephrin A1	-1.925	0.0285266	-2.0755	0.0363378
112399	EGLN3	egl-9 family hypoxia inducible factor 3	-1.75242	0.0104035	-2.10472	0.00337964
1999	ELF3	E74 like ETS transcription factor 3	-3.45223	0.000363685	-2.87821	0.00508417
91748	ELMSAN1	ELM2 and Myb/SANT domain containing 1	-1.58599	0.016572	-1.78143	0.0117124
54206	ERRFI1	ERBB receptor feedback inhibitor 1	-2.27374	0.000421499	-2.9463	4.06199e-05
2114	ETS2	ETS proto-oncogene 2, transcription factor	-2.27585	1.30776e-06	-2.00332	0.000667125
401565	FAM166A	family with sequence similarity 166 member A	-2.73484	0.000677316	-3.58014	1.75652e-05
131583	FAM43A	family with sequence similarity 43 member A	-1.9307	0.0264087	-2.03291	0.0373764
644815	FAM83G	family with sequence similarity 83 member G	-2.49875	0.0030666	-2.2255	0.012865
157638	FAM84B	family with sequence similarity 84 member B	-1.94541	0.0016622	-2.0394	0.00343453
2354	FOSB	FosB proto-oncogene, AP-1 transcription factor subunit	-2.89948	0.0107228	-3.35698	0.0112781
2355	FOSL2	FOS like 2, AP-1 transcription factor subunit	-1.93042	0.00972094	-2.424	0.00244486
399823	FOXI2	forkhead box I2	-2.7761	0.00365471	-2.60192	0.0122497
4616	GADD45B	growth arrest and DNA damage inducible beta	-2.97184	5.77679e-07	-2.49416	0.000621922
84706	GPT2	glutamic--pyruvic transaminase 2	-1.88611	0.000879947	-2.08842	0.000932416
100188947	HECTD2-AS1	HECTD2 antisense RNA 1	-2.2102	0.00315738	-2.26239	0.0134465
51191	HERC5	HECT and RLD domain containing E3 ubiquitin protein ligase 5	-2.22652	0.00302692	-2.91536	0.000132874
9709	HERPUD1	homocysteine inducible ER protein with ubiquitin like domain 1	-1.44181	0.0492192	-1.67939	0.0217636
29923	HILPDA	hypoxia inducible lipid droplet associated	-3.86672	3.01108e-08	-3.40975	3.0606e-05
101928846	HIPK1-AS1	HIPK1 antisense RNA 1	-2.03142	0.024337	-2.76779	0.00245064
3007	HIST1H1D	histone cluster 1 H1 family member d	-2.55117	0.026167	-3.85625	0.000806666
3099	HK2	hexokinase 2	-2.51055	0.000140227	-2.85217	0.000173311
3249	HPN	hepsin	-2.86375	0.00539266	-3.47247	0.00134168
9592	IER2	immediate early response 2	-2.42572	0.000125355	-2.46251	0.00106259
51278	IER5	immediate early response 5	-2.21357	0.0012173	-1.82267	0.043069
3621	ING1	inhibitor of growth family member 1	-1.78925	0.00182498	-1.87881	0.00433587
80726	IQCN	IQ motif containing N	-2.13773	0.0125253	-3.06818	0.000665518
3659	IRF1	interferon regulatory factor 1	-2.09185	0.0315489	-2.24347	0.0386357
3662	IRF4	interferon regulatory factor 4	-2.73059	0.0168641	-2.89036	0.00886176
8660	IRS2	insulin receptor substrate 2	-1.61169	0.0107533	-2.7946	8.12068e-07
80271	ITPKC	inositol-trisphosphate 3-kinase C	-1.76996	0.038081	-2.07655	0.0241207
85450	ITPRIP	inositol 1,4,5-trisphosphate receptor interacting protein	-2.45782	0.000476464	-2.40187	0.00422047
3725	JUN	Jun proto-oncogene, AP-1 transcription factor subunit	-3.38297	2.47391e-07	-2.50842	0.00197339
3765	KCNJ9	potassium voltage-gated channel subfamily J member 9	-1.79641	0.0175449	-2.04995	0.0112234
10089	KCNK7	potassium two pore domain channel subfamily K member 7	-1.959	0.0297538	-2.03566	0.0384684
3815	KIT	KIT proto-oncogene receptor tyrosine kinase	-2.89278	0.00428744	-4.48934	1.70108e-05
7071	KLF10	Kruppel like factor 10	-2.64897	1.42625e-08	-2.03044	0.000655262
10365	KLF2	Kruppel like factor 2	-2.0668	0.00642528	-2.403	0.0058479
9314	KLF4	Kruppel like factor 4	-1.48394	0.0349711	-1.5487	0.0489022
688	KLF5	Kruppel like factor 5	-1.67117	0.0343546	-2.06038	0.0114115
687	KLF9	Kruppel like factor 9	-1.65961	0.0282106	-2.0506	0.00817805
91133	L3MBTL4	L3MBTL4, histone methyl-lysine binding protein	-2.2524	0.000523873	-2.04353	0.00725719
730227	LINC01136	long intergenic non-protein coding RNA 1136	-2.15861	0.0396164	-2.42653	0.0349641
645191	LINGO3	leucine rich repeat and Ig domain containing 3	-2.28209	0.0339114	-3.24057	0.00363109
100128653	LOC100128653	uncharacterized LOC100128653	-2.06821	0.00442471	-2.54325	0.000873977
100506801	LOC100506801	uncharacterized LOC100506801	-2.01044	0.0315145	-2.78796	0.00197199
101927814	LOC101927814	uncharacterized LOC101927814	-2.28961	0.00393551	-2.76875	0.00134292
101928433	LOC101928433	uncharacterized LOC101928433	-1.87865	0.00257432	-1.8319	0.0148443
105371934	LOC105371934	uncharacterized LOC105371934	-3.29491	5.0887e-06	-2.47092	0.00306776
105373759	LOC105373759	uncharacterized LOC105373759	-1.97383	0.042998	-2.50748	0.0148258
105374378	LOC105374378	uncharacterized LOC105374378	-2.09062	0.0147457	-3.21885	0.000126196
399715	LOC399715	uncharacterized LOC399715	-1.9419	0.016176	-3.0889	0.000134132
646588	LOC646588	uncharacterized LOC646588	-2.34942	0.0212261	-3.24988	0.00184176
79836	LONRF3	LON peptidase N-terminal domain and ring finger 3	-2.29341	0.00160293	-3.06066	5.44657e-05
23764	MAFF	MAF bZIP transcription factor F	-3.10071	9.87461e-05	-3.76285	2.22788e-05
284578	MFSD4A-AS1	MFSD4A antisense RNA 1	-2.11578	0.0435454	-2.40342	0.038448
100616158	MIR4505	microRNA 4505	-3.26279	0.000182985	-2.61437	0.0107278
100847044	MIR5087	microRNA 5087	-2.74501	0.00942127	-2.98656	0.0107275
693201	MIR616	microRNA 616	-2.79303	0.00898672	-3.38365	0.00232256
2872	MKNK2	MAP kinase interacting serine/threonine kinase 2	-1.80868	0.0136756	-2.09119	0.00872321
4355	MPP2	membrane palmitoylated protein 2	-1.80882	0.00292932	-1.67432	0.0276066
51537	MTFP1	mitochondrial fission process 1	-2.27732	0.000117242	-2.62003	5.69555e-05
4601	MXI1	MAX interactor 1, dimerization protein	-1.51008	0.0372912	-2.64423	1.46498e-05
29116	MYLIP	myosin regulatory light chain interacting protein	-1.43024	0.0495651	-1.56055	0.0422636
4647	MYO7A	myosin VIIA	-2.65562	8.9833e-05	-3.71345	1.73759e-07
100820829	MYZAP	myocardial zonula adherens protein	-2.09594	0.0173342	-2.91073	0.00174162
4783	NFIL3	nuclear factor, interleukin 3 regulated	-2.2278	0.00874708	-3.25509	0.000480905
64127	NOD2	nucleotide binding oligomerization domain containing 2	-2.46192	0.00717528	-2.20315	0.0334102
9572	NR1D1	nuclear receptor subfamily 1 group D member 1	-2.67546	0.00273647	-3.02765	0.00355111
4986	OPRK1	opioid receptor kappa 1	-2.58138	0.0408238	-4.17356	0.000827342
26254	OPTC	opticin	-1.79763	0.0299229	-2.79155	0.000612769
5063	PAK3	p21 (RAC1) activated kinase 3	-2.19781	0.0283268	-2.85501	0.00402991
27253	PCDH17	protocadherin 17	-3.18398	0.00142716	-3.34098	0.00158536
374872	PEAK3	PEAK family member 3	-2.77009	6.19768e-05	-3.22696	2.68973e-05
5209	PFKFB3	6-phosphofructo-2-kinase/fructose-2,6-biphosphatase 3	-2.47879	3.24631e-06	-2.07517	0.00219669
5210	PFKFB4	6-phosphofructo-2-kinase/fructose-2,6-biphosphatase 4	-2.24386	0.0118106	-2.66437	0.00496432
5277	PIGA	phosphatidylinositol glycan anchor biosynthesis class A	-1.69897	0.0257299	-2.59784	0.000366177
11040	PIM2	Pim-2 proto-oncogene, serine/threonine kinase	-2.23642	8.54781e-05	-2.42667	9.6658e-05
415116	PIM3	Pim-3 proto-oncogene, serine/threonine kinase	-1.9319	0.000713679	-2.00587	0.0024802
23645	PPP1R15A	protein phosphatase 1 regulatory subunit 15A	-2.13632	0.00123339	-2.5115	0.000647178
55267	PRR34	PRR34 long non-coding RNA	-2.04426	0.0380668	-2.19514	0.040437
5914	RARA	retinoic acid receptor alpha	-2.42419	0.00293916	-2.0783	0.0417943
101929693	RARA-AS1	RARA antisense RNA 1	-2.07414	0.0171298	-2.70927	0.00259586
27289	RND1	Rho family GTPase 1	-3.98146	0.00393119	-3.09471	0.0467979
26830	RNU5D-1	RNA, U5D small nuclear 1	-2.79358	0.00249041	-2.27929	0.0454845
26829	RNU5E-1	RNA, U5E small nuclear 1	-2.15951	0.0365617	-2.71574	0.0218538
26828	RNU5F-1	RNA, U5F small nuclear 1	-2.85028	0.00926579	-2.86344	0.0199508
101954267	RNVU1-15	RNA, variant U1 small nuclear 15	-3.23014	0.00182326	-3.23869	0.00673888
101954264	RNVU1-4	RNA, variant U1 small nuclear 4	-2.99057	0.000442813	-3.02949	0.0020189
83667	SESN2	sestrin 2	-2.80753	2.26547e-05	-3.06545	2.8326e-05
102724428	SIK1B	salt inducible kinase 1B (putative)	-3.5963	2.70568e-05	-3.83343	5.62018e-05
6513	SLC2A1	solute carrier family 2 member 1	-2.55195	1.58331e-06	-2.14777	0.00128919
10991	SLC38A3	solute carrier family 38 member 3	-2.45329	0.000743249	-3.03888	0.000201877
55244	SLC47A1	solute carrier family 47 member 1	-2.04002	0.00222141	-1.77168	0.036051
125206	SLC5A10	solute carrier family 5 member 10	-1.70048	0.0420783	-1.86475	0.0260083
6535	SLC6A8	solute carrier family 6 member 8	-1.53938	0.0281138	-1.87204	0.00775702
6578	SLCO2A1	solute carrier organic anion transporter family member 2A1	-2.51881	0.00894999	-2.83954	0.00754609
85027	SMIM3	small integral membrane protein 3	-1.87013	0.0225963	-2.08673	0.0226962
134548	SOWAHA	sosondowah ankyrin repeat domain family member A	-2.11369	0.0314037	-2.4065	0.0203939
9580	SOX13	SRY-box 13	-1.85202	0.0485576	-2.79013	0.00253714
6662	SOX9	SRY-box 9	-1.95588	0.00453585	-2.16719	0.00527776
342667	STAC2	SH3 and cysteine rich domain 2	-1.9245	0.028802	-3.01807	0.00082038
8614	STC2	stanniocalcin 2	-2.07844	0.0200859	-3.25115	0.000517058
8676	STX11	syntaxin 11	-2.20498	0.00131703	-2.43338	0.000772951
100505475	SYNE1-AS1	SYNE1 antisense RNA 1	-2.19819	0.0200284	-2.38189	0.017923
343521	TCTEX1D4	Tctex1 domain containing 4	-2.52097	0.00982581	-2.75245	0.0071363
10140	TOB1	transducer of ERBB2, 1	-2.53671	0.000214527	-3.02137	0.00012357
100189324	TRI-TAT1-1	transfer RNA-Ile (TAT) 1-1	-2.41718	0.00934865	-3.05178	0.00223014
64061	TSPYL2	TSPY like 2	-1.62055	0.0347231	-1.72704	0.0435626
10383	TUBB4B	tubulin beta 4B class IVb	-2.12675	0.00374003	-2.21126	0.00985725
7422	VEGFA	vascular endothelial growth factor A	-2.75526	4.22952e-05	-2.35348	0.00513954
5212	VIT	vitrin	-2.07409	0.0281214	-2.28252	0.0351675
79720	VPS37B	VPS37B, ESCRT-I subunit	-1.80918	0.0156619	-1.91874	0.0225952
7538	ZFP36	ZFP36 ring finger protein	-2.00783	0.0402291	-2.64691	0.0121802
55893	ZNF395	zinc finger protein 395	-1.99265	0.000118337	-2.35316	3.99191e-05
