# Supplementary material for: Cartilage Targets of Knee Osteoarthritis Shared by Both Genders
Source: Int J Mol Sci. 2021 Jan 8;22(2):569. doi: 10.3390/ijms22020569 (PMC7827374; doi:10.3390/ijms22020569)
Supplement: Supplementary file 1 [file ijms-22-00569-s001.zip › supplementary table S6.xlsx]

## Sheet: Sheet1
SYMBOL	GENENAME	Expression	Biological process	Link
COL1A1	collagen type I alpha 1 chain	extracellular region or secreted	blood coagulation; blood vessel development; bone trabecula formation; cartilage development involved in endochondral bone morphogenesis; cellular response to amino acid stimulus; cellular response to epidermal growth factor stimulus; cellular response to fibroblast growth factor stimulus; cellular response to fluoride; cellular response to mechanical stimulus; cellular response to retinoic acid;…	https://www.uniprot.org/uniprot/P02452
COL1A2	collagen type I alpha 2 chain	extracellular region or secreted	blood coagulation; blood vessel development; bone mineralization; cellular response to amino acid stimulus; collagen fibril organization; collagen metabolic process; cytokine-mediated signaling pathway; extracellular matrix assembly; extracellular matrix organization; leukocyte migration; odentogenesis; platelet activation; protein heterotrimerization; regulation of blood pressure; regulation of …	https://www.uniprot.org/uniprot/P08123
MXRA5	matrix remodeling associated 5	extracellular region or secreted	response to transforming growth factor beta	https://www.uniprot.org/uniprot/Q9NR99
THY1	Thy-1 cell surface antigen	plasma membrane	angiogenesis; cell-cell adhesion; cell-cell signaling; cytoskeleton organization; focal adhesion assembly; integrin-mediated signaling pathway; negative regulation of axonogenesis; negative regulation of cell migration; negative regulation of neuron projection regeneration; negative regulation of protein kinase activity; negative regulation of protein tyrosine kinase activity; negative regulation…	https://www.uniprot.org/uniprot/P04216
TNFAIP6	TNF alpha induced protein 6	extracellular region or secreted	cell adhesion; cell-cell signaling; inflammatory response; negative regulation of inflammatory response; neutrophil degranulation; ovulation; positive regulation of cell migration; signal transduction	https://www.uniprot.org/uniprot/P98066
